# Supplementary material for: A Race-Specific, DNA Methylation Analysis of Aging in Normal Rectum: Implications for the Biology of Aging and Its Relationship to Rectal Cancer
Source: Cancers (Basel). 2022 Dec 22;15(1):45. doi: 10.3390/cancers15010045 (PMC9817986; doi:10.3390/cancers15010045)
Supplement: Supplementary file 1 [file cancers-15-00045-s001.zip]

Archive with 3 entries (2 files):
- cancers-2015469-SI/
- cancers-2015469-SI/SupplementaryFigures.pdf
- cancers-2015469-SI/SupplementaryTables.xlsx
