# Supplementary material for: A Race-Specific, DNA Methylation Analysis of Aging in Normal Rectum: Implications for the Biology of Aging and Its Relationship to Rectal Cancer
Source: Cancers (Basel). 2022 Dec 22;15(1):45. doi: 10.3390/cancers15010045 (PMC9817986; doi:10.3390/cancers15010045)
Supplement: Supplementary file 1 [file cancers-15-00045-s001.zip › cancers-2015469-SI/SupplementaryTables.xlsx]

## Sheet: Table S1
Table S1: Summary of patient demographics used in our analysis.
	StudyID	Polyp	Age	Gender	Race	BMI	SmokeStatus
204308910033_R01C01	4524	No	51	F	AA	38.3123	Never
204308910033_R02C01	4468	Yes	79	M	AA	36.4879	Former
204308910033_R03C01	4707	No	60	F	AA	31.2444	Current
204308910033_R04C01	4183	Yes	57	F	White	37.7855	Never
204308910033_R05C01	4974	Yes	65	F	AA	17.2163	Current
204308910033_R06C01	4223	No	50	F	White	27.4059	Former
204308910033_R07C01	4337	No	63	M	White	35.9365	Never
204308910033_R08C01	4900	No	68	M	AA	23.7344	Former
204367400006_R01C01	5613	Yes	60	F	AA	37.1251	Never
204367400006_R02C01	4211	No	55	M	AA	28.5886	Current
204367400006_R03C01	4779	No	40	M	White	20.9185	Never
204367400006_R04C01	4503	No	63	F	White	26.261	Current
204367400006_R05C01	4799	No	50	F	AA	33.6396	Current
204367400006_R06C01	5334	Yes	65	F	White	20.6657	Never
204367400006_R07C01	4445	No	53	F	AA	31.4776	Former
204367400006_R08C01	4202	Yes	66	M	AA	37.1189	Never
204367400012_R01C01	4278	Yes	54	M	AA	21.6959	Former
204367400012_R02C01	4712	Yes	66	F	AA	30.1109	Former
204367400012_R03C01	4417	No	60	F	White	30.8193	Former
204367400012_R04C01	4946	No	47	F	AA	32.7615	Never
204367400012_R05C01	3893	No	51	F	AA	21.9508	Current
204367400012_R06C01	5163	No	67	F	White	33.6533	Never
204367400012_R07C01	3952	Yes	51	M	AA	44.812	Current
204367400012_R08C01	4277	No	67	M	White	30.1286	Former
204367400013_R01C01	5043	Yes	59	M	AA	36.259	Never
204367400013_R02C01	4822	No	50	F	AA	46.4493	Never
204367400013_R03C01	4795	No	38	M	White	29.2859	Former
204367400013_R04C01	4309	Yes	57	F	AA	44.497	Current
204367400013_R05C01	4494	No	49	F	AA	30.3585	Former
204367400013_R06C01	4066	Yes	61	M	White	19.7322	Former
204367400013_R08C01	5103	No	46	F	White	20.971	Never
204367400014_R01C01	4004	No	51	F	AA	40.6694	Former
204367400014_R02C01	4053	No	50	M	AA	28.4491	Never
204367400014_R03C01	3897	Yes	53	F	AA	44.624	Never
204367400014_R05C01	4361	Yes	46	M	AA	23.0783	Current
204367400014_R06C01	5551	Yes	66	F	White	26.1497	Never
204367400014_R07C01	4825	No	50	F	AA	25.8456	Current
204367400014_R08C01	4500	No	63	F	AA	34.7477	Former
204367400018_R01C01	4899	No	69	F	White	41.8779	Former
204367400018_R02C01	4068	No	72	M	AA	23.9865	Current
204367400018_R03C01	5197	Yes	54	F	AA	33.8912	Current
204367400018_R04C01	3939	No	54	M	AA	38.49	Current
204367400018_R05C01	4416	No	69	M	AA	26.3377	Former
204367400018_R06C01	4784	No	60	F	AA	32.9188	Former
204367400018_R07C01	4200	Yes	70	M	White	25.9976	Never
204367400018_R08C01	5283	Yes	73	F	AA	32.1165	Current
204367400025_R01C01	5086	No	53	F	AA	49.0852	Never
204367400025_R02C01	4105	No	49	F	AA	46.3403	Current
204367400025_R03C01	4241	Yes	39	M	White	35.1823	Never
204367400025_R04C01	4826	No	55	F	AA	32.1062	Former
204367400025_R05C01	4695	No	63	F	White	22.4627	Current
204367400025_R06C01	5264	Yes	51	F	AA	33.1248	Former
204367400025_R08C01	5033	Yes	59	M	AA	32.0138	Former
204367400031_R01C01	4048	Yes	51	F	AA	36.0192	Current
204367400031_R02C01	4954	No	60	M	AA	23.2892	Former
204367400031_R03C01	3974	No	51	F	White	26.9227	Never
204367400031_R04C01	4020	Yes	60	M	White	26.3839	Current
204367400031_R05C01	4045	Yes	55	M	AA	23.0859	Current
204367400031_R06C01	4244	No	53	F	AA	37.5966	Former
204367400031_R07C01	4856	No	55	M	AA	28.12	Current
204367400031_R08C01	4767	Yes	73	F	AA	32.9448	Never
204367400082_R02C01	4846	No	66	F	White	32.4462	Former
204367400082_R03C01	4270	Yes	65	F	AA	25.125	Former
204367400082_R04C01	4437	No	51	M	AA	31.0892	Current
204367400082_R05C01	4691	No	51	F	AA	60.7573	Former
204367400082_R06C01	4762	No	56	F	AA	25.3377	Never
204367400082_R07C01	4213	Yes	75	M	White	31.0147	Former
204367400082_R08C01	4099	No	59	F	AA	22.6553	Never
204367400127_R01C01	4674	No	58	M	AA	39.3197	Never
204367400127_R02C01	4815	No	50	F	AA	31.1667	Former
204367400127_R03C01	4146	No	34	F	White	33.3707	Current
204367400127_R04C01	4171	Yes	51	F	AA	30.5107	Never
204367400127_R06C01	4459	Yes	55	M	AA	24.5276	Current
204367400127_R07C01	4774	No	51	F	AA	26.9553	Never
204367400127_R08C01	4802	Yes	53	M	White	28.6144	Never
204367400128_R01C01	5279	No	60	M	AA	18.4878	Current
204367400128_R02C01	4253	Yes	56	M	White	47.468	Never
204367400128_R04C01	5289	Yes	53	F	AA	48.9148	Former
204367400128_R05C01	4690	No	51	F	AA	30.5503	Former
204367400128_R06C01	4727	No	57	F	AA	28.1889	Never
204367400128_R07C01	5161	Yes	70	F	White	27.4609	Current
204367400128_R08C01	4346	No	60	M	AA	25.0149	Never
204367400133_R01C01	4963	Yes	64	F	AA	35.0127	Former
204367400133_R03C01	4504	No	44	M	AA	37.6532	Never
204367400133_R04C01	4587	Yes	49	F	White	29.755	Never
204367400133_R05C01	4614	No	54	F	AA	21.609	Never
204367400133_R06C01	4160	Yes	54	F	AA	38.055	Current
204367400133_R07C01	4173	No	52	F	White	23.0063	Former
204367400133_R08C01	4812	Yes	59	M	AA	28.8891	Current
204367410009_R02C01	4830	No	75	F	AA	26.7531	Former
204367410009_R03C01	4651	Yes	63	M	White	27.2592	Never
204367410009_R04C01	4193	Yes	60	M	AA	22.1044	Current
204367410009_R05C01	4288	Yes	56	M	AA	30.2699	Current
204367410009_R07C01	4182	No	63	F	White	21.5581	Former
204367410009_R08C01	4015	No	53	F	AA	39.6855	Never
204367410057_R01C01	5076	No	45	F	White	22.8333	Never
204367410057_R02C01	5089	No	70	M	White	38.3505	Former
204367410057_R03C01	4743	Yes	54	F	AA	20.782	Never
204367410057_R04C01	5625	Yes	49	M	AA	30.1167	Current
204367410057_R05C01	4125	Yes	56	F	AA	45.7206	Former
204367410057_R06C01	4759	No	50	F	White	41.0083	Never
204367410057_R07C01	4369	No	51	M	AA	29.0223	Current
204367460037_R01C01	4694	Yes	55	F	AA	51.3656	Never
204367460037_R02C01	5395	No	55	F	AA	31.5172	Former
204367460037_R03C01	4600	Yes	56	F	White	26.7482	Never
204367460037_R04C01	4804	No	50	M	White	25.1022	Never
204367460037_R05C01	4689	No	61	M	AA	24.8009	Never
204367460037_R06C01	4923	Yes	71	M	White	38.3123	Never
204367460037_R07C01	5202	Yes	73	F	AA	43.2615	Former
204367460037_R08C01	4839	Yes	50	F	AA	23.8692	Current
204367460076_R01C01	4364	No	51	F	White	20.5957	Current
204367460076_R03C01	5339	No	53	F	AA	41.5003	Never
204367460076_R04C01	5641	No	70	F	AA	21.4806	Former
204367460076_R05C01	5049	Yes	53	M	AA	29.3006	Former
204367460076_R06C01	4158	No	54	F	AA	23.2947	Never
204367460076_R07C01	4816	No	48	F	AA	41.0198	Current
204367460076_R08C01	4796	No	51	M	White	32.998	Former
204367460131_R01C01	4312	No	53	F	AA	34.1547	Former
204367460131_R02C01	5132	Yes	60	F	White	25.4014	Never
204367460131_R03C01	4360	Yes	54	F	AA	30.0354	Current
204367460131_R04C01	4765	No	50	M	AA	32.5463	Never
204367460131_R05C01	4473	No	67	M	White	31.5288	Never
204367460131_R06C01	5177	No	50	M	AA	18.6293	Current
204367460131_R07C01	4688	No	63	F	AA	20.5244	Never
204367460131_R08C01	4605	Yes	80	F	White	34.9229	Former
204367460146_R01C01	4055	Yes	56	M	AA	27.2592	Never
204367460146_R02C01	4199	Yes	58	M	White	22.11	Former
204367460146_R03C01	4310	No	52	F	AA	25.7446	Current
204367460146_R04C01	4124	No	58	F	AA	30.5503	Never
204367460146_R05C01	4952	No	76	F	White	31.5278	Never
204367460146_R06C01	5179	Yes	57	F	AA	41.2941	Current
204367460146_R08C01	4321	No	57	M	AA	30.1053	Current
204568250060_R01C01	4811	No	56	F	White	29.4024	Never
204568250060_R02C01	3935	No	54	M	AA	36.0192	Current
204568250060_R03C01	5458	No	50	F	AA	27.6124	Current
204568250060_R04C01	5564	Yes	71	M	White	30.919	Never
204568250060_R05C01	4052	No	50	M	White	27.9765	Former
204568250060_R06C01	4239	Yes	51	F	AA	49.5457	Never
204568250060_R07C01	4208	Yes	59	M	AA	36.479	Never
204568250060_R08C01	4797	No	50	F	AA	32.3066	Current

## Sheet: Table S2
Table S2: Summary of age- and rectal cancer-associated DMRs. Positive mean difference values represent a DMR that was hypermethylated in rectal tumors or is positively correlated with aging. Results were sorted by a rank significance value for aging. DMRs that were found to be overlapping in both analysis and concordant for direction of effect were first ranked individually based on their signifi…
AA Rectum: Age Analysis (n=95)											EA Rectum: Age Analysis (n=45)											TCGA-READ: Rectal Cancer Analysis (n=96)											E-MTAB-3027: Rectal Cancer Analysis (n = 8 pairs)											Summary Cancer		Summary Aging
chr	start	end	width	no.cpgs	min_smoothed_fdr	Stouffer	Bonferroni	maxdiff	meandiff	overlapping.genes	chr	start	end	width	no.cpgs	min_smoothed_fdr	Stouffer	Bonferroni	maxdiff	meandiff	overlapping.genes	chr	start	end	width	no.cpgs	min_smoothed_fdr	Stouffer	Bonferroni	maxdiff	meandiff	overlapping.genes	chr	start	end	width	no.cpgs	min_smoothed_fdr	Stouffer	Bonferroni	maxdiff	meandiff	overlapping.genesVI	Rank Significance	Concordance	Rank Significance	Concordance
chr4	106702	108383	NA	NA	NA	NA	NA	NA	NA	NA	chr4	106702	108383	1682	8	1.35e-26	9.37e-15	7.47e-11	0.00291238	0.00141821	Z95704.3	NA	NA	NA	NA	NA	NA	NA	NA	NA	NA	NA	NA	NA	NA	NA	NA	NA	NA	NA	NA	NA	NA	NA	NA	NA	NA
chr7	181309	182369	NA	NA	NA	NA	NA	NA	NA	NA	chr7	181309	182369	1061	7	3.55e-14	4.39e-12	3.5e-08	-0.00194992	-0.000900388	NA	NA	NA	NA	NA	NA	NA	NA	NA	NA	NA	NA	NA	NA	NA	NA	NA	NA	NA	NA	NA	NA	NA	NA	NA	NA	NA
chr16	188138	190183	NA	NA	NA	NA	NA	NA	NA	NA	chr16	188138	190183	2046	11	3.97e-15	6.25e-07	0.00498255	-0.0024137	-5.52e-05	NPRL3	NA	NA	NA	NA	NA	NA	NA	NA	NA	NA	NA	NA	NA	NA	NA	NA	NA	NA	NA	NA	NA	NA	NA	NA	NA	NA
chr11	206943	208661	NA	NA	NA	NA	NA	NA	NA	NA	chr11	206943	208661	1719	20	1.01e-21	1.42e-06	0.0113668	-0.00229085	-0.000411636	RIC8A, BET1L	NA	NA	NA	NA	NA	NA	NA	NA	NA	NA	NA	NA	NA	NA	NA	NA	NA	NA	NA	NA	NA	NA	NA	NA	NA	NA
chr16	215410	216757	NA	NA	NA	NA	NA	NA	NA	NA	chr16	215410	216757	1348	15	2.98e-32	1.58e-16	1.26e-12	0.00272786	0.00128501	HBM	chr16	215410	216757	1348	13	1.44e-20	3e-13	3.09e-10	0.498432	0.290764	HBM	chr16	215410	216757	1348	13	1.84e-26	9.15e-09	1.84e-05	0.189135	0.130775	HBM	482	Hyper	NA	NA
chr16	229983	230596	614	7	8.66e-17	2.76e-08	8.15e-05	0.00249199	0.00170203	HBQ1	chr16	229528	230596	1069	9	3.04e-60	2.72e-27	2.17e-23	0.00272294	0.00157331	HBQ1	NA	NA	NA	NA	NA	NA	NA	NA	NA	NA	NA	NA	NA	NA	NA	NA	NA	NA	NA	NA	NA	NA	NA	NA	545	Hyper
chr3	238048	239229	1182	17	4.66e-11	9.54e-09	2.82e-05	0.00309655	0.00204428	CHL1, CHL1-AS2	chr3	237955	240139	2185	22	9.41e-36	5.46e-36	4.35e-32	0.00537992	0.00268567	CHL1, CHL1-AS2	chr3	238161	240139	1979	12	1.02e-38	6.03e-27	6.21e-24	0.386063	0.236979	CHL1, CHL1-AS2	chr3	238048	240139	2092	14	7.74e-88	1.15e-18	2.31e-15	0.282363	0.157504	CHL1, CHL1-AS2	96	Hyper	428	Hyper
chr17	292148	293318	NA	NA	NA	NA	NA	NA	NA	NA	chr17	292148	293318	1171	8	1.85e-16	3.06e-07	0.0024409	-0.0014449	-0.00033117	FAM101B	NA	NA	NA	NA	NA	NA	NA	NA	NA	NA	NA	NA	NA	NA	NA	NA	NA	NA	NA	NA	NA	NA	NA	NA	NA	NA
chr12	371916	372259	NA	NA	NA	NA	NA	NA	NA	NA	chr12	371916	372259	344	8	1.06e-20	4.39e-12	3.5e-08	0.00235279	0.00139615	SLC6A13	NA	NA	NA	NA	NA	NA	NA	NA	NA	NA	NA	NA	NA	NA	NA	NA	NA	NA	NA	NA	NA	NA	NA	NA	NA	NA
chr6	390933	393616	NA	NA	NA	NA	NA	NA	NA	NA	chr6	390933	393616	2684	17	1.48e-48	1.63e-45	1.3e-41	0.00617252	0.0030715	IRF4	chr6	391114	393616	2503	15	1.95e-70	1.5e-34	1.54e-31	0.493609	0.281063	IRF4	chr6	391114	393616	2503	15	8.1e-101	3.42e-22	6.88e-19	0.434611	0.253767	IRF4	53	Hyper	NA	NA
chr11	392562	394262	NA	NA	NA	NA	NA	NA	NA	NA	chr11	392562	394262	1701	12	9.68e-10	5.31e-08	0.000423447	-0.00123655	-0.000498463	PKP3	NA	NA	NA	NA	NA	NA	NA	NA	NA	NA	NA	NA	NA	NA	NA	NA	NA	NA	NA	NA	NA	NA	NA	NA	NA	NA
chr16	410721	412428	NA	NA	NA	NA	NA	NA	NA	NA	chr16	410721	412428	1708	7	7.88e-22	1.92e-08	0.000153259	-0.00297711	-0.00110471	NA	NA	NA	NA	NA	NA	NA	NA	NA	NA	NA	NA	NA	NA	NA	NA	NA	NA	NA	NA	NA	NA	NA	NA	NA	NA	NA
chr2	496713	497417	NA	NA	NA	NA	NA	NA	NA	NA	chr2	496713	497417	705	7	2.2e-26	1.28e-13	1.02e-09	-0.00122685	-0.000668635	NA	NA	NA	NA	NA	NA	NA	NA	NA	NA	NA	NA	NA	NA	NA	NA	NA	NA	NA	NA	NA	NA	NA	NA	NA	NA	NA
chr11	503369	504937	NA	NA	NA	NA	NA	NA	NA	NA	chr11	503369	504937	1569	12	8.24e-15	1.31e-11	1.04e-07	0.00376275	0.000634719	RNH1	chr11	504301	504937	637	7	9.99e-20	4.38e-13	4.51e-10	0.395113	0.295508	RNH1	chr11	503807	504937	1131	8	1.99e-83	6.46e-13	1.3e-09	0.323541	0.201273	RNH1	315	Hyper	NA	NA
chr5	523529	525440	NA	NA	NA	NA	NA	NA	NA	NA	chr5	523529	525440	1912	11	8.92e-37	1.56e-08	0.000124325	0.0034659	0.0012144	RP11-310P5.2, SLC9A3	NA	NA	NA	NA	NA	NA	NA	NA	NA	NA	NA	NA	NA	NA	NA	NA	NA	NA	NA	NA	NA	NA	NA	NA	NA	NA
chr11	533756	535740	NA	NA	NA	NA	NA	NA	NA	NA	chr11	533756	535740	1985	14	1.62e-26	2.23e-16	1.78e-12	-0.0017022	-0.000305096	HRAS	NA	NA	NA	NA	NA	NA	NA	NA	NA	NA	NA	NA	NA	NA	NA	NA	NA	NA	NA	NA	NA	NA	NA	NA	NA	NA
chr11	567966	568474	NA	NA	NA	NA	NA	NA	NA	NA	chr11	567966	568474	509	8	1.28e-19	1.01e-06	0.00801965	-0.00214886	-0.000572121	MIR210HG, MIR210	NA	NA	NA	NA	NA	NA	NA	NA	NA	NA	NA	NA	NA	NA	NA	NA	NA	NA	NA	NA	NA	NA	NA	NA	NA	NA
chr11	575426	576489	NA	NA	NA	NA	NA	NA	NA	NA	chr11	575426	576489	1064	14	9.4e-20	5.65e-08	0.000450761	-0.0016193	-0.000422374	PHRF1	NA	NA	NA	NA	NA	NA	NA	NA	NA	NA	NA	NA	NA	NA	NA	NA	NA	NA	NA	NA	NA	NA	NA	NA	NA	NA
chr20	590243	591221	NA	NA	NA	NA	NA	NA	NA	NA	chr20	590243	591221	979	7	1.74e-18	1.23e-10	9.82e-07	0.0022731	0.00139664	TCF15	chr20	590243	591221	979	7	1.39e-13	5.9e-09	6.07e-06	0.231934	0.177764	TCF15	chr20	590243	591221	979	7	1.42e-33	8.39e-09	1.69e-05	0.168908	0.110735	TCF15	622	Hyper	NA	NA
chr7	601283	601828	NA	NA	NA	NA	NA	NA	NA	NA	chr7	601283	601828	546	7	3.53e-12	4.16e-06	0.0332073	-0.00222918	-0.00115639	AC147651.5, PRKAR1B	NA	NA	NA	NA	NA	NA	NA	NA	NA	NA	NA	NA	NA	NA	NA	NA	NA	NA	NA	NA	NA	NA	NA	NA	NA	NA
chr11	615519	617476	NA	NA	NA	NA	NA	NA	NA	NA	chr11	615519	617476	1958	17	2.19e-10	1.58e-06	0.0126416	-0.00105031	-0.000246794	IRF7, CDHR5	NA	NA	NA	NA	NA	NA	NA	NA	NA	NA	NA	NA	NA	NA	NA	NA	NA	NA	NA	NA	NA	NA	NA	NA	NA	NA
chr16	619058	620304	NA	NA	NA	NA	NA	NA	NA	NA	chr16	619058	620304	1247	11	2.19e-19	6.88e-14	5.49e-10	-0.00166764	-0.000744455	PIGQ, NHLRC4	NA	NA	NA	NA	NA	NA	NA	NA	NA	NA	NA	NA	NA	NA	NA	NA	NA	NA	NA	NA	NA	NA	NA	NA	NA	NA
chr19	632449	634087	NA	NA	NA	NA	NA	NA	NA	NA	chr19	632449	634087	1639	14	8.53e-12	2.09e-07	0.0016646	-0.00318366	-0.000531679	POLRMT	NA	NA	NA	NA	NA	NA	NA	NA	NA	NA	NA	NA	NA	NA	NA	NA	NA	NA	NA	NA	NA	NA	NA	NA	NA	NA
chr11	636167	637175	NA	NA	NA	NA	NA	NA	NA	NA	chr11	636167	637175	1009	10	1.11e-30	1.61e-12	1.28e-08	0.00448867	0.00147806	NA	chr11	636460	638076	1617	11	1.31e-19	1.66e-10	1.71e-07	0.385588	0.257234	DRD4	chr11	636167	638507	2341	16	1.81e-131	9.84e-16	1.98e-12	0.525984	0.198466	DRD4	330	Hyper	NA	NA
chr16	637310	640354	NA	NA	NA	NA	NA	NA	NA	NA	chr16	637310	640354	3045	20	3.7e-21	1.16e-11	9.26e-08	-0.00200698	-0.000217372	RAB40C	NA	NA	NA	NA	NA	NA	NA	NA	NA	NA	NA	NA	NA	NA	NA	NA	NA	NA	NA	NA	NA	NA	NA	NA	NA	NA
chr4	656994	658058	NA	NA	NA	NA	NA	NA	NA	NA	chr4	656994	658058	1065	7	4.42e-09	1.2e-06	0.00958127	0.00161945	0.00103191	PDE6B	chr4	656100	658058	1959	8	4.88e-20	2.44e-10	2.51e-07	0.409978	0.128011	PDE6B	chr4	655893	658058	2166	9	4.27e-18	2.33e-05	0.0468543	0.275098	0.057517	PDE6B	674	Hyper	NA	NA
chr18	657219	658937	NA	NA	NA	NA	NA	NA	NA	NA	chr18	657219	658937	1719	19	3.07e-10	1.31e-08	0.000104628	-0.00138817	-0.000207875	TYMS, C18orf56, RP11-806L2.5	NA	NA	NA	NA	NA	NA	NA	NA	NA	NA	NA	NA	NA	NA	NA	NA	NA	NA	NA	NA	NA	NA	NA	NA	NA	NA
chr4	667199	668877	NA	NA	NA	NA	NA	NA	NA	NA	chr4	667199	668877	1679	19	1.25e-13	1.46e-08	0.000116376	-0.00138217	-0.000428316	MYL5, ATP5I	NA	NA	NA	NA	NA	NA	NA	NA	NA	NA	NA	NA	NA	NA	NA	NA	NA	NA	NA	NA	NA	NA	NA	NA	NA	NA
chr8	687384	690059	2676	11	7.28e-20	1.62e-19	4.79e-16	0.00501891	0.00261769	ERICH1-AS1, ERICH1	chr8	685830	689392	3563	12	9.22e-40	6.79e-37	5.42e-33	0.00594201	0.00296906	ERICH1-AS1, ERICH1	chr8	686919	689392	2474	8	9.19e-13	1.52e-12	1.57e-09	0.293771	0.2243	ERICH1-AS1, ERICH1	chr8	686594	690059	3466	13	1.81e-30	1.67e-12	3.35e-09	0.210478	0.105016	ERICH1-AS1, ERICH1	335	Hyper	165	Hyper
chr11	705692	706785	NA	NA	NA	NA	NA	NA	NA	NA	chr11	705692	706785	1094	11	1.95e-23	2.18e-11	1.74e-07	-0.00130183	-0.000640246	EPS8L2, DEAF1	NA	NA	NA	NA	NA	NA	NA	NA	NA	NA	NA	NA	NA	NA	NA	NA	NA	NA	NA	NA	NA	NA	NA	NA	NA	NA
chr16	717556	718778	NA	NA	NA	NA	NA	NA	NA	NA	chr16	717556	718778	1223	19	1.85e-23	4.87e-06	0.0388725	-0.00144095	-0.000165761	WDR90, RHOT2	NA	NA	NA	NA	NA	NA	NA	NA	NA	NA	NA	NA	NA	NA	NA	NA	NA	NA	NA	NA	NA	NA	NA	NA	NA	NA
chr16	730898	731653	NA	NA	NA	NA	NA	NA	NA	NA	chr16	730898	731653	756	10	6.18e-22	6.18e-09	4.93e-05	-0.00152268	-0.000464504	STUB1	NA	NA	NA	NA	NA	NA	NA	NA	NA	NA	NA	NA	NA	NA	NA	NA	NA	NA	NA	NA	NA	NA	NA	NA	NA	NA
chr16	732754	734817	NA	NA	NA	NA	NA	NA	NA	NA	chr16	732754	734817	2064	16	1.27e-20	1.21e-13	9.67e-10	-0.00230463	-0.000700533	STUB1, JMJD8, WDR24	NA	NA	NA	NA	NA	NA	NA	NA	NA	NA	NA	NA	NA	NA	NA	NA	NA	NA	NA	NA	NA	NA	NA	NA	NA	NA
chr17	767380	768395	NA	NA	NA	NA	NA	NA	NA	NA	chr17	767380	768395	1016	8	1.27e-15	1.26e-10	1e-06	-0.00243983	-0.00124344	NXN	NA	NA	NA	NA	NA	NA	NA	NA	NA	NA	NA	NA	NA	NA	NA	NA	NA	NA	NA	NA	NA	NA	NA	NA	NA	NA
chr11	794433	798659	NA	NA	NA	NA	NA	NA	NA	NA	chr11	794433	798659	4227	28	2.47e-16	3.38e-20	2.7e-16	-0.00241663	-0.000571514	SLC25A22	NA	NA	NA	NA	NA	NA	NA	NA	NA	NA	NA	NA	NA	NA	NA	NA	NA	NA	NA	NA	NA	NA	NA	NA	NA	NA
chr16	815553	816874	NA	NA	NA	NA	NA	NA	NA	NA	chr16	815553	816874	1322	8	4.37e-17	3.24e-12	2.59e-08	-0.00148782	-0.000747685	MSLN	NA	NA	NA	NA	NA	NA	NA	NA	NA	NA	NA	NA	NA	NA	NA	NA	NA	NA	NA	NA	NA	NA	NA	NA	NA	NA
chr19	821008	822635	NA	NA	NA	NA	NA	NA	NA	NA	chr19	821008	822635	1628	7	3.12e-19	1.16e-06	0.00924292	0.00176503	1.97e-05	LPPR3	NA	NA	NA	NA	NA	NA	NA	NA	NA	NA	NA	NA	NA	NA	NA	NA	NA	NA	NA	NA	NA	NA	NA	NA	NA	NA
chr16	832683	833382	NA	NA	NA	NA	NA	NA	NA	NA	chr16	832683	833382	700	11	8.78e-13	4.17e-07	0.00332536	-0.00707359	-0.00137749	MSLNL	NA	NA	NA	NA	NA	NA	NA	NA	NA	NA	NA	NA	NA	NA	NA	NA	NA	NA	NA	NA	NA	NA	NA	NA	NA	NA
chr19	840737	841082	NA	NA	NA	NA	NA	NA	NA	NA	chr19	840737	841082	346	7	4.94e-30	9.94e-18	7.93e-14	-0.00170554	-0.0015075	PRTN3	NA	NA	NA	NA	NA	NA	NA	NA	NA	NA	NA	NA	NA	NA	NA	NA	NA	NA	NA	NA	NA	NA	NA	NA	NA	NA
chr9	841340	842799	1460	9	3.62e-09	1.54e-07	0.000455399	0.00272952	0.00161772	DMRT1	chr9	841436	842799	1364	8	5.97e-18	8.53e-11	6.8e-07	0.00380575	0.00149316	DMRT1	chr9	841436	842914	1479	7	7.75e-09	1.17e-08	1.21e-05	0.351377	0.289238	DMRT1	chr9	841340	842914	1575	8	2.38e-20	1.83e-08	3.67e-05	0.340108	0.170114	DMRT1	641	Hyper	712	Hyper
chr1	854766	856914	NA	NA	NA	NA	NA	NA	NA	NA	chr1	854766	856914	2149	14	1.28e-27	3.15e-15	2.51e-11	-0.00182841	-0.00101412	RP11-54O7.3	NA	NA	NA	NA	NA	NA	NA	NA	NA	NA	NA	NA	NA	NA	NA	NA	NA	NA	NA	NA	NA	NA	NA	NA	NA	NA
chr19	859330	861071	NA	NA	NA	NA	NA	NA	NA	NA	chr19	859330	861071	1742	10	3.79e-11	1.75e-06	0.0139533	-0.00229387	-0.000862905	CFD	NA	NA	NA	NA	NA	NA	NA	NA	NA	NA	NA	NA	NA	NA	NA	NA	NA	NA	NA	NA	NA	NA	NA	NA	NA	NA
chr1	876249	877876	NA	NA	NA	NA	NA	NA	NA	NA	chr1	876249	877876	1628	11	1.56e-15	9.99e-07	0.00797073	-0.00159904	-0.000335014	SAMD11	NA	NA	NA	NA	NA	NA	NA	NA	NA	NA	NA	NA	NA	NA	NA	NA	NA	NA	NA	NA	NA	NA	NA	NA	NA	NA
chr17	882549	883294	NA	NA	NA	NA	NA	NA	NA	NA	chr17	882549	883294	746	9	4.42e-17	1.07e-06	0.00856641	-0.000902855	-0.000442279	NXN	NA	NA	NA	NA	NA	NA	NA	NA	NA	NA	NA	NA	NA	NA	NA	NA	NA	NA	NA	NA	NA	NA	NA	NA	NA	NA
chr5	891207	894223	NA	NA	NA	NA	NA	NA	NA	NA	chr5	891207	894223	3017	24	7.53e-15	5.78e-15	4.61e-11	0.00217015	0.00012635	TRIP13, BRD9	NA	NA	NA	NA	NA	NA	NA	NA	NA	NA	NA	NA	NA	NA	NA	NA	NA	NA	NA	NA	NA	NA	NA	NA	NA	NA
chr20	896981	898454	NA	NA	NA	NA	NA	NA	NA	NA	chr20	896981	898454	1474	7	5.47e-20	3.52e-06	0.0280458	-0.00316853	-0.000376677	NA	NA	NA	NA	NA	NA	NA	NA	NA	NA	NA	NA	NA	NA	NA	NA	NA	NA	NA	NA	NA	NA	NA	NA	NA	NA	NA
chr1	901287	902653	NA	NA	NA	NA	NA	NA	NA	NA	chr1	901287	902653	1367	10	1.72e-10	1.1e-06	0.00878158	-0.00176216	-0.000623302	PLEKHN1	NA	NA	NA	NA	NA	NA	NA	NA	NA	NA	NA	NA	NA	NA	NA	NA	NA	NA	NA	NA	NA	NA	NA	NA	NA	NA
chr18	904395	905611	1217	18	9.01e-39	3.57e-20	1.06e-16	0.00410843	0.00204492	ADCYAP1, RP11-672L10.3, RP11-672L10.2	chr18	903558	909518	5961	30	8.83e-72	1.38e-81	1.1e-77	0.0057867	0.00250056	ADCYAP1, RP11-672L10.3, RP11-672L10.2	chr18	904523	906224	1702	17	9.79e-18	4.1e-13	4.23e-10	0.358788	0.239812	ADCYAP1, RP11-672L10.3, RP11-672L10.2	chr18	904523	909154	4632	25	5.49e-155	4.51e-32	9.07e-29	0.294237	0.143221	ADCYAP1, RP11-672L10.3, RP11-672L10.2	143	Hyper	52	Hyper
chr18	906726	909518	2793	9	1.56e-09	1.34e-14	3.97e-11	0.00276389	0.00210626	ADCYAP1, RP11-672L10.3	chr18	903558	909518	5961	30	8.83e-72	1.38e-81	1.1e-77	0.0057867	0.00250056	ADCYAP1, RP11-672L10.3, RP11-672L10.2	NA	NA	NA	NA	NA	NA	NA	NA	NA	NA	NA	NA	NA	NA	NA	NA	NA	NA	NA	NA	NA	NA	NA	NA	114	Hyper
chr1	916346	919422	NA	NA	NA	NA	NA	NA	NA	NA	chr1	916346	919422	3077	17	7.38e-10	3.46e-09	2.76e-05	-0.00236306	-0.000419555	C1orf170	NA	NA	NA	NA	NA	NA	NA	NA	NA	NA	NA	NA	NA	NA	NA	NA	NA	NA	NA	NA	NA	NA	NA	NA	NA	NA
chr19	916776	919596	NA	NA	NA	NA	NA	NA	NA	NA	chr19	916776	919596	2821	15	9.97e-15	3.27e-10	2.61e-06	-0.0014324	-0.000399345	KISS1R	NA	NA	NA	NA	NA	NA	NA	NA	NA	NA	NA	NA	NA	NA	NA	NA	NA	NA	NA	NA	NA	NA	NA	NA	NA	NA
chr1	935861	937048	NA	NA	NA	NA	NA	NA	NA	NA	chr1	935861	937048	1188	10	7.79e-14	1.35e-08	0.000107335	-0.00139125	-0.000405159	NA	NA	NA	NA	NA	NA	NA	NA	NA	NA	NA	NA	NA	NA	NA	NA	NA	NA	NA	NA	NA	NA	NA	NA	NA	NA	NA
chr1	942161	943064	NA	NA	NA	NA	NA	NA	NA	NA	chr1	942161	943064	904	9	7.74e-12	2.92e-09	2.33e-05	-0.00229522	-0.00133935	NA	chr1	941382	943431	2050	12	1.29e-42	3.05e-17	3.14e-14	-0.388469	-0.210357	NA	chr1	940782	943431	2650	13	2.52e-130	3.06e-14	6.15e-11	-0.314588	-0.146794	NA	218	Hypo	NA	NA
chr2	945697	947515	NA	NA	NA	NA	NA	NA	NA	NA	chr2	945697	947515	1819	8	5.72e-18	6.54e-09	5.22e-05	0.00261421	0.000628458	SNTG2, AC116614.1	chr2	945697	947167	1471	7	1.23e-15	4.44e-10	4.57e-07	0.428189	0.257555	SNTG2, AC116614.1	chr2	945697	947634	1938	10	1.33e-37	6.08e-07	0.00122289	0.303097	0.127445	SNTG2, AC116614.1	645	Hyper	NA	NA
chr7	959866	960771	NA	NA	NA	NA	NA	NA	NA	NA	chr7	959866	960771	906	12	5.94e-15	7.64e-08	0.00060983	-0.00205689	-0.00111222	ADAP1, COX19	NA	NA	NA	NA	NA	NA	NA	NA	NA	NA	NA	NA	NA	NA	NA	NA	NA	NA	NA	NA	NA	NA	NA	NA	NA	NA
chr9	970297	971757	1461	8	4e-20	1.36e-12	4.01e-09	0.00291399	0.00162885	NA	chr9	970297	972622	2326	9	5.64e-17	1.89e-15	1.51e-11	0.00377088	0.0013214	NA	chr9	970297	971757	1461	8	2.31e-22	5.95e-16	6.12e-13	0.463218	0.310916	NA	chr9	970297	973198	2902	12	1.76e-23	1.3e-09	2.62e-06	0.196467	0.133547	NA	389	Hyper	494	Hyper
chr17	982115	982586	NA	NA	NA	NA	NA	NA	NA	NA	chr17	982115	982586	472	8	1.2e-14	3.08e-06	0.0245441	0.00129427	0.000668029	ABR	NA	NA	NA	NA	NA	NA	NA	NA	NA	NA	NA	NA	NA	NA	NA	NA	NA	NA	NA	NA	NA	NA	NA	NA	NA	NA
chr4	1002641	1006278	NA	NA	NA	NA	NA	NA	NA	NA	chr4	1002641	1006278	3638	41	2.43e-27	4.31e-18	3.44e-14	-0.00118853	-0.000360829	FGFRL1	NA	NA	NA	NA	NA	NA	NA	NA	NA	NA	NA	NA	NA	NA	NA	NA	NA	NA	NA	NA	NA	NA	NA	NA	NA	NA
chr16	1020843	1022411	NA	NA	NA	NA	NA	NA	NA	NA	chr16	1020843	1022411	1569	10	5.83e-12	4.84e-07	0.00386446	0.00176852	-0.000392986	LMF1	NA	NA	NA	NA	NA	NA	NA	NA	NA	NA	NA	NA	NA	NA	NA	NA	NA	NA	NA	NA	NA	NA	NA	NA	NA	NA
chr11	1023823	1025794	NA	NA	NA	NA	NA	NA	NA	NA	chr11	1023823	1025794	1972	9	2.93e-09	5.29e-09	4.22e-05	-0.00164614	-0.000517199	MUC6	NA	NA	NA	NA	NA	NA	NA	NA	NA	NA	NA	NA	NA	NA	NA	NA	NA	NA	NA	NA	NA	NA	NA	NA	NA	NA
chr19	1025441	1026757	NA	NA	NA	NA	NA	NA	NA	NA	chr19	1025441	1026757	1317	7	1.43e-07	1.93e-06	0.015358	-0.0016735	-0.00061933	CNN2	NA	NA	NA	NA	NA	NA	NA	NA	NA	NA	NA	NA	NA	NA	NA	NA	NA	NA	NA	NA	NA	NA	NA	NA	NA	NA
chr11	1029029	1030347	NA	NA	NA	NA	NA	NA	NA	NA	chr11	1029029	1030347	1319	8	1.51e-10	6.1e-06	0.0486623	-0.0017747	-0.000808569	MUC6	NA	NA	NA	NA	NA	NA	NA	NA	NA	NA	NA	NA	NA	NA	NA	NA	NA	NA	NA	NA	NA	NA	NA	NA	NA	NA
chr16	1030166	1030619	NA	NA	NA	NA	NA	NA	NA	NA	chr16	1030166	1030619	454	8	7.71e-27	6.08e-16	4.85e-12	0.00265745	0.00151582	LMF1, RP11-161M6.2	chr16	1029745	1031205	1461	11	4.03e-09	7.92e-06	0.00815286	0.311484	0.144783	LMF1, RP11-161M6.2	chr16	1029745	1031205	1461	11	3.6e-24	2.62e-06	0.00526122	0.202794	0.0874068	LMF1, RP11-161M6.2	751	Hyper	NA	NA
chr9	1045050	1047414	NA	NA	NA	NA	NA	NA	NA	NA	chr9	1045050	1047414	2365	8	3.24e-22	2.38e-26	1.9e-22	0.00424821	0.00262635	NA	NA	NA	NA	NA	NA	NA	NA	NA	NA	NA	NA	NA	NA	NA	NA	NA	NA	NA	NA	NA	NA	NA	NA	NA	NA	NA
chr16	1047460	1048983	NA	NA	NA	NA	NA	NA	NA	NA	chr16	1047460	1048983	1524	8	3.92e-16	2.93e-13	2.34e-09	-0.00161352	-0.0012277	RP11-161M6.3	NA	NA	NA	NA	NA	NA	NA	NA	NA	NA	NA	NA	NA	NA	NA	NA	NA	NA	NA	NA	NA	NA	NA	NA	NA	NA
chr9	1048520	1050680	NA	NA	NA	NA	NA	NA	NA	NA	chr9	1048520	1050680	2161	15	6.04e-09	2.29e-06	0.0182802	0.00237325	0.000371681	DMRT2	NA	NA	NA	NA	NA	NA	NA	NA	NA	NA	NA	NA	NA	NA	NA	NA	NA	NA	NA	NA	NA	NA	NA	NA	NA	NA
chr1	1050690	1052664	NA	NA	NA	NA	NA	NA	NA	NA	chr1	1050690	1052664	1975	12	2.24e-15	5.07e-09	4.05e-05	0.00322399	3.65e-05	C1orf159	NA	NA	NA	NA	NA	NA	NA	NA	NA	NA	NA	NA	NA	NA	NA	NA	NA	NA	NA	NA	NA	NA	NA	NA	NA	NA
chr8	1054048	1054899	NA	NA	NA	NA	NA	NA	NA	NA	chr8	1054048	1054899	852	7	2.1e-36	1.76e-17	1.41e-13	-0.00330309	0.000220485	ERICH1-AS1, CTD-2281E23.2	NA	NA	NA	NA	NA	NA	NA	NA	NA	NA	NA	NA	NA	NA	NA	NA	NA	NA	NA	NA	NA	NA	NA	NA	NA	NA
chr7	1062182	1063357	NA	NA	NA	NA	NA	NA	NA	NA	chr7	1062182	1063357	1176	10	6.83e-12	1.32e-07	0.00105053	-0.00106724	-0.000448658	C7orf50, MIR339	NA	NA	NA	NA	NA	NA	NA	NA	NA	NA	NA	NA	NA	NA	NA	NA	NA	NA	NA	NA	NA	NA	NA	NA	NA	NA
chr1	1098380	1100557	NA	NA	NA	NA	NA	NA	NA	NA	chr1	1098380	1100557	2178	12	8.06e-16	5.69e-11	4.54e-07	-0.00205425	-0.00100749	NA	NA	NA	NA	NA	NA	NA	NA	NA	NA	NA	NA	NA	NA	NA	NA	NA	NA	NA	NA	NA	NA	NA	NA	NA	NA	NA
chr4	1107202	1108671	NA	NA	NA	NA	NA	NA	NA	NA	chr4	1107202	1108671	1470	13	6.86e-16	5.9e-11	4.71e-07	0.00291441	0.000708922	RP11-20I20.2, RNF212	NA	NA	NA	NA	NA	NA	NA	NA	NA	NA	NA	NA	NA	NA	NA	NA	NA	NA	NA	NA	NA	NA	NA	NA	NA	NA
chr7	1132345	1133979	NA	NA	NA	NA	NA	NA	NA	NA	chr7	1132345	1133979	1635	8	3.23e-09	6.22e-10	4.96e-06	-0.0024106	-0.00171973	GPER1, C7orf50	NA	NA	NA	NA	NA	NA	NA	NA	NA	NA	NA	NA	NA	NA	NA	NA	NA	NA	NA	NA	NA	NA	NA	NA	NA	NA
chr16	1145964	1148056	NA	NA	NA	NA	NA	NA	NA	NA	chr16	1145964	1148056	2093	11	5.68e-12	3.06e-07	0.0024441	-0.00232003	-0.000538025	C1QTNF8	NA	NA	NA	NA	NA	NA	NA	NA	NA	NA	NA	NA	NA	NA	NA	NA	NA	NA	NA	NA	NA	NA	NA	NA	NA	NA
chr7	1198405	1200534	NA	NA	NA	NA	NA	NA	NA	NA	chr7	1198405	1200534	2130	16	1.69e-37	4.51e-21	3.6e-17	-0.00637321	-0.00118271	AC091729.9, ZFAND2A	NA	NA	NA	NA	NA	NA	NA	NA	NA	NA	NA	NA	NA	NA	NA	NA	NA	NA	NA	NA	NA	NA	NA	NA	NA	NA
chr5	1224849	1226132	NA	NA	NA	NA	NA	NA	NA	NA	chr5	1224849	1226132	1284	10	2.52e-16	2.76e-12	2.2e-08	-0.00129999	-0.000812424	SLC6A19, SLC6A18	NA	NA	NA	NA	NA	NA	NA	NA	NA	NA	NA	NA	NA	NA	NA	NA	NA	NA	NA	NA	NA	NA	NA	NA	NA	NA
chr19	1241377	1242323	NA	NA	NA	NA	NA	NA	NA	NA	chr19	1241377	1242323	947	9	2.37e-23	8.21e-08	0.000654806	-0.00230108	-0.000617264	ATP5D	NA	NA	NA	NA	NA	NA	NA	NA	NA	NA	NA	NA	NA	NA	NA	NA	NA	NA	NA	NA	NA	NA	NA	NA	NA	NA
chr11	1242166	1243090	NA	NA	NA	NA	NA	NA	NA	NA	chr11	1242166	1243090	925	7	2.66e-11	1.05e-07	0.000837082	0.00217718	0.00117097	NA	NA	NA	NA	NA	NA	NA	NA	NA	NA	NA	NA	NA	NA	NA	NA	NA	NA	NA	NA	NA	NA	NA	NA	NA	NA	NA
chr20	1246703	1247526	NA	NA	NA	NA	NA	NA	NA	NA	chr20	1246703	1247526	824	9	8.49e-25	2.36e-07	0.00187897	-0.00134623	-0.000507933	RAD21L1, SNPH	NA	NA	NA	NA	NA	NA	NA	NA	NA	NA	NA	NA	NA	NA	NA	NA	NA	NA	NA	NA	NA	NA	NA	NA	NA	NA
chr1	1267745	1269219	NA	NA	NA	NA	NA	NA	NA	NA	chr1	1267745	1269219	1475	7	1.33e-12	2.19e-10	1.75e-06	-0.00415376	-0.00190392	TAS1R3	NA	NA	NA	NA	NA	NA	NA	NA	NA	NA	NA	NA	NA	NA	NA	NA	NA	NA	NA	NA	NA	NA	NA	NA	NA	NA
chr7	1269385	1270976	1592	8	6e-10	5.53e-09	1.63e-05	0.00363786	0.00156463	NA	chr7	1269181	1270976	1796	10	3.6e-32	3.61e-22	2.88e-18	0.00428335	0.00175472	NA	NA	NA	NA	NA	NA	NA	NA	NA	NA	NA	NA	NA	NA	NA	NA	NA	NA	NA	NA	NA	NA	NA	NA	NA	562	Hyper
chr19	1265877	1271371	NA	NA	NA	NA	NA	NA	NA	NA	chr19	1265877	1271371	5495	28	5.92e-28	1.48e-38	1.18e-34	-0.00195442	-0.000784094	CIRBP, CIRBP-AS1	NA	NA	NA	NA	NA	NA	NA	NA	NA	NA	NA	NA	NA	NA	NA	NA	NA	NA	NA	NA	NA	NA	NA	NA	NA	NA
chr7	1272325	1273394	1070	8	8.96e-16	1.69e-12	4.99e-09	0.00369863	0.0020699	UNCX	chr7	1272325	1273394	1070	8	1.62e-32	9e-18	7.18e-14	0.0040063	0.00210687	UNCX	chr7	1272325	1273394	1070	10	3.9e-14	4.08e-09	4.2e-06	0.362434	0.284962	UNCX	chr7	1270134	1274166	4033	22	1.25e-15	5.69e-06	0.011442	0.199926	0.0922609	UNCX	696	Hyper	472	Hyper
chr19	1274794	1276280	NA	NA	NA	NA	NA	NA	NA	NA	chr19	1274794	1276280	1487	13	7.11e-15	8.53e-10	6.8e-06	-0.00353295	-0.000643012	CIRBP, C19orf24	NA	NA	NA	NA	NA	NA	NA	NA	NA	NA	NA	NA	NA	NA	NA	NA	NA	NA	NA	NA	NA	NA	NA	NA	NA	NA
chr7	1276617	1278428	1812	7	4.19e-07	1.06e-07	0.000314178	0.00323257	0.00126387	UNCX	chr7	1276617	1278428	1812	7	3.44e-13	3.88e-11	3.1e-07	0.00172927	0.00114285	UNCX	NA	NA	NA	NA	NA	NA	NA	NA	NA	NA	NA	NA	NA	NA	NA	NA	NA	NA	NA	NA	NA	NA	NA	NA	701	Hyper
chr7	1280040	1281585	NA	NA	NA	NA	NA	NA	NA	NA	chr7	1280040	1281585	1546	8	3.76e-09	3.95e-07	0.00314845	0.00212027	0.000720213	NA	NA	NA	NA	NA	NA	NA	NA	NA	NA	NA	NA	NA	NA	NA	NA	NA	NA	NA	NA	NA	NA	NA	NA	NA	NA	NA
chr7	1282630	1283981	1352	7	1.73e-16	4.24e-09	1.25e-05	0.00222895	0.00146001	NA	chr7	1282630	1283981	1352	7	5.15e-19	1.26e-16	1e-12	0.00237061	0.00152035	NA	NA	NA	NA	NA	NA	NA	NA	NA	NA	NA	NA	NA	NA	NA	NA	NA	NA	NA	NA	NA	NA	NA	NA	NA	604	Hyper
chr4	1283396	1284946	NA	NA	NA	NA	NA	NA	NA	NA	chr4	1283396	1284946	1551	12	1.81e-18	8.6e-13	6.86e-09	-0.00153086	-0.000386985	MAEA	NA	NA	NA	NA	NA	NA	NA	NA	NA	NA	NA	NA	NA	NA	NA	NA	NA	NA	NA	NA	NA	NA	NA	NA	NA	NA
chr16	1307233	1308233	NA	NA	NA	NA	NA	NA	NA	NA	chr16	1307233	1308233	1001	7	3.22e-08	1.44e-06	0.0114782	-0.00127944	-0.000764335	TPSD1, RP11-616M22.5	NA	NA	NA	NA	NA	NA	NA	NA	NA	NA	NA	NA	NA	NA	NA	NA	NA	NA	NA	NA	NA	NA	NA	NA	NA	NA
chr1	1310123	1311028	NA	NA	NA	NA	NA	NA	NA	NA	chr1	1310123	1311028	906	16	7.93e-17	4.01e-07	0.00320098	-0.00251924	-0.0004904	AURKAIP1	NA	NA	NA	NA	NA	NA	NA	NA	NA	NA	NA	NA	NA	NA	NA	NA	NA	NA	NA	NA	NA	NA	NA	NA	NA	NA
chr8	1309967	1311576	NA	NA	NA	NA	NA	NA	NA	NA	chr8	1309967	1311576	1610	9	3.26e-09	2.84e-09	2.27e-05	-0.00157998	-0.00057641	NA	NA	NA	NA	NA	NA	NA	NA	NA	NA	NA	NA	NA	NA	NA	NA	NA	NA	NA	NA	NA	NA	NA	NA	NA	NA	NA
chr16	1358964	1360715	NA	NA	NA	NA	NA	NA	NA	NA	chr16	1358964	1360715	1752	18	8.63e-19	2.49e-06	0.0198342	-0.00200527	-0.000215654	UBE2I	NA	NA	NA	NA	NA	NA	NA	NA	NA	NA	NA	NA	NA	NA	NA	NA	NA	NA	NA	NA	NA	NA	NA	NA	NA	NA
chr1	1374310	1376740	NA	NA	NA	NA	NA	NA	NA	NA	chr1	1374310	1376740	2431	9	6.03e-09	1.65e-06	0.0131819	-0.00160384	-0.000530626	VWA1	NA	NA	NA	NA	NA	NA	NA	NA	NA	NA	NA	NA	NA	NA	NA	NA	NA	NA	NA	NA	NA	NA	NA	NA	NA	NA
chr2	1377442	1378035	NA	NA	NA	NA	NA	NA	NA	NA	chr2	1377442	1378035	594	7	5.62e-19	6.05e-06	0.0482421	-0.00251749	-0.000251032	TPO	NA	NA	NA	NA	NA	NA	NA	NA	NA	NA	NA	NA	NA	NA	NA	NA	NA	NA	NA	NA	NA	NA	NA	NA	NA	NA
chr6	1383533	1385731	2199	11	7.27e-17	1.76e-12	5.21e-09	0.0034785	0.00145907	RP4-668J24.2	chr6	1383631	1386142	2512	12	7.52e-20	1.04e-25	8.26e-22	0.00321299	0.00167258	RP4-668J24.2	NA	NA	NA	NA	NA	NA	NA	NA	NA	NA	NA	NA	NA	NA	NA	NA	NA	NA	NA	NA	NA	NA	NA	NA	384	Hyper
chr6	1388806	1391758	NA	NA	NA	NA	NA	NA	NA	NA	chr6	1388806	1391758	2953	12	6.94e-28	3.37e-22	2.69e-18	0.00325951	0.00176578	FOXF2	NA	NA	NA	NA	NA	NA	NA	NA	NA	NA	NA	NA	NA	NA	NA	NA	NA	NA	NA	NA	NA	NA	NA	NA	NA	NA
chr19	1401118	1402626	NA	NA	NA	NA	NA	NA	NA	NA	chr19	1401118	1402626	1509	13	4.36e-16	6.07e-07	0.00484213	-0.0016343	-0.00056061	GAMT	NA	NA	NA	NA	NA	NA	NA	NA	NA	NA	NA	NA	NA	NA	NA	NA	NA	NA	NA	NA	NA	NA	NA	NA	NA	NA
chr4	1399516	1401854	2339	12	5.35e-12	6.39e-10	1.89e-06	0.00240883	0.00132964	NKX1-1	chr4	1397664	1402892	5229	22	1.45e-31	6.96e-37	5.56e-33	0.00425021	0.00157424	NKX1-1	chr4	1397664	1401854	4191	13	1.32e-24	7.38e-25	7.6e-22	0.370162	0.213276	NKX1-1	chr4	1397664	1402820	5157	17	3.41e-51	8.38e-20	1.69e-16	0.227765	0.120835	NKX1-1	93	Hyper	358	Hyper
chr2	1425035	1426845	NA	NA	NA	NA	NA	NA	NA	NA	chr2	1425035	1426845	1811	10	1.8e-16	2.56e-16	2.04e-12	-0.00170231	-0.000450821	TPO	NA	NA	NA	NA	NA	NA	NA	NA	NA	NA	NA	NA	NA	NA	NA	NA	NA	NA	NA	NA	NA	NA	NA	NA	NA	NA
chr16	1429015	1430367	NA	NA	NA	NA	NA	NA	NA	NA	chr16	1429015	1430367	1353	10	4.26e-12	3.83e-07	0.00305421	-0.00185169	-0.00070169	UNKL, AL031721.1	NA	NA	NA	NA	NA	NA	NA	NA	NA	NA	NA	NA	NA	NA	NA	NA	NA	NA	NA	NA	NA	NA	NA	NA	NA	NA
chr5	1444852	1446443	NA	NA	NA	NA	NA	NA	NA	NA	chr5	1444852	1446443	1592	10	6.53e-47	3e-20	2.39e-16	0.00535892	0.00211294	SLC6A3	chr5	1444852	1446969	2118	13	1.97e-37	4.42e-23	4.56e-20	0.429338	0.266995	SLC6A3	chr5	1444333	1446969	2637	14	2.07e-87	1.05e-14	2.12e-11	0.294373	0.151133	SLC6A3	154	Hyper	NA	NA
chr11	1463541	1464485	NA	NA	NA	NA	NA	NA	NA	NA	chr11	1463541	1464485	945	7	1.95e-21	1.4e-11	1.12e-07	-0.00240643	-0.00142528	BRSK2	NA	NA	NA	NA	NA	NA	NA	NA	NA	NA	NA	NA	NA	NA	NA	NA	NA	NA	NA	NA	NA	NA	NA	NA	NA	NA
chr19	1465060	1469891	NA	NA	NA	NA	NA	NA	NA	NA	chr19	1465060	1469891	4832	17	2.66e-23	5.1e-34	4.07e-30	0.00336754	0.000822	APC2, C19orf25	chr19	1466162	1467979	1818	10	4.04e-43	2.8e-12	2.89e-09	0.34895	0.192735	APC2, C19orf25	chr19	1465207	1468943	3737	16	1.26e-71	1.16e-17	2.33e-14	0.414663	0.176855	APC2, C19orf25	235	Hyper	NA	NA
chr19	1478715	1479573	NA	NA	NA	NA	NA	NA	NA	NA	chr19	1478715	1479573	859	11	2.89e-14	4.42e-06	0.0352924	-0.00262341	-0.000460217	C19orf25	NA	NA	NA	NA	NA	NA	NA	NA	NA	NA	NA	NA	NA	NA	NA	NA	NA	NA	NA	NA	NA	NA	NA	NA	NA	NA
chr19	1490414	1491701	NA	NA	NA	NA	NA	NA	NA	NA	chr19	1490414	1491701	1288	12	1.39e-23	8.62e-12	6.88e-08	-0.00134709	-0.000502537	REEP6, PCSK4	NA	NA	NA	NA	NA	NA	NA	NA	NA	NA	NA	NA	NA	NA	NA	NA	NA	NA	NA	NA	NA	NA	NA	NA	NA	NA
chr16	1493343	1495363	NA	NA	NA	NA	NA	NA	NA	NA	chr16	1493343	1495363	2021	17	1.36e-16	2.98e-08	0.000237444	0.00242028	0.000407711	LA16c-390E6.5, CCDC154, CLCN7	NA	NA	NA	NA	NA	NA	NA	NA	NA	NA	NA	NA	NA	NA	NA	NA	NA	NA	NA	NA	NA	NA	NA	NA	NA	NA
chr4	1504989	1505559	NA	NA	NA	NA	NA	NA	NA	NA	chr4	1504989	1505559	571	7	1.18e-19	8.7e-11	6.94e-07	-0.00163841	-0.000780522	NA	chr4	1503917	1505559	1643	10	1.92e-19	3.16e-09	3.25e-06	-0.384161	-0.200175	NA	chr4	1503917	1505838	1922	11	5.14e-76	4.56e-11	9.17e-08	-0.340272	-0.141192	NA	549	Hypo	NA	NA
chr5	1523261	1524940	NA	NA	NA	NA	NA	NA	NA	NA	chr5	1523261	1524940	1680	9	2.65e-11	4.83e-07	0.00384957	-0.0015577	-0.00060625	LPCAT1	NA	NA	NA	NA	NA	NA	NA	NA	NA	NA	NA	NA	NA	NA	NA	NA	NA	NA	NA	NA	NA	NA	NA	NA	NA	NA
chr2	1543996	1544474	NA	NA	NA	NA	NA	NA	NA	NA	chr2	1543996	1544474	479	7	2.78e-22	7.03e-09	5.61e-05	-0.00222059	-0.000741696	TPO	NA	NA	NA	NA	NA	NA	NA	NA	NA	NA	NA	NA	NA	NA	NA	NA	NA	NA	NA	NA	NA	NA	NA	NA	NA	NA
chr1	1551173	1552894	NA	NA	NA	NA	NA	NA	NA	NA	chr1	1551173	1552894	1722	13	1.84e-10	9.68e-07	0.00772177	-0.00126787	-0.000182131	MIB2, RP11-345P4.9	NA	NA	NA	NA	NA	NA	NA	NA	NA	NA	NA	NA	NA	NA	NA	NA	NA	NA	NA	NA	NA	NA	NA	NA	NA	NA
chr1	1565541	1567302	NA	NA	NA	NA	NA	NA	NA	NA	chr1	1565541	1567302	1762	10	2.43e-36	1.86e-27	1.48e-23	0.00585425	0.00139907	MIB2	NA	NA	NA	NA	NA	NA	NA	NA	NA	NA	NA	NA	NA	NA	NA	NA	NA	NA	NA	NA	NA	NA	NA	NA	NA	NA
chr11	1567941	1569812	NA	NA	NA	NA	NA	NA	NA	NA	chr11	1567941	1569812	1872	8	3.48e-10	3.85e-12	3.07e-08	-0.000832807	-0.000470862	NA	NA	NA	NA	NA	NA	NA	NA	NA	NA	NA	NA	NA	NA	NA	NA	NA	NA	NA	NA	NA	NA	NA	NA	NA	NA	NA
chr6	1607852	1608977	NA	NA	NA	NA	NA	NA	NA	NA	chr6	1607852	1608977	1126	8	8.9e-14	1.25e-09	1e-05	-0.0021128	0.000310327	NA	NA	NA	NA	NA	NA	NA	NA	NA	NA	NA	NA	NA	NA	NA	NA	NA	NA	NA	NA	NA	NA	NA	NA	NA	NA	NA
chr6	1610669	1612301	NA	NA	NA	NA	NA	NA	NA	NA	chr6	1610669	1612301	1633	8	7.16e-10	1.25e-06	0.0100064	0.00179548	-4.17e-05	FOXC1	NA	NA	NA	NA	NA	NA	NA	NA	NA	NA	NA	NA	NA	NA	NA	NA	NA	NA	NA	NA	NA	NA	NA	NA	NA	NA
chr8	1614053	1616925	NA	NA	NA	NA	NA	NA	NA	NA	chr8	1614053	1616925	2873	12	6.96e-16	5.31e-10	4.24e-06	-0.00239854	-0.000562812	DLGAP2	NA	NA	NA	NA	NA	NA	NA	NA	NA	NA	NA	NA	NA	NA	NA	NA	NA	NA	NA	NA	NA	NA	NA	NA	NA	NA
chr16	1662801	1663677	NA	NA	NA	NA	NA	NA	NA	NA	chr16	1662801	1663677	877	7	3.41e-24	5.45e-08	0.000434541	-0.00098586	-0.000291844	CRAMP1L	NA	NA	NA	NA	NA	NA	NA	NA	NA	NA	NA	NA	NA	NA	NA	NA	NA	NA	NA	NA	NA	NA	NA	NA	NA	NA
chr11	1673436	1674150	NA	NA	NA	NA	NA	NA	NA	NA	chr11	1673436	1674150	715	8	2.87e-17	1.49e-06	0.0118658	-0.00156208	-0.000409766	NA	NA	NA	NA	NA	NA	NA	NA	NA	NA	NA	NA	NA	NA	NA	NA	NA	NA	NA	NA	NA	NA	NA	NA	NA	NA	NA
chr12	1702001	1703704	NA	NA	NA	NA	NA	NA	NA	NA	chr12	1702001	1703704	1704	9	1.19e-09	1.48e-07	0.00118037	-0.00103937	-0.000466037	WNT5B, FBXL14	NA	NA	NA	NA	NA	NA	NA	NA	NA	NA	NA	NA	NA	NA	NA	NA	NA	NA	NA	NA	NA	NA	NA	NA	NA	NA
chr11	1714505	1715993	NA	NA	NA	NA	NA	NA	NA	NA	chr11	1714505	1715993	1489	10	3.32e-07	4.03e-06	0.0321124	-0.00126159	-0.000458429	NA	NA	NA	NA	NA	NA	NA	NA	NA	NA	NA	NA	NA	NA	NA	NA	NA	NA	NA	NA	NA	NA	NA	NA	NA	NA	NA
chr8	1764878	1766281	NA	NA	NA	NA	NA	NA	NA	NA	chr8	1764878	1766281	1404	14	7.31e-12	5.64e-07	0.00449616	0.00190137	0.000600843	MIR596	NA	NA	NA	NA	NA	NA	NA	NA	NA	NA	NA	NA	NA	NA	NA	NA	NA	NA	NA	NA	NA	NA	NA	NA	NA	NA
chr11	1769152	1770394	NA	NA	NA	NA	NA	NA	NA	NA	chr11	1769152	1770394	1243	11	7.57e-11	5.2e-10	4.15e-06	0.00194994	0.00122417	IFITM10, RP11-295K3.1	NA	NA	NA	NA	NA	NA	NA	NA	NA	NA	NA	NA	NA	NA	NA	NA	NA	NA	NA	NA	NA	NA	NA	NA	NA	NA
chr10	1778529	1780263	NA	NA	NA	NA	NA	NA	NA	NA	chr10	1778529	1780263	1735	19	2.04e-22	5.04e-19	4.02e-15	0.00347287	0.00148238	ADARB2	chr10	1778742	1780263	1522	15	1.79e-19	1.54e-08	1.59e-05	0.395299	0.200789	ADARB2	chr10	1778529	1780263	1735	17	2.27e-47	5.42e-13	1.09e-09	0.256626	0.137034	ADARB2	507	Hyper	NA	NA
chr5	1799717	1801904	NA	NA	NA	NA	NA	NA	NA	NA	chr5	1799717	1801904	2188	19	1.85e-09	5e-06	0.0398787	-0.00150586	-0.000261846	NDUFS6, MRPL36	NA	NA	NA	NA	NA	NA	NA	NA	NA	NA	NA	NA	NA	NA	NA	NA	NA	NA	NA	NA	NA	NA	NA	NA	NA	NA
chr5	1875611	1876719	NA	NA	NA	NA	NA	NA	NA	NA	chr5	1875611	1876719	1109	8	2.92e-22	1.65e-12	1.32e-08	0.00356573	0.00185765	NA	chr5	1875548	1877309	1762	11	4.8e-21	5.93e-12	6.11e-09	0.388934	0.245553	NA	chr5	1875013	1877309	2297	14	1.34e-71	1.63e-11	3.28e-08	0.324125	0.160402	NA	417	Hyper	NA	NA
chr5	1878499	1880021	NA	NA	NA	NA	NA	NA	NA	NA	chr5	1878499	1880021	1523	8	1.84e-11	2.52e-09	2.01e-05	0.00213828	0.00118243	IRX4	NA	NA	NA	NA	NA	NA	NA	NA	NA	NA	NA	NA	NA	NA	NA	NA	NA	NA	NA	NA	NA	NA	NA	NA	NA	NA
chr5	1886309	1888218	1910	20	1.14e-48	1e-29	2.97e-26	0.00307773	0.00193312	CTD-2194D22.4, IRX4	chr5	1881655	1888218	6564	42	2.85e-67	1.69e-57	1.35e-53	0.00391149	0.00160406	CTD-2194D22.3, CTD-2194D22.4, IRX4	chr5	1885950	1888033	2084	8	6.36e-27	8.95e-19	9.22e-16	0.40828	0.244855	CTD-2194D22.4, IRX4	chr5	1882188	1888033	5846	28	4.46e-50	8.02e-21	1.61e-17	0.297326	0.144728	CTD-2194D22.3, CTD-2194D22.4, IRX4	127	Hyper	39	Hyper
chr5	1882520	1884365	1846	14	1.2e-17	1.39e-13	4.12e-10	0.00395368	0.00196221	CTD-2194D22.3, IRX4	chr5	1881655	1888218	6564	42	2.85e-67	1.69e-57	1.35e-53	0.00391149	0.00160406	CTD-2194D22.3, CTD-2194D22.4, IRX4	chr5	1882520	1884365	1846	14	8.29e-21	3.27e-12	3.36e-09	0.461948	0.318245	CTD-2194D22.3, IRX4	chr5	1882188	1888033	5846	28	4.46e-50	8.02e-21	1.61e-17	0.297326	0.144728	CTD-2194D22.3, CTD-2194D22.4, IRX4	203	Hyper	167	Hyper
chr11	1890542	1892307	NA	NA	NA	NA	NA	NA	NA	NA	chr11	1890542	1892307	1766	17	2.37e-11	9.69e-09	7.73e-05	-0.00204525	-0.000868014	LSP1	NA	NA	NA	NA	NA	NA	NA	NA	NA	NA	NA	NA	NA	NA	NA	NA	NA	NA	NA	NA	NA	NA	NA	NA	NA	NA
chr2	1895407	1896720	NA	NA	NA	NA	NA	NA	NA	NA	chr2	1895407	1896720	1314	8	1.43e-12	3.03e-09	2.41e-05	-0.0013689	-0.000437848	MYT1L	NA	NA	NA	NA	NA	NA	NA	NA	NA	NA	NA	NA	NA	NA	NA	NA	NA	NA	NA	NA	NA	NA	NA	NA	NA	NA
chr12	1904502	1906097	NA	NA	NA	NA	NA	NA	NA	NA	chr12	1904502	1906097	1596	9	2.11e-06	5.7e-06	0.0454478	-0.00120824	-1.99e-05	CACNA2D4	NA	NA	NA	NA	NA	NA	NA	NA	NA	NA	NA	NA	NA	NA	NA	NA	NA	NA	NA	NA	NA	NA	NA	NA	NA	NA
chr17	1927052	1928258	NA	NA	NA	NA	NA	NA	NA	NA	chr17	1927052	1928258	1207	10	1.66e-18	2.92e-11	2.33e-07	0.00438682	0.00125917	RTN4RL1	NA	NA	NA	NA	NA	NA	NA	NA	NA	NA	NA	NA	NA	NA	NA	NA	NA	NA	NA	NA	NA	NA	NA	NA	NA	NA
chr12	1928990	1930326	NA	NA	NA	NA	NA	NA	NA	NA	chr12	1928990	1930326	1337	8	7.56e-14	6.17e-10	4.92e-06	0.00258192	0.00138051	LRTM2, CACNA2D4	NA	NA	NA	NA	NA	NA	NA	NA	NA	NA	NA	NA	NA	NA	NA	NA	NA	NA	NA	NA	NA	NA	NA	NA	NA	NA
chr17	1933006	1933726	NA	NA	NA	NA	NA	NA	NA	NA	chr17	1933006	1933726	721	9	1.87e-36	1.89e-12	1.51e-08	0.0025394	0.000517502	DPH1	NA	NA	NA	NA	NA	NA	NA	NA	NA	NA	NA	NA	NA	NA	NA	NA	NA	NA	NA	NA	NA	NA	NA	NA	NA	NA
chr1	1935048	1935561	514	7	8.06e-45	4.37e-23	1.29e-19	0.00456995	0.00264313	C1orf222	chr1	1935048	1936711	1664	10	2.19e-78	2.55e-32	2.04e-28	0.0043662	0.00183954	C1orf222	NA	NA	NA	NA	NA	NA	NA	NA	NA	NA	NA	NA	NA	NA	NA	NA	NA	NA	NA	NA	NA	NA	NA	NA	176	Hyper
chr17	1953268	1954175	NA	NA	NA	NA	NA	NA	NA	NA	chr17	1953268	1954175	908	12	3.04e-18	3.75e-07	0.00299142	-0.0020192	-0.000414254	MIR132, MIR212	NA	NA	NA	NA	NA	NA	NA	NA	NA	NA	NA	NA	NA	NA	NA	NA	NA	NA	NA	NA	NA	NA	NA	NA	NA	NA
chr17	1956619	1959132	NA	NA	NA	NA	NA	NA	NA	NA	chr17	1956619	1959132	2514	52	2.46e-21	1.09e-09	8.7e-06	0.00157064	-6.53e-05	HIC1	NA	NA	NA	NA	NA	NA	NA	NA	NA	NA	NA	NA	NA	NA	NA	NA	NA	NA	NA	NA	NA	NA	NA	NA	NA	NA
chr17	1961109	1962236	NA	NA	NA	NA	NA	NA	NA	NA	chr17	1961109	1962236	1128	7	3.73e-21	9.81e-11	7.83e-07	0.00257201	0.000524288	HIC1	NA	NA	NA	NA	NA	NA	NA	NA	NA	NA	NA	NA	NA	NA	NA	NA	NA	NA	NA	NA	NA	NA	NA	NA	NA	NA
chr8	1992099	1993007	NA	NA	NA	NA	NA	NA	NA	NA	chr8	1992099	1993007	909	8	4.74e-12	9.2e-07	0.00733968	-0.00315338	-0.0013276	NA	NA	NA	NA	NA	NA	NA	NA	NA	NA	NA	NA	NA	NA	NA	NA	NA	NA	NA	NA	NA	NA	NA	NA	NA	NA	NA
chr16	1993130	1993623	NA	NA	NA	NA	NA	NA	NA	NA	chr16	1993130	1993623	494	8	2.37e-11	5.58e-06	0.0444816	-0.00263838	-0.000677159	MSRB1	NA	NA	NA	NA	NA	NA	NA	NA	NA	NA	NA	NA	NA	NA	NA	NA	NA	NA	NA	NA	NA	NA	NA	NA	NA	NA
chr5	2005957	2007691	NA	NA	NA	NA	NA	NA	NA	NA	chr5	2005957	2007691	1735	9	3.96e-09	6.73e-10	5.37e-06	-0.00122364	-0.000311685	NA	NA	NA	NA	NA	NA	NA	NA	NA	NA	NA	NA	NA	NA	NA	NA	NA	NA	NA	NA	NA	NA	NA	NA	NA	NA	NA
chr16	2021690	2022307	NA	NA	NA	NA	NA	NA	NA	NA	chr16	2021690	2022307	618	11	9.04e-22	3.72e-08	0.000296601	-0.00274793	-0.000622201	TBL3	NA	NA	NA	NA	NA	NA	NA	NA	NA	NA	NA	NA	NA	NA	NA	NA	NA	NA	NA	NA	NA	NA	NA	NA	NA	NA
chr16	2030509	2031632	NA	NA	NA	NA	NA	NA	NA	NA	chr16	2030509	2031632	1124	8	1.77e-15	1.96e-10	1.56e-06	-0.00200058	-0.000991074	TBL3, NOXO1	NA	NA	NA	NA	NA	NA	NA	NA	NA	NA	NA	NA	NA	NA	NA	NA	NA	NA	NA	NA	NA	NA	NA	NA	NA	NA
chr16	2033413	2034545	NA	NA	NA	NA	NA	NA	NA	NA	chr16	2033413	2034545	1133	16	1.04e-16	2.03e-08	0.000162098	-0.00175644	-0.00035398	GFER, NOXO1	NA	NA	NA	NA	NA	NA	NA	NA	NA	NA	NA	NA	NA	NA	NA	NA	NA	NA	NA	NA	NA	NA	NA	NA	NA	NA
chr16	2041512	2042466	955	7	4.37e-15	1.2e-05	0.0354952	0.00366288	0.00156906	SYNGR3	chr16	2039745	2042466	2722	21	1.08e-19	2.11e-08	0.00016802	0.00263702	0.000340906	SYNGR3, AC005606.14	chr16	2039815	2041916	2102	13	3.98e-18	1.25e-10	1.29e-07	0.325167	0.0982059	SYNGR3, AC005606.14	chr16	2040195	2042466	2272	11	1.01e-60	3.07e-06	0.00616155	0.270239	0.114803	SYNGR3, AC005606.14	648	Hyper	787	Hyper
chr19	2050859	2051565	NA	NA	NA	NA	NA	NA	NA	NA	chr19	2050859	2051565	707	9	1.5e-18	2.51e-06	0.0200235	-0.00340268	-0.000892102	MKNK2	NA	NA	NA	NA	NA	NA	NA	NA	NA	NA	NA	NA	NA	NA	NA	NA	NA	NA	NA	NA	NA	NA	NA	NA	NA	NA
chr16	2051739	2055403	NA	NA	NA	NA	NA	NA	NA	NA	chr16	2051739	2055403	3665	16	1.59e-10	6.02e-13	4.8e-09	-0.00187042	-0.000105596	ZNF598	NA	NA	NA	NA	NA	NA	NA	NA	NA	NA	NA	NA	NA	NA	NA	NA	NA	NA	NA	NA	NA	NA	NA	NA	NA	NA
chr16	2058572	2060327	NA	NA	NA	NA	NA	NA	NA	NA	chr16	2058572	2060327	1756	16	1.86e-16	5.69e-07	0.00454089	-0.00254457	-0.000363716	NPW, ZNF598	NA	NA	NA	NA	NA	NA	NA	NA	NA	NA	NA	NA	NA	NA	NA	NA	NA	NA	NA	NA	NA	NA	NA	NA	NA	NA
chr7	2119076	2120281	NA	NA	NA	NA	NA	NA	NA	NA	chr7	2119076	2120281	1206	9	1.18e-14	4.55e-09	3.63e-05	0.00210728	0.000953683	MAD1L1	NA	NA	NA	NA	NA	NA	NA	NA	NA	NA	NA	NA	NA	NA	NA	NA	NA	NA	NA	NA	NA	NA	NA	NA	NA	NA
chr1	2144002	2144323	NA	NA	NA	NA	NA	NA	NA	NA	chr1	2144002	2144323	322	7	1.38e-15	8.81e-07	0.00702514	-0.000971775	-0.000388964	RP11-181G12.4, C1orf86, AL590822.1, RP11-181G12.5	NA	NA	NA	NA	NA	NA	NA	NA	NA	NA	NA	NA	NA	NA	NA	NA	NA	NA	NA	NA	NA	NA	NA	NA	NA	NA
chr11	2153991	2155521	NA	NA	NA	NA	NA	NA	NA	NA	chr11	2153991	2155521	1531	9	2e-13	6.26e-09	5e-05	-0.00242173	-0.00107401	IGF2, INS-IGF2, MIR483	NA	NA	NA	NA	NA	NA	NA	NA	NA	NA	NA	NA	NA	NA	NA	NA	NA	NA	NA	NA	NA	NA	NA	NA	NA	NA
chr11	2158438	2159149	NA	NA	NA	NA	NA	NA	NA	NA	chr11	2158438	2159149	712	11	7.74e-11	3.17e-06	0.0252492	0.00162759	0.000137456	IGF2, INS-IGF2	NA	NA	NA	NA	NA	NA	NA	NA	NA	NA	NA	NA	NA	NA	NA	NA	NA	NA	NA	NA	NA	NA	NA	NA	NA	NA
chr1	2159040	2161049	NA	NA	NA	NA	NA	NA	NA	NA	chr1	2159040	2161049	2010	9	7.12e-12	3.86e-07	0.00307908	-0.00130643	-0.000460271	SKI	NA	NA	NA	NA	NA	NA	NA	NA	NA	NA	NA	NA	NA	NA	NA	NA	NA	NA	NA	NA	NA	NA	NA	NA	NA	NA
chr11	2160875	2162917	NA	NA	NA	NA	NA	NA	NA	NA	chr11	2160875	2162917	2043	42	8.98e-42	4.33e-24	3.45e-20	0.0031043	0.000690278	IGF2-AS, IGF2, INS-IGF2	chr11	2160875	2163299	2425	45	6.08e-32	1.02e-15	1.05e-12	0.351877	0.173128	IGF2-AS, IGF2, INS-IGF2	chr11	2160540	2163808	3269	55	6.81e-114	9.02e-19	1.81e-15	0.286418	0.082855	IGF2-AS, IGF2, INS-IGF2	166	Hyper	NA	NA
chr11	2170443	2172043	NA	NA	NA	NA	NA	NA	NA	NA	chr11	2170443	2172043	1601	11	5.64e-16	4.61e-12	3.67e-08	-0.00276275	-0.00117701	IGF2, INS-IGF2	NA	NA	NA	NA	NA	NA	NA	NA	NA	NA	NA	NA	NA	NA	NA	NA	NA	NA	NA	NA	NA	NA	NA	NA	NA	NA
chr16	2204381	2205649	NA	NA	NA	NA	NA	NA	NA	NA	chr16	2204381	2205649	1269	14	3.23e-14	2e-06	0.0159307	-0.00182408	-0.000355257	RP11-304L19.5, SNORD60	NA	NA	NA	NA	NA	NA	NA	NA	NA	NA	NA	NA	NA	NA	NA	NA	NA	NA	NA	NA	NA	NA	NA	NA	NA	NA
chr19	2251588	2253854	NA	NA	NA	NA	NA	NA	NA	NA	chr19	2251588	2253854	2267	12	8.08e-11	1.63e-08	0.000129998	0.00224981	0.000528691	AMH, JSRP1	chr19	2251764	2253854	2091	12	1.58e-09	5.74e-10	5.91e-07	0.359018	0.257313	AMH, JSRP1	chr19	2250901	2253854	2954	17	1.23e-38	4.99e-16	1e-12	0.321485	0.192	AMH, JSRP1	349	Hyper	NA	NA
chr16	2255169	2256716	NA	NA	NA	NA	NA	NA	NA	NA	chr16	2255169	2256716	1548	19	1.04e-18	9.83e-10	7.84e-06	-0.00195962	-0.000633285	MLST8	NA	NA	NA	NA	NA	NA	NA	NA	NA	NA	NA	NA	NA	NA	NA	NA	NA	NA	NA	NA	NA	NA	NA	NA	NA	NA
chr16	2273123	2273898	NA	NA	NA	NA	NA	NA	NA	NA	chr16	2273123	2273898	776	12	6.05e-11	5.3e-06	0.0422814	-0.00114534	-0.000426838	E4F1	NA	NA	NA	NA	NA	NA	NA	NA	NA	NA	NA	NA	NA	NA	NA	NA	NA	NA	NA	NA	NA	NA	NA	NA	NA	NA
chr2	2334766	2335909	NA	NA	NA	NA	NA	NA	NA	NA	chr2	2334766	2335909	1144	8	3.21e-13	1.24e-06	0.00986049	-0.00334747	-8.27e-05	MYT1L	NA	NA	NA	NA	NA	NA	NA	NA	NA	NA	NA	NA	NA	NA	NA	NA	NA	NA	NA	NA	NA	NA	NA	NA	NA	NA
chr1	2343349	2346088	NA	NA	NA	NA	NA	NA	NA	NA	chr1	2343349	2346088	2740	25	6.27e-31	3.92e-27	3.12e-23	-0.00252439	-0.000869934	PEX10	NA	NA	NA	NA	NA	NA	NA	NA	NA	NA	NA	NA	NA	NA	NA	NA	NA	NA	NA	NA	NA	NA	NA	NA	NA	NA
chr16	2390862	2391828	NA	NA	NA	NA	NA	NA	NA	NA	chr16	2390862	2391828	967	7	1.17e-18	3.98e-08	0.00031739	0.0035338	0.000875462	ABCA17P	NA	NA	NA	NA	NA	NA	NA	NA	NA	NA	NA	NA	NA	NA	NA	NA	NA	NA	NA	NA	NA	NA	NA	NA	NA	NA
chr11	2397303	2398856	NA	NA	NA	NA	NA	NA	NA	NA	chr11	2397303	2398856	1554	32	1.52e-20	2.09e-10	1.67e-06	-0.00221863	-0.00048108	CD81, CD81-AS1	NA	NA	NA	NA	NA	NA	NA	NA	NA	NA	NA	NA	NA	NA	NA	NA	NA	NA	NA	NA	NA	NA	NA	NA	NA	NA
chr1	2398204	2399691	NA	NA	NA	NA	NA	NA	NA	NA	chr1	2398204	2399691	1488	8	7.88e-10	4.27e-10	3.4e-06	0.00309223	0.000983276	PLCH2	NA	NA	NA	NA	NA	NA	NA	NA	NA	NA	NA	NA	NA	NA	NA	NA	NA	NA	NA	NA	NA	NA	NA	NA	NA	NA
chr19	2428100	2429209	NA	NA	NA	NA	NA	NA	NA	NA	chr19	2428100	2429209	1110	8	3.86e-16	2.34e-08	0.000186866	0.0019514	0.000911792	LMNB2	NA	NA	NA	NA	NA	NA	NA	NA	NA	NA	NA	NA	NA	NA	NA	NA	NA	NA	NA	NA	NA	NA	NA	NA	NA	NA
chr11	2443869	2445442	NA	NA	NA	NA	NA	NA	NA	NA	chr11	2443869	2445442	1574	18	4.82e-17	5.81e-17	4.63e-13	-0.00219179	-0.00113451	TRPM5	NA	NA	NA	NA	NA	NA	NA	NA	NA	NA	NA	NA	NA	NA	NA	NA	NA	NA	NA	NA	NA	NA	NA	NA	NA	NA
chr1	2457999	2458506	NA	NA	NA	NA	NA	NA	NA	NA	chr1	2457999	2458506	508	16	6.42e-24	2.29e-08	0.000182483	-0.00133986	-0.000418244	PANK4	NA	NA	NA	NA	NA	NA	NA	NA	NA	NA	NA	NA	NA	NA	NA	NA	NA	NA	NA	NA	NA	NA	NA	NA	NA	NA
chr20	2489285	2490109	NA	NA	NA	NA	NA	NA	NA	NA	chr20	2489285	2490109	825	14	3.09e-12	2.38e-06	0.0189921	-0.000759878	-0.000168475	RP4-734P14.4, ZNF343	NA	NA	NA	NA	NA	NA	NA	NA	NA	NA	NA	NA	NA	NA	NA	NA	NA	NA	NA	NA	NA	NA	NA	NA	NA	NA
chr19	2494236	2495334	NA	NA	NA	NA	NA	NA	NA	NA	chr19	2494236	2495334	1099	7	4.71e-35	1.76e-20	1.41e-16	-0.00431635	-0.00188563	NA	NA	NA	NA	NA	NA	NA	NA	NA	NA	NA	NA	NA	NA	NA	NA	NA	NA	NA	NA	NA	NA	NA	NA	NA	NA	NA
chr17	2615074	2615720	NA	NA	NA	NA	NA	NA	NA	NA	chr17	2615074	2615720	647	8	2.82e-14	5.15e-08	0.000410537	-0.00121021	-0.000636045	RP11-74E22.3, CLUH	NA	NA	NA	NA	NA	NA	NA	NA	NA	NA	NA	NA	NA	NA	NA	NA	NA	NA	NA	NA	NA	NA	NA	NA	NA	NA
chr20	2634697	2635586	NA	NA	NA	NA	NA	NA	NA	NA	chr20	2634697	2635586	890	8	1.93e-17	2.86e-12	2.28e-08	-0.00163353	-0.00104218	NOP56, SNORD110	NA	NA	NA	NA	NA	NA	NA	NA	NA	NA	NA	NA	NA	NA	NA	NA	NA	NA	NA	NA	NA	NA	NA	NA	NA	NA
chr6	2636435	2637301	NA	NA	NA	NA	NA	NA	NA	NA	chr6	2636435	2637301	867	7	5.19e-12	5.24e-06	0.0417624	-0.00100646	-0.000486555	RP11-145H9.3	NA	NA	NA	NA	NA	NA	NA	NA	NA	NA	NA	NA	NA	NA	NA	NA	NA	NA	NA	NA	NA	NA	NA	NA	NA	NA
chr7	2670978	2671838	NA	NA	NA	NA	NA	NA	NA	NA	chr7	2670978	2671838	861	7	4.08e-14	2.87e-09	2.29e-05	-0.00185147	-0.000871023	TTYH3	NA	NA	NA	NA	NA	NA	NA	NA	NA	NA	NA	NA	NA	NA	NA	NA	NA	NA	NA	NA	NA	NA	NA	NA	NA	NA
chr17	2699021	2700093	NA	NA	NA	NA	NA	NA	NA	NA	chr17	2699021	2700093	1073	13	6.69e-24	2.85e-11	2.27e-07	-0.00195798	-0.000924485	RAP1GAP2	NA	NA	NA	NA	NA	NA	NA	NA	NA	NA	NA	NA	NA	NA	NA	NA	NA	NA	NA	NA	NA	NA	NA	NA	NA	NA
chr19	2702863	2703115	NA	NA	NA	NA	NA	NA	NA	NA	chr19	2702863	2703115	253	10	5.28e-21	5.59e-06	0.0445562	0.00239483	-0.000245997	NA	NA	NA	NA	NA	NA	NA	NA	NA	NA	NA	NA	NA	NA	NA	NA	NA	NA	NA	NA	NA	NA	NA	NA	NA	NA	NA
chr5	2739131	2741047	NA	NA	NA	NA	NA	NA	NA	NA	chr5	2739131	2741047	1917	7	1.33e-22	3.12e-19	2.49e-15	0.00357085	0.00256848	NA	NA	NA	NA	NA	NA	NA	NA	NA	NA	NA	NA	NA	NA	NA	NA	NA	NA	NA	NA	NA	NA	NA	NA	NA	NA	NA
chr7	2742015	2742484	NA	NA	NA	NA	NA	NA	NA	NA	chr7	2742015	2742484	470	7	3.47e-16	1.74e-06	0.0138855	0.00112229	0.000108004	AMZ1	NA	NA	NA	NA	NA	NA	NA	NA	NA	NA	NA	NA	NA	NA	NA	NA	NA	NA	NA	NA	NA	NA	NA	NA	NA	NA
chr5	2749302	2752278	NA	NA	NA	NA	NA	NA	NA	NA	chr5	2749302	2752278	2977	17	1.22e-13	2.04e-18	1.63e-14	0.00312063	0.00153247	C5orf38, IRX2	NA	NA	NA	NA	NA	NA	NA	NA	NA	NA	NA	NA	NA	NA	NA	NA	NA	NA	NA	NA	NA	NA	NA	NA	NA	NA
chr5	2753876	2756113	2238	14	2.17e-07	6.51e-08	0.000192458	0.00414381	0.00151024	C5orf38	chr5	2753375	2758088	4714	23	9.7e-31	5.88e-52	4.69e-48	0.00601	0.00238047	C5orf38	NA	NA	NA	NA	NA	NA	NA	NA	NA	NA	NA	NA	NA	NA	NA	NA	NA	NA	NA	NA	NA	NA	NA	NA	386	Hyper
chr20	2780680	2782348	NA	NA	NA	NA	NA	NA	NA	NA	chr20	2780680	2782348	1669	15	8.43e-78	5.27e-42	4.21e-38	0.0071977	0.00311025	CPXM1	NA	NA	NA	NA	NA	NA	NA	NA	NA	NA	NA	NA	NA	NA	NA	NA	NA	NA	NA	NA	NA	NA	NA	NA	NA	NA
chr20	2796729	2797721	NA	NA	NA	NA	NA	NA	NA	NA	chr20	2796729	2797721	993	8	5.23e-09	5.47e-07	0.00436335	-0.00122335	-0.000626716	TMEM239, TMEM239	NA	NA	NA	NA	NA	NA	NA	NA	NA	NA	NA	NA	NA	NA	NA	NA	NA	NA	NA	NA	NA	NA	NA	NA	NA	NA
chr20	2820927	2822144	1218	22	1.27e-16	3.16e-08	9.33e-05	-0.00173886	-0.000497397	VPS16, PCED1A	chr20	2820742	2821971	1230	18	3.7e-23	1.34e-09	1.07e-05	0.00151699	-0.000139193	VPS16, PCED1A	NA	NA	NA	NA	NA	NA	NA	NA	NA	NA	NA	NA	NA	NA	NA	NA	NA	NA	NA	NA	NA	NA	NA	NA	691	Hypo
chr4	2845013	2846155	NA	NA	NA	NA	NA	NA	NA	NA	chr4	2845013	2846155	1143	14	7.22e-11	5.3e-06	0.0422696	-0.00199781	-0.000388122	ADD1	NA	NA	NA	NA	NA	NA	NA	NA	NA	NA	NA	NA	NA	NA	NA	NA	NA	NA	NA	NA	NA	NA	NA	NA	NA	NA
chr18	2846834	2848372	NA	NA	NA	NA	NA	NA	NA	NA	chr18	2846834	2848372	1539	10	1.64e-21	4.18e-13	3.33e-09	0.00287134	0.00127941	EMILIN2	NA	NA	NA	NA	NA	NA	NA	NA	NA	NA	NA	NA	NA	NA	NA	NA	NA	NA	NA	NA	NA	NA	NA	NA	NA	NA
chr20	2853149	2854131	NA	NA	NA	NA	NA	NA	NA	NA	chr20	2853149	2854131	983	9	2.51e-07	5.41e-06	0.0431235	-0.000372675	-0.000201021	PTPRA	NA	NA	NA	NA	NA	NA	NA	NA	NA	NA	NA	NA	NA	NA	NA	NA	NA	NA	NA	NA	NA	NA	NA	NA	NA	NA
chr11	2889602	2891118	NA	NA	NA	NA	NA	NA	NA	NA	chr11	2889602	2891118	1517	35	5.93e-191	1.64e-98	1.31e-94	0.00392527	0.00227024	NA	NA	NA	NA	NA	NA	NA	NA	NA	NA	NA	NA	NA	NA	NA	NA	NA	NA	NA	NA	NA	NA	NA	NA	NA	NA	NA
chr12	2902550	2905672	NA	NA	NA	NA	NA	NA	NA	NA	chr12	2902550	2905672	3123	21	1.13e-12	1.66e-08	0.000132089	0.00259047	0.000332291	FKBP4, CBX3P4	NA	NA	NA	NA	NA	NA	NA	NA	NA	NA	NA	NA	NA	NA	NA	NA	NA	NA	NA	NA	NA	NA	NA	NA	NA	NA
chr12	2921657	2922697	NA	NA	NA	NA	NA	NA	NA	NA	chr12	2921657	2922697	1041	13	1.05e-13	1.1e-08	8.76e-05	-0.00140476	-0.000400145	ITFG2, RP4-816N1.6	NA	NA	NA	NA	NA	NA	NA	NA	NA	NA	NA	NA	NA	NA	NA	NA	NA	NA	NA	NA	NA	NA	NA	NA	NA	NA
chr16	2932470	2933308	NA	NA	NA	NA	NA	NA	NA	NA	chr16	2932470	2933308	839	12	1.42e-21	1.62e-07	0.00129499	-0.00169394	-0.000389049	FLYWCH2	NA	NA	NA	NA	NA	NA	NA	NA	NA	NA	NA	NA	NA	NA	NA	NA	NA	NA	NA	NA	NA	NA	NA	NA	NA	NA
chr12	2943902	2944480	NA	NA	NA	NA	NA	NA	NA	NA	chr12	2943902	2944480	579	7	3.23e-12	3.03e-07	0.00242057	0.00166508	0.00109188	ITFG2, NRIP2	NA	NA	NA	NA	NA	NA	NA	NA	NA	NA	NA	NA	NA	NA	NA	NA	NA	NA	NA	NA	NA	NA	NA	NA	NA	NA
chr11	2950754	2952043	NA	NA	NA	NA	NA	NA	NA	NA	chr11	2950754	2952043	1290	22	1.94e-30	1.07e-07	0.000852953	-0.0030129	-0.000532425	NA	NA	NA	NA	NA	NA	NA	NA	NA	NA	NA	NA	NA	NA	NA	NA	NA	NA	NA	NA	NA	NA	NA	NA	NA	NA	NA
chr12	2985293	2986733	NA	NA	NA	NA	NA	NA	NA	NA	chr12	2985293	2986733	1441	13	1.56e-09	5.29e-06	0.0421889	-0.00166606	-0.000451977	RHNO1, TULP3, FOXM1	NA	NA	NA	NA	NA	NA	NA	NA	NA	NA	NA	NA	NA	NA	NA	NA	NA	NA	NA	NA	NA	NA	NA	NA	NA	NA
chr1	2999196	2999941	NA	NA	NA	NA	NA	NA	NA	NA	chr1	2999196	2999941	746	7	3e-15	3.63e-08	0.000289222	-0.00108715	-0.000635434	PRDM16	NA	NA	NA	NA	NA	NA	NA	NA	NA	NA	NA	NA	NA	NA	NA	NA	NA	NA	NA	NA	NA	NA	NA	NA	NA	NA
chr11	3012465	3014518	NA	NA	NA	NA	NA	NA	NA	NA	chr11	3012465	3014518	2054	31	5.87e-23	9.85e-12	7.86e-08	-0.0015141	-0.00030424	AC131971.1, NAP1L4	NA	NA	NA	NA	NA	NA	NA	NA	NA	NA	NA	NA	NA	NA	NA	NA	NA	NA	NA	NA	NA	NA	NA	NA	NA	NA
chr16	3013025	3014898	NA	NA	NA	NA	NA	NA	NA	NA	chr16	3013025	3014898	1874	15	2.89e-09	5.29e-06	0.0421591	-0.00164679	-0.000394138	KREMEN2	NA	NA	NA	NA	NA	NA	NA	NA	NA	NA	NA	NA	NA	NA	NA	NA	NA	NA	NA	NA	NA	NA	NA	NA	NA	NA
chr16	3017495	3019192	NA	NA	NA	NA	NA	NA	NA	NA	chr16	3017495	3019192	1698	15	1.28e-23	4.22e-16	3.36e-12	0.00383241	0.000236871	KREMEN2, PKMYT1	NA	NA	NA	NA	NA	NA	NA	NA	NA	NA	NA	NA	NA	NA	NA	NA	NA	NA	NA	NA	NA	NA	NA	NA	NA	NA
chr16	3061835	3062653	NA	NA	NA	NA	NA	NA	NA	NA	chr16	3061835	3062653	819	10	4.3e-08	4.61e-06	0.0367389	-0.00105707	-0.0006716	CLDN9	NA	NA	NA	NA	NA	NA	NA	NA	NA	NA	NA	NA	NA	NA	NA	NA	NA	NA	NA	NA	NA	NA	NA	NA	NA	NA
chr16	3108076	3109578	NA	NA	NA	NA	NA	NA	NA	NA	chr16	3108076	3109578	1503	10	1.51e-13	3.85e-07	0.00306814	-0.000600588	-0.000359313	MMP25, RP11-473M20.7	NA	NA	NA	NA	NA	NA	NA	NA	NA	NA	NA	NA	NA	NA	NA	NA	NA	NA	NA	NA	NA	NA	NA	NA	NA	NA
chr16	3115053	3115809	NA	NA	NA	NA	NA	NA	NA	NA	chr16	3115053	3115809	757	10	2.65e-10	1.63e-07	0.0012991	-0.000912862	-0.00072377	IL32	NA	NA	NA	NA	NA	NA	NA	NA	NA	NA	NA	NA	NA	NA	NA	NA	NA	NA	NA	NA	NA	NA	NA	NA	NA	NA
chr16	3148536	3150413	NA	NA	NA	NA	NA	NA	NA	NA	chr16	3148536	3150413	1878	11	3.93e-16	3.08e-11	2.46e-07	0.00190275	0.000801555	ZSCAN10	NA	NA	NA	NA	NA	NA	NA	NA	NA	NA	NA	NA	NA	NA	NA	NA	NA	NA	NA	NA	NA	NA	NA	NA	NA	NA
chr3	3168142	3169441	NA	NA	NA	NA	NA	NA	NA	NA	chr3	3168142	3169441	1300	11	2.89e-14	3.15e-07	0.00251618	-0.00232993	-0.000537884	TRNT1, IL5RA	NA	NA	NA	NA	NA	NA	NA	NA	NA	NA	NA	NA	NA	NA	NA	NA	NA	NA	NA	NA	NA	NA	NA	NA	NA	NA
chr16	3220802	3222180	NA	NA	NA	NA	NA	NA	NA	NA	chr16	3220802	3222180	1379	7	7.34e-19	4.56e-11	3.64e-07	0.00375763	0.00156197	NA	NA	NA	NA	NA	NA	NA	NA	NA	NA	NA	NA	NA	NA	NA	NA	NA	NA	NA	NA	NA	NA	NA	NA	NA	NA	NA
chr16	3237873	3241434	NA	NA	NA	NA	NA	NA	NA	NA	chr16	3237873	3241434	3562	12	1.81e-30	1.17e-34	9.35e-31	0.00404968	0.00231407	AJ003147.9	NA	NA	NA	NA	NA	NA	NA	NA	NA	NA	NA	NA	NA	NA	NA	NA	NA	NA	NA	NA	NA	NA	NA	NA	NA	NA
chr18	3246174	3248133	NA	NA	NA	NA	NA	NA	NA	NA	chr18	3246174	3248133	1960	13	8.05e-12	4e-07	0.00318723	-0.0017947	-8.87e-05	RP13-270P17.2, MYL12A, RP13-270P17.3	NA	NA	NA	NA	NA	NA	NA	NA	NA	NA	NA	NA	NA	NA	NA	NA	NA	NA	NA	NA	NA	NA	NA	NA	NA	NA
chr16	3285187	3286070	NA	NA	NA	NA	NA	NA	NA	NA	chr16	3285187	3286070	884	14	4.14e-19	9.21e-09	7.34e-05	0.00188479	-8.55e-05	ZNF200	NA	NA	NA	NA	NA	NA	NA	NA	NA	NA	NA	NA	NA	NA	NA	NA	NA	NA	NA	NA	NA	NA	NA	NA	NA	NA
chr17	3289363	3290164	NA	NA	NA	NA	NA	NA	NA	NA	chr17	3289363	3290164	802	8	1.99e-26	8.89e-11	7.09e-07	0.00276404	0.00110916	OR1R1P, RP11-64J4.2	NA	NA	NA	NA	NA	NA	NA	NA	NA	NA	NA	NA	NA	NA	NA	NA	NA	NA	NA	NA	NA	NA	NA	NA	NA	NA
chr16	3355079	3355839	761	13	7.58e-11	1.82e-06	0.00536566	0.00300282	0.0017632	ZNF75A, TIGD7	chr16	3354591	3356149	1559	20	6.78e-69	2.52e-50	2.01e-46	0.00483813	0.00286821	ZNF75A, TIGD7	NA	NA	NA	NA	NA	NA	NA	NA	NA	NA	NA	NA	NA	NA	NA	NA	NA	NA	NA	NA	NA	NA	NA	NA	485	Hyper
chr2	3381345	3382068	NA	NA	NA	NA	NA	NA	NA	NA	chr2	3381345	3382068	724	13	8.5e-15	1.19e-06	0.00948898	0.00208648	0.000370977	TSSC1	NA	NA	NA	NA	NA	NA	NA	NA	NA	NA	NA	NA	NA	NA	NA	NA	NA	NA	NA	NA	NA	NA	NA	NA	NA	NA
chr11	3400108	3401253	NA	NA	NA	NA	NA	NA	NA	NA	chr11	3400108	3401253	1146	9	5.27e-21	7.17e-11	5.72e-07	-0.0024238	-0.000552011	ZNF195	NA	NA	NA	NA	NA	NA	NA	NA	NA	NA	NA	NA	NA	NA	NA	NA	NA	NA	NA	NA	NA	NA	NA	NA	NA	NA
chr18	3411743	3412782	NA	NA	NA	NA	NA	NA	NA	NA	chr18	3411743	3412782	1040	10	4.63e-12	1.14e-09	9.09e-06	-0.00335218	-0.00201249	TGIF1	NA	NA	NA	NA	NA	NA	NA	NA	NA	NA	NA	NA	NA	NA	NA	NA	NA	NA	NA	NA	NA	NA	NA	NA	NA	NA
chr16	3414565	3415311	NA	NA	NA	NA	NA	NA	NA	NA	chr16	3414565	3415311	747	7	1.18e-13	5.07e-10	4.05e-06	0.00317241	0.00196298	NAA60	NA	NA	NA	NA	NA	NA	NA	NA	NA	NA	NA	NA	NA	NA	NA	NA	NA	NA	NA	NA	NA	NA	NA	NA	NA	NA
chr20	3451292	3452173	NA	NA	NA	NA	NA	NA	NA	NA	chr20	3451292	3452173	882	12	1.28e-12	2.79e-06	0.0222409	-0.0013701	-0.000266297	ATRN	NA	NA	NA	NA	NA	NA	NA	NA	NA	NA	NA	NA	NA	NA	NA	NA	NA	NA	NA	NA	NA	NA	NA	NA	NA	NA
chr18	3449181	3452579	NA	NA	NA	NA	NA	NA	NA	NA	chr18	3449181	3452579	3399	38	8.91e-31	1.85e-17	1.48e-13	-0.00209995	-0.000420047	TGIF1	NA	NA	NA	NA	NA	NA	NA	NA	NA	NA	NA	NA	NA	NA	NA	NA	NA	NA	NA	NA	NA	NA	NA	NA	NA	NA
chr2	3522506	3523935	NA	NA	NA	NA	NA	NA	NA	NA	chr2	3522506	3523935	1430	12	6.8e-13	2.87e-08	0.000228769	-0.00152312	-0.000219379	AC142528.1, ADI1	NA	NA	NA	NA	NA	NA	NA	NA	NA	NA	NA	NA	NA	NA	NA	NA	NA	NA	NA	NA	NA	NA	NA	NA	NA	NA
chr5	3535836	3537215	NA	NA	NA	NA	NA	NA	NA	NA	chr5	3535836	3537215	1380	9	1.02e-10	8.17e-07	0.00651808	-0.00165582	-0.000555653	LINC01019	NA	NA	NA	NA	NA	NA	NA	NA	NA	NA	NA	NA	NA	NA	NA	NA	NA	NA	NA	NA	NA	NA	NA	NA	NA	NA
chr1	3567109	3568722	1614	25	2.42e-37	5.05e-16	1.49e-12	0.0035942	0.00106738	WRAP73	chr1	3566304	3569624	3321	42	1.05e-83	4.99e-27	3.98e-23	0.00517345	0.000708028	TP73, WRAP73	chr1	3566701	3569386	2686	35	5.68e-35	1.45e-11	1.5e-08	0.45032	0.0902727	TP73, WRAP73	chr1	3566304	3568722	2419	39	2.38e-141	6.64e-10	1.34e-06	0.409644	0.0719424	WRAP73	502	Hyper	287	Hyper
chr19	3585280	3587038	NA	NA	NA	NA	NA	NA	NA	NA	chr19	3585280	3587038	1759	9	8.07e-15	9.42e-10	7.51e-06	0.00387092	0.00177578	GIPC3	NA	NA	NA	NA	NA	NA	NA	NA	NA	NA	NA	NA	NA	NA	NA	NA	NA	NA	NA	NA	NA	NA	NA	NA	NA	NA
chr5	3590482	3592638	2157	11	8.79e-21	8.56e-17	2.53e-13	0.00347479	0.00223185	NA	chr5	3590482	3592638	2157	11	9.98e-38	5.91e-37	4.71e-33	0.00338888	0.00257506	NA	chr5	3590482	3592718	2237	13	7.87e-12	3.78e-10	3.9e-07	0.272605	0.188869	NA	chr5	3590482	3592718	2237	13	5.03e-30	4.04e-14	8.13e-11	0.195823	0.127261	NA	409	Hyper	195	Hyper
chr5	3594178	3597760	NA	NA	NA	NA	NA	NA	NA	NA	chr5	3594178	3597760	3583	11	3.65e-27	1.04e-34	8.29e-31	0.00456198	0.00241893	IRX1, CTD-2012M11.3	NA	NA	NA	NA	NA	NA	NA	NA	NA	NA	NA	NA	NA	NA	NA	NA	NA	NA	NA	NA	NA	NA	NA	NA	NA	NA
chr12	3602069	3602937	NA	NA	NA	NA	NA	NA	NA	NA	chr12	3602069	3602937	869	8	1.12e-26	1.96e-08	0.000156041	0.00285774	0.000675785	PRMT8	NA	NA	NA	NA	NA	NA	NA	NA	NA	NA	NA	NA	NA	NA	NA	NA	NA	NA	NA	NA	NA	NA	NA	NA	NA	NA
chr5	3599012	3603227	NA	NA	NA	NA	NA	NA	NA	NA	chr5	3599012	3603227	4216	13	1.01e-28	5.59e-40	4.46e-36	0.00408376	0.00232259	IRX1, CTD-2012M11.3	NA	NA	NA	NA	NA	NA	NA	NA	NA	NA	NA	NA	NA	NA	NA	NA	NA	NA	NA	NA	NA	NA	NA	NA	NA	NA
chr5	3605783	3607134	NA	NA	NA	NA	NA	NA	NA	NA	chr5	3605783	3607134	1352	9	8.25e-20	2.55e-17	2.04e-13	0.00255811	0.00164942	NA	NA	NA	NA	NA	NA	NA	NA	NA	NA	NA	NA	NA	NA	NA	NA	NA	NA	NA	NA	NA	NA	NA	NA	NA	NA	NA
chr2	3641709	3642967	NA	NA	NA	NA	NA	NA	NA	NA	chr2	3641709	3642967	1259	15	3.84e-14	3.71e-08	0.000295836	0.00162327	0.000575292	COLEC11	NA	NA	NA	NA	NA	NA	NA	NA	NA	NA	NA	NA	NA	NA	NA	NA	NA	NA	NA	NA	NA	NA	NA	NA	NA	NA
chr20	3643863	3644300	NA	NA	NA	NA	NA	NA	NA	NA	chr20	3643863	3644300	438	8	1.46e-17	1.24e-09	9.89e-06	0.00238855	0.00131478	GFRA4	NA	NA	NA	NA	NA	NA	NA	NA	NA	NA	NA	NA	NA	NA	NA	NA	NA	NA	NA	NA	NA	NA	NA	NA	NA	NA
chr1	3649250	3649971	NA	NA	NA	NA	NA	NA	NA	NA	chr1	3649250	3649971	722	7	2.03e-30	1.52e-11	1.21e-07	0.00358512	0.00153395	TP73	NA	NA	NA	NA	NA	NA	NA	NA	NA	NA	NA	NA	NA	NA	NA	NA	NA	NA	NA	NA	NA	NA	NA	NA	NA	NA
chr20	3662724	3663421	NA	NA	NA	NA	NA	NA	NA	NA	chr20	3662724	3663421	698	7	2.05e-19	2.67e-06	0.0213011	0.00227568	0.00104126	ADAM33	NA	NA	NA	NA	NA	NA	NA	NA	NA	NA	NA	NA	NA	NA	NA	NA	NA	NA	NA	NA	NA	NA	NA	NA	NA	NA
chr1	3663531	3664680	1150	11	1.99e-14	1.91e-08	5.65e-05	0.0049388	0.00178483	TP73-AS1	chr1	3663103	3664680	1578	15	5.21e-38	2.6e-14	2.07e-10	0.0049395	0.00136296	TP73-AS1	NA	NA	NA	NA	NA	NA	NA	NA	NA	NA	NA	NA	NA	NA	NA	NA	NA	NA	NA	NA	NA	NA	NA	NA	648	Hyper
chr1	3703550	3704559	NA	NA	NA	NA	NA	NA	NA	NA	chr1	3703550	3704559	1010	7	1.74e-18	7.58e-12	6.04e-08	-0.00132043	-0.00102413	LRRC47	NA	NA	NA	NA	NA	NA	NA	NA	NA	NA	NA	NA	NA	NA	NA	NA	NA	NA	NA	NA	NA	NA	NA	NA	NA	NA
chr1	3712510	3713411	NA	NA	NA	NA	NA	NA	NA	NA	chr1	3712510	3713411	902	9	2.17e-19	1.99e-06	0.0158418	-0.00197536	-0.000408631	LRRC47	NA	NA	NA	NA	NA	NA	NA	NA	NA	NA	NA	NA	NA	NA	NA	NA	NA	NA	NA	NA	NA	NA	NA	NA	NA	NA
chr20	3712795	3713584	NA	NA	NA	NA	NA	NA	NA	NA	chr20	3712795	3713584	790	7	5.83e-27	9.95e-10	7.94e-06	0.00165849	0.000655292	HSPA12B	NA	NA	NA	NA	NA	NA	NA	NA	NA	NA	NA	NA	NA	NA	NA	NA	NA	NA	NA	NA	NA	NA	NA	NA	NA	NA
chr19	3721259	3721589	NA	NA	NA	NA	NA	NA	NA	NA	chr19	3721259	3721589	331	9	9.16e-17	4.24e-08	0.000338393	-0.00122272	-0.000596367	TJP3	NA	NA	NA	NA	NA	NA	NA	NA	NA	NA	NA	NA	NA	NA	NA	NA	NA	NA	NA	NA	NA	NA	NA	NA	NA	NA
chr2	3749979	3751593	NA	NA	NA	NA	NA	NA	NA	NA	chr2	3749979	3751593	1615	11	2.01e-39	3.58e-18	2.86e-14	0.00371568	0.00143788	ALLC, DCDC2C, AC010907.5	NA	NA	NA	NA	NA	NA	NA	NA	NA	NA	NA	NA	NA	NA	NA	NA	NA	NA	NA	NA	NA	NA	NA	NA	NA	NA
chr20	3775618	3776988	NA	NA	NA	NA	NA	NA	NA	NA	chr20	3775618	3776988	1371	15	3.88e-53	4.79e-18	3.82e-14	0.00361818	0.000952984	CDC25B	NA	NA	NA	NA	NA	NA	NA	NA	NA	NA	NA	NA	NA	NA	NA	NA	NA	NA	NA	NA	NA	NA	NA	NA	NA	NA
chr19	3785573	3787089	NA	NA	NA	NA	NA	NA	NA	NA	chr19	3785573	3787089	1517	11	1e-42	3.43e-17	2.74e-13	0.00354901	0.00143113	MATK	NA	NA	NA	NA	NA	NA	NA	NA	NA	NA	NA	NA	NA	NA	NA	NA	NA	NA	NA	NA	NA	NA	NA	NA	NA	NA
chr19	3801294	3801922	NA	NA	NA	NA	NA	NA	NA	NA	chr19	3801294	3801922	629	10	7.9e-26	2.7e-17	2.15e-13	0.00213786	0.00104294	MATK	NA	NA	NA	NA	NA	NA	NA	NA	NA	NA	NA	NA	NA	NA	NA	NA	NA	NA	NA	NA	NA	NA	NA	NA	NA	NA
chr12	3862221	3862810	NA	NA	NA	NA	NA	NA	NA	NA	chr12	3862221	3862810	590	12	2.01e-26	2.34e-12	1.87e-08	-0.00239407	-0.000938442	EFCAB4B	NA	NA	NA	NA	NA	NA	NA	NA	NA	NA	NA	NA	NA	NA	NA	NA	NA	NA	NA	NA	NA	NA	NA	NA	NA	NA
chr11	3862089	3863056	NA	NA	NA	NA	NA	NA	NA	NA	chr11	3862089	3863056	968	9	4.56e-23	5.46e-16	4.36e-12	-0.00175174	-0.000671144	RHOG	NA	NA	NA	NA	NA	NA	NA	NA	NA	NA	NA	NA	NA	NA	NA	NA	NA	NA	NA	NA	NA	NA	NA	NA	NA	NA
chr17	3867014	3868216	NA	NA	NA	NA	NA	NA	NA	NA	chr17	3867014	3868216	1203	10	3.77e-10	1.37e-07	0.00109431	-0.00133505	-0.000452539	ATP2A3	NA	NA	NA	NA	NA	NA	NA	NA	NA	NA	NA	NA	NA	NA	NA	NA	NA	NA	NA	NA	NA	NA	NA	NA	NA	NA
chr19	3868624	3869599	976	10	1.4e-32	2.98e-16	8.82e-13	0.00384431	0.00203334	ZFR2	chr19	3868624	3869599	976	10	9.47e-63	1.73e-27	1.38e-23	0.00391693	0.00200107	ZFR2	NA	NA	NA	NA	NA	NA	NA	NA	NA	NA	NA	NA	NA	NA	NA	NA	NA	NA	NA	NA	NA	NA	NA	NA	278	Hyper
chr20	3869454	3870569	NA	NA	NA	NA	NA	NA	NA	NA	chr20	3869454	3870569	1116	13	1.61e-17	8.25e-10	6.58e-06	-0.00129295	-0.000414879	PANK2, RP11-119B16.2	NA	NA	NA	NA	NA	NA	NA	NA	NA	NA	NA	NA	NA	NA	NA	NA	NA	NA	NA	NA	NA	NA	NA	NA	NA	NA
chr4	3873127	3874143	NA	NA	NA	NA	NA	NA	NA	NA	chr4	3873127	3874143	1017	7	8.17e-14	4.6e-10	3.67e-06	0.00204411	0.00143008	NA	NA	NA	NA	NA	NA	NA	NA	NA	NA	NA	NA	NA	NA	NA	NA	NA	NA	NA	NA	NA	NA	NA	NA	NA	NA	NA
chr18	3879303	3880558	NA	NA	NA	NA	NA	NA	NA	NA	chr18	3879303	3880558	1256	8	7.33e-10	4.97e-06	0.0396418	-0.000863989	-0.000348569	DLGAP1-AS3, DLGAP1	NA	NA	NA	NA	NA	NA	NA	NA	NA	NA	NA	NA	NA	NA	NA	NA	NA	NA	NA	NA	NA	NA	NA	NA	NA	NA
chr19	3880535	3881225	NA	NA	NA	NA	NA	NA	NA	NA	chr19	3880535	3881225	691	8	3.5e-24	2.5e-15	2e-11	0.00247727	0.00150219	ATCAY	NA	NA	NA	NA	NA	NA	NA	NA	NA	NA	NA	NA	NA	NA	NA	NA	NA	NA	NA	NA	NA	NA	NA	NA	NA	NA
chr19	3933195	3934407	NA	NA	NA	NA	NA	NA	NA	NA	chr19	3933195	3934407	1213	8	1.73e-09	5.66e-07	0.00451731	0.00152914	0.000682536	NMRK2	NA	NA	NA	NA	NA	NA	NA	NA	NA	NA	NA	NA	NA	NA	NA	NA	NA	NA	NA	NA	NA	NA	NA	NA	NA	NA
chr19	3982566	3986055	NA	NA	NA	NA	NA	NA	NA	NA	chr19	3982566	3986055	3490	23	4.52e-08	2.76e-06	0.022028	-0.00152289	-0.000320386	EEF2, SNORD37	NA	NA	NA	NA	NA	NA	NA	NA	NA	NA	NA	NA	NA	NA	NA	NA	NA	NA	NA	NA	NA	NA	NA	NA	NA	NA
chr2	4021338	4022263	NA	NA	NA	NA	NA	NA	NA	NA	chr2	4021338	4022263	926	7	2.61e-26	7.21e-12	5.75e-08	-0.0028585	-0.00125062	AC107070.1	NA	NA	NA	NA	NA	NA	NA	NA	NA	NA	NA	NA	NA	NA	NA	NA	NA	NA	NA	NA	NA	NA	NA	NA	NA	NA
chr7	4049718	4050875	NA	NA	NA	NA	NA	NA	NA	NA	chr7	4049718	4050875	1158	8	1.77e-12	1.97e-06	0.0157259	-0.00249406	-0.000320191	SDK1	chr7	4049819	4050875	1057	7	3.63e-12	4.91e-06	0.00506023	-0.358955	-0.213496	SDK1	chr7	4049531	4051431	1901	10	9.1e-39	2.12e-05	0.0426877	-0.205786	-0.0854708	SDK1	757	Hypo	NA	NA
chr17	4166410	4168093	NA	NA	NA	NA	NA	NA	NA	NA	chr17	4166410	4168093	1684	16	1.96e-10	2.52e-06	0.0201103	-0.00176371	-0.000338278	ANKFY1	NA	NA	NA	NA	NA	NA	NA	NA	NA	NA	NA	NA	NA	NA	NA	NA	NA	NA	NA	NA	NA	NA	NA	NA	NA	NA
chr19	4181854	4183450	NA	NA	NA	NA	NA	NA	NA	NA	chr19	4181854	4183450	1597	10	2.25e-13	1.92e-09	1.53e-05	-0.00267377	-0.000776476	ANKRD24, SIRT6	NA	NA	NA	NA	NA	NA	NA	NA	NA	NA	NA	NA	NA	NA	NA	NA	NA	NA	NA	NA	NA	NA	NA	NA	NA	NA
chr4	4291695	4292287	NA	NA	NA	NA	NA	NA	NA	NA	chr4	4291695	4292287	593	13	2.24e-14	1.63e-06	0.0130089	-0.002377	-0.000208046	ZBTB49, LYAR	NA	NA	NA	NA	NA	NA	NA	NA	NA	NA	NA	NA	NA	NA	NA	NA	NA	NA	NA	NA	NA	NA	NA	NA	NA	NA
chr3	4344443	4345438	NA	NA	NA	NA	NA	NA	NA	NA	chr3	4344443	4345438	996	18	4.02e-21	2.77e-07	0.00221242	-0.00237563	-0.000355857	SETMAR, SUMF1	NA	NA	NA	NA	NA	NA	NA	NA	NA	NA	NA	NA	NA	NA	NA	NA	NA	NA	NA	NA	NA	NA	NA	NA	NA	NA
chr12	4379062	4383076	NA	NA	NA	NA	NA	NA	NA	NA	chr12	4379062	4383076	4015	43	1.89e-26	2.2e-18	1.75e-14	-0.00175279	-0.000262605	CCND2, CCND2-AS1, CCND2-AS2	NA	NA	NA	NA	NA	NA	NA	NA	NA	NA	NA	NA	NA	NA	NA	NA	NA	NA	NA	NA	NA	NA	NA	NA	NA	NA
chr12	4384401	4386203	NA	NA	NA	NA	NA	NA	NA	NA	chr12	4384401	4386203	1803	12	9.39e-11	2.05e-09	1.64e-05	-0.00140259	-0.000431906	CCND2, CCND2-AS1	NA	NA	NA	NA	NA	NA	NA	NA	NA	NA	NA	NA	NA	NA	NA	NA	NA	NA	NA	NA	NA	NA	NA	NA	NA	NA
chr16	4524052	4524775	NA	NA	NA	NA	NA	NA	NA	NA	chr16	4524052	4524775	724	10	2.01e-14	1.69e-08	0.000134501	0.00243131	0.0012108	HMOX2, NMRAL1	NA	NA	NA	NA	NA	NA	NA	NA	NA	NA	NA	NA	NA	NA	NA	NA	NA	NA	NA	NA	NA	NA	NA	NA	NA	NA
chr12	4554295	4555262	NA	NA	NA	NA	NA	NA	NA	NA	chr12	4554295	4555262	968	11	3.72e-14	1.4e-08	0.00011137	-0.0010591	-0.000350636	FGF6	NA	NA	NA	NA	NA	NA	NA	NA	NA	NA	NA	NA	NA	NA	NA	NA	NA	NA	NA	NA	NA	NA	NA	NA	NA	NA
chr19	4566400	4567177	NA	NA	NA	NA	NA	NA	NA	NA	chr19	4566400	4567177	778	7	1.02e-28	3.01e-11	2.4e-07	-0.0020184	-0.000902528	NA	NA	NA	NA	NA	NA	NA	NA	NA	NA	NA	NA	NA	NA	NA	NA	NA	NA	NA	NA	NA	NA	NA	NA	NA	NA	NA
chr17	4613045	4614422	NA	NA	NA	NA	NA	NA	NA	NA	chr17	4613045	4614422	1378	14	2.19e-14	5.69e-08	0.000453677	-0.00214746	-0.000453888	ARRB2	NA	NA	NA	NA	NA	NA	NA	NA	NA	NA	NA	NA	NA	NA	NA	NA	NA	NA	NA	NA	NA	NA	NA	NA	NA	NA
chr17	4634022	4635229	NA	NA	NA	NA	NA	NA	NA	NA	chr17	4634022	4635229	1208	12	1.54e-19	2.49e-08	0.00019882	-0.0011183	-0.000369155	MED11, RP11-314A20.5	NA	NA	NA	NA	NA	NA	NA	NA	NA	NA	NA	NA	NA	NA	NA	NA	NA	NA	NA	NA	NA	NA	NA	NA	NA	NA
chr16	4663601	4665307	NA	NA	NA	NA	NA	NA	NA	NA	chr16	4663601	4665307	1707	9	1.86e-09	1.71e-06	0.0136531	-0.0013958	-0.000542229	UBALD1	NA	NA	NA	NA	NA	NA	NA	NA	NA	NA	NA	NA	NA	NA	NA	NA	NA	NA	NA	NA	NA	NA	NA	NA	NA	NA
chr16	4674352	4675651	NA	NA	NA	NA	NA	NA	NA	NA	chr16	4674352	4675651	1300	10	3.62e-11	1.28e-07	0.0010224	-0.0017988	-0.00041115	MGRN1	NA	NA	NA	NA	NA	NA	NA	NA	NA	NA	NA	NA	NA	NA	NA	NA	NA	NA	NA	NA	NA	NA	NA	NA	NA	NA
chr17	4688569	4689893	NA	NA	NA	NA	NA	NA	NA	NA	chr17	4688569	4689893	1325	12	1.42e-17	5.68e-19	4.53e-15	0.00319969	0.00232851	VMO1	NA	NA	NA	NA	NA	NA	NA	NA	NA	NA	NA	NA	NA	NA	NA	NA	NA	NA	NA	NA	NA	NA	NA	NA	NA	NA
chr17	4699345	4700069	NA	NA	NA	NA	NA	NA	NA	NA	chr17	4699345	4700069	725	10	1.18e-11	3.03e-06	0.0241896	-0.00136062	-0.000567855	PSMB6	NA	NA	NA	NA	NA	NA	NA	NA	NA	NA	NA	NA	NA	NA	NA	NA	NA	NA	NA	NA	NA	NA	NA	NA	NA	NA
chr1	4714008	4715615	1608	12	2.14e-14	1.48e-15	4.38e-12	0.00276061	0.00202063	AJAP1	chr1	4714008	4716554	2547	14	8.29e-28	6.35e-40	5.06e-36	0.00372874	0.00235708	AJAP1	chr1	4714008	4716322	2315	12	3.51e-34	6.76e-23	6.96e-20	0.323173	0.221607	AJAP1	chr1	4714008	4716578	2571	15	8.92e-55	2.17e-18	4.36e-15	0.218854	0.138175	AJAP1	113	Hyper	196	Hyper
chr7	4746131	4747261	NA	NA	NA	NA	NA	NA	NA	NA	chr7	4746131	4747261	1131	8	3.09e-10	2.39e-09	1.9e-05	0.00104831	0.00078789	FOXK1	NA	NA	NA	NA	NA	NA	NA	NA	NA	NA	NA	NA	NA	NA	NA	NA	NA	NA	NA	NA	NA	NA	NA	NA	NA	NA
chr6	4774793	4775696	NA	NA	NA	NA	NA	NA	NA	NA	chr6	4774793	4775696	904	8	1.7e-18	8.67e-08	0.000691846	0.00188357	0.000848377	CDYL, RP3-430A16.1	NA	NA	NA	NA	NA	NA	NA	NA	NA	NA	NA	NA	NA	NA	NA	NA	NA	NA	NA	NA	NA	NA	NA	NA	NA	NA
chr17	4803422	4804838	1417	7	6.79e-07	9.87e-08	0.000291631	0.00348579	0.00226113	C17orf107, CHRNE	chr17	4802266	4804838	2573	17	1.33e-11	2.91e-12	2.32e-08	0.00365908	0.00165682	C17orf107, CHRNE	NA	NA	NA	NA	NA	NA	NA	NA	NA	NA	NA	NA	NA	NA	NA	NA	NA	NA	NA	NA	NA	NA	NA	NA	689	Hyper
chr8	4849399	4852959	3561	16	1.01e-19	3.11e-24	9.19e-21	0.00315647	0.00201628	CSMD1	chr8	4848439	4852959	4521	18	5e-37	2.16e-43	1.72e-39	0.00400127	0.00219979	CSMD1	NA	NA	NA	NA	NA	NA	NA	NA	NA	NA	NA	NA	NA	NA	NA	NA	NA	NA	NA	NA	NA	NA	NA	NA	103	Hyper
chr4	4856380	4857506	1127	9	2.69e-08	4.46e-06	0.013181	0.00302849	0.00131044	NA	chr4	4856380	4858059	1680	10	9.91e-35	1.58e-25	1.26e-21	0.00255643	0.00161546	NA	NA	NA	NA	NA	NA	NA	NA	NA	NA	NA	NA	NA	NA	NA	NA	NA	NA	NA	NA	NA	NA	NA	NA	NA	668	Hyper
chr4	4859772	4864902	5131	50	1.5e-30	2.52e-29	7.43e-26	0.00312303	0.00101927	MSX1	chr4	4859772	4864902	5131	51	3.68e-71	6.16e-52	4.92e-48	0.00350236	0.00116848	MSX1	chr4	4863874	4864902	1029	13	4.34e-25	2.19e-13	2.26e-10	0.340519	0.191252	MSX1	chr4	4862910	4864902	1993	17	3.58e-136	4.35e-24	8.75e-21	0.266745	0.141692	MSX1	160	Hyper	57	Hyper
chr4	4859772	4864902	5131	50	1.5e-30	2.52e-29	7.43e-26	0.00312303	0.00101927	MSX1	chr4	4859772	4864902	5131	51	3.68e-71	6.16e-52	4.92e-48	0.00350236	0.00116848	MSX1	chr4	4859772	4861820	2049	25	2.74e-28	4.53e-15	4.66e-12	0.371724	0.115521	MSX1	chr4	4858814	4861404	2591	23	5.64e-114	2.82e-11	5.67e-08	0.234561	0.100621	MSX1	325	Hyper	59	Hyper
chr10	4867930	4868398	NA	NA	NA	NA	NA	NA	NA	NA	chr10	4867930	4868398	469	10	1e-14	2.44e-06	0.0194506	0.00200754	0.00105918	AKR1E2	NA	NA	NA	NA	NA	NA	NA	NA	NA	NA	NA	NA	NA	NA	NA	NA	NA	NA	NA	NA	NA	NA	NA	NA	NA	NA
chr4	4866800	4870486	3687	19	7.92e-23	8.53e-20	2.52e-16	0.00568918	0.00154031	NA	chr4	4866047	4871426	5380	26	2.91e-19	8.02e-21	6.4e-17	0.00498677	0.00119884	NA	NA	NA	NA	NA	NA	NA	NA	NA	NA	NA	NA	NA	NA	NA	NA	NA	NA	NA	NA	NA	NA	NA	NA	NA	301	Hyper
chr17	4889754	4891106	NA	NA	NA	NA	NA	NA	NA	NA	chr17	4889754	4891106	1353	14	4.87e-17	1.34e-07	0.00106793	-0.00108697	-0.000312804	RP5-1050D4.4, AC004771.1, RP5-1050D4.5, CAMTA2	NA	NA	NA	NA	NA	NA	NA	NA	NA	NA	NA	NA	NA	NA	NA	NA	NA	NA	NA	NA	NA	NA	NA	NA	NA	NA
chr19	4908149	4910506	NA	NA	NA	NA	NA	NA	NA	NA	chr19	4908149	4910506	2358	24	8.36e-14	5.9e-07	0.00471031	-0.00149579	-0.000336441	UHRF1	NA	NA	NA	NA	NA	NA	NA	NA	NA	NA	NA	NA	NA	NA	NA	NA	NA	NA	NA	NA	NA	NA	NA	NA	NA	NA
chr12	4917740	4919230	1491	13	2.71e-13	1.09e-11	3.21e-08	0.0043077	0.00210682	GALNT8, KCNA6, RP11-234B24.4	chr12	4917950	4919591	1642	13	1.78e-08	2.26e-06	0.0180338	0.00300541	0.00102146	GALNT8, KCNA6	chr12	4918335	4919591	1257	8	5.65e-13	6.57e-08	6.77e-05	0.565195	0.306769	GALNT8, KCNA6	chr12	4917426	4919591	2166	11	1.97e-115	2.1e-14	4.23e-11	0.38746	0.168641	GALNT8, KCNA6, RP11-234B24.4	474	Hyper	598	Hyper
chr17	5018984	5019989	1006	10	8.74e-34	3.32e-13	9.81e-10	0.00334372	0.00174418	USP6, ZNF232	chr17	5018984	5019989	1006	10	3.4e-55	1.02e-24	8.16e-21	0.00389651	0.00202322	USP6, ZNF232	NA	NA	NA	NA	NA	NA	NA	NA	NA	NA	NA	NA	NA	NA	NA	NA	NA	NA	NA	NA	NA	NA	NA	NA	365	Hyper
chr12	5018229	5021107	NA	NA	NA	NA	NA	NA	NA	NA	chr12	5018229	5021107	2879	20	8.53e-38	1.83e-38	1.46e-34	0.00531784	0.00251399	KCNA1	chr12	5018229	5020693	2465	18	5.5e-27	5.55e-21	5.72e-18	0.369263	0.235571	KCNA1	chr12	5018229	5021107	2879	21	1.94e-185	1.33e-28	2.68e-25	0.324639	0.197185	KCNA1	70	Hyper	NA	NA
chr3	5020327	5023394	NA	NA	NA	NA	NA	NA	NA	NA	chr3	5020327	5023394	3068	18	3.33e-16	1.37e-10	1.09e-06	-0.00203441	-0.000418236	BHLHE40, BHLHE40-AS1	NA	NA	NA	NA	NA	NA	NA	NA	NA	NA	NA	NA	NA	NA	NA	NA	NA	NA	NA	NA	NA	NA	NA	NA	NA	NA
chr4	5053057	5053596	540	8	5.92e-09	1.26e-05	0.0372537	0.00280022	0.00214038	STK32B	chr4	5053057	5053596	540	8	5.66e-18	8.68e-11	6.93e-07	0.0049954	0.00281707	STK32B	chr4	5052379	5054079	1701	14	6.15e-48	2.91e-19	2.99e-16	0.393649	0.213064	STK32B	chr4	5052379	5054079	1701	14	3.84e-77	2.29e-07	0.000459311	0.218978	0.112082	STK32B	436	Hyper	777	Hyper
chr7	5111488	5112067	NA	NA	NA	NA	NA	NA	NA	NA	chr7	5111488	5112067	580	11	2.18e-16	6.29e-08	0.000501857	0.00270325	0.00141428	RBAK-RBAKDN, RBAKDN	NA	NA	NA	NA	NA	NA	NA	NA	NA	NA	NA	NA	NA	NA	NA	NA	NA	NA	NA	NA	NA	NA	NA	NA	NA	NA
chr5	5139334	5140646	1313	16	4.15e-26	1.77e-10	5.22e-07	0.00308427	0.00139219	ADAMTS16, CTD-2297D10.2	chr5	5139334	5140646	1313	16	2.58e-20	1.03e-12	8.24e-09	0.00292614	0.0015912	ADAMTS16, CTD-2297D10.2	chr5	5139458	5140935	1478	14	2.24e-73	2.63e-32	2.71e-29	0.415391	0.248374	ADAMTS16, CTD-2297D10.2	chr5	5139458	5140935	1478	16	1.25e-27	7.83e-10	1.57e-06	0.241137	0.143136	ADAMTS16, CTD-2297D10.2	250	Hyper	586	Hyper
chr17	5185005	5186160	NA	NA	NA	NA	NA	NA	NA	NA	chr17	5185005	5186160	1156	13	1.36e-27	4.13e-06	0.0329207	-0.00217165	-0.000539349	RABEP1	NA	NA	NA	NA	NA	NA	NA	NA	NA	NA	NA	NA	NA	NA	NA	NA	NA	NA	NA	NA	NA	NA	NA	NA	NA	NA
chr18	5196397	5197632	1236	13	2.59e-32	5.24e-21	1.55e-17	0.00538932	0.00325854	C18orf42	chr18	5195201	5197632	2432	15	2.94e-90	1.13e-56	9e-53	0.00617432	0.00284532	C18orf42	NA	NA	NA	NA	NA	NA	NA	NA	NA	NA	NA	NA	NA	NA	NA	NA	NA	NA	NA	NA	NA	NA	NA	NA	78	Hyper
chr20	5296267	5297573	1307	7	5.67e-10	2.37e-08	7.01e-05	0.00290569	0.00208391	PROKR2	chr20	5295897	5297573	1677	8	1.06e-20	1.21e-16	9.65e-13	0.00363134	0.00222069	PROKR2	NA	NA	NA	NA	NA	NA	NA	NA	NA	NA	NA	NA	NA	NA	NA	NA	NA	NA	NA	NA	NA	NA	NA	NA	638	Hyper
chr19	5338789	5341595	NA	NA	NA	NA	NA	NA	NA	NA	chr19	5338789	5341595	2807	12	1.59e-26	1.63e-17	1.3e-13	0.0025868	0.00130134	PTPRS	NA	NA	NA	NA	NA	NA	NA	NA	NA	NA	NA	NA	NA	NA	NA	NA	NA	NA	NA	NA	NA	NA	NA	NA	NA	NA
chr17	5371657	5372492	NA	NA	NA	NA	NA	NA	NA	NA	chr17	5371657	5372492	836	11	1.24e-18	9.13e-10	7.28e-06	-0.00171086	-0.000545789	CTC-524C5.5, DHX33	NA	NA	NA	NA	NA	NA	NA	NA	NA	NA	NA	NA	NA	NA	NA	NA	NA	NA	NA	NA	NA	NA	NA	NA	NA	NA
chr10	5566543	5568350	NA	NA	NA	NA	NA	NA	NA	NA	chr10	5566543	5568350	1808	14	1.62e-13	8.13e-07	0.00648686	-0.00149005	-0.000445607	CALML3, CALML3-AS1, RP11-116G8.5	NA	NA	NA	NA	NA	NA	NA	NA	NA	NA	NA	NA	NA	NA	NA	NA	NA	NA	NA	NA	NA	NA	NA	NA	NA	NA
chr7	5570277	5570686	NA	NA	NA	NA	NA	NA	NA	NA	chr7	5570277	5570686	410	8	2.52e-18	6.08e-10	4.85e-06	-0.00109756	-0.000576204	ACTB	NA	NA	NA	NA	NA	NA	NA	NA	NA	NA	NA	NA	NA	NA	NA	NA	NA	NA	NA	NA	NA	NA	NA	NA	NA	NA
chr18	5629371	5630951	NA	NA	NA	NA	NA	NA	NA	NA	chr18	5629371	5630951	1581	10	3.73e-12	1.63e-08	0.00013007	0.00296506	0.00105265	EPB41L3	NA	NA	NA	NA	NA	NA	NA	NA	NA	NA	NA	NA	NA	NA	NA	NA	NA	NA	NA	NA	NA	NA	NA	NA	NA	NA
chr7	5631189	5632476	NA	NA	NA	NA	NA	NA	NA	NA	chr7	5631189	5632476	1288	12	1.94e-35	6.45e-16	5.15e-12	0.00284549	0.00117566	FSCN1	NA	NA	NA	NA	NA	NA	NA	NA	NA	NA	NA	NA	NA	NA	NA	NA	NA	NA	NA	NA	NA	NA	NA	NA	NA	NA
chr19	5690231	5692159	NA	NA	NA	NA	NA	NA	NA	NA	chr19	5690231	5692159	1929	12	2.29e-14	3.46e-08	0.000276355	-0.00158635	-0.000580529	RPL36, LONP1	NA	NA	NA	NA	NA	NA	NA	NA	NA	NA	NA	NA	NA	NA	NA	NA	NA	NA	NA	NA	NA	NA	NA	NA	NA	NA
chr4	5709858	5710767	NA	NA	NA	NA	NA	NA	NA	NA	chr4	5709858	5710767	910	11	9.43e-54	1.37e-25	1.09e-21	0.00399118	0.00246734	EVC2	chr4	5709858	5710411	554	9	6.76e-09	4.86e-06	0.00500426	0.268151	0.201548	EVC2	chr4	5709858	5711301	1444	12	3.42e-48	2.86e-07	0.000574779	0.223943	0.103885	EVC2	727	Hyper	NA	NA
chr4	5712426	5713546	NA	NA	NA	NA	NA	NA	NA	NA	chr4	5712426	5713546	1121	11	4.05e-37	5.29e-23	4.22e-19	0.00519203	0.00313327	EVC	chr4	5712676	5713546	871	9	2e-11	1.28e-07	0.00013134	0.417502	0.248733	EVC	chr4	5712676	5713546	871	9	1.26e-44	1.24e-09	2.5e-06	0.22152	0.15574	EVC	633	Hyper	NA	NA
chr2	5831147	5831755	609	8	1.23e-13	3.85e-09	1.14e-05	0.00363558	0.00289171	AC107057.2, AC108025.2	chr2	5831147	5834638	3492	15	6.13e-59	2.09e-64	1.67e-60	0.00495445	0.00306777	SOX11, AC107057.2, AC108025.2	chr2	5831394	5834062	2669	8	1.66e-15	2.07e-11	2.13e-08	0.281252	0.168233	SOX11, AC107057.2	chr2	5831147	5834062	2916	10	7.09e-36	6.9e-12	1.39e-08	0.190076	0.113752	SOX11, AC107057.2, AC108025.2	416	Hyper	291	Hyper
chr2	5835821	5837429	1609	11	2.95e-12	5.12e-10	1.51e-06	0.00490852	0.00265528	SOX11, AC010729.1	chr2	5835821	5838258	2438	14	2.85e-56	5.43e-37	4.33e-33	0.00541101	0.00248655	SOX11, AC010729.1	chr2	5836111	5837429	1319	10	1.61e-28	1.57e-19	1.62e-16	0.374503	0.231377	SOX11, AC010729.1	chr2	5835853	5838258	2406	13	7.06e-74	8.54e-16	1.72e-12	0.344591	0.141327	SOX11, AC010729.1	163	Hyper	353	Hyper
chr20	5891730	5892338	NA	NA	NA	NA	NA	NA	NA	NA	chr20	5891730	5892338	609	7	1.02e-12	4.18e-09	3.33e-05	0.00159505	0.00075881	CHGB	NA	NA	NA	NA	NA	NA	NA	NA	NA	NA	NA	NA	NA	NA	NA	NA	NA	NA	NA	NA	NA	NA	NA	NA	NA	NA
chr4	5891833	5892628	796	7	1.65e-11	1.23e-06	0.00364651	0.00209879	0.00153132	CRMP1	chr4	5891833	5895410	3578	13	1.59e-36	1.77e-44	1.41e-40	0.00339086	0.0024247	CRMP1	chr4	5891833	5894930	3098	12	6.79e-11	5.28e-13	5.44e-10	0.364012	0.221791	CRMP1	chr4	5891833	5895410	3578	14	2.09e-39	1.95e-11	3.93e-08	0.188702	0.112825	CRMP1	377	Hyper	506	Hyper
chr18	5894665	5896267	NA	NA	NA	NA	NA	NA	NA	NA	chr18	5894665	5896267	1603	10	3.09e-25	1.78e-21	1.42e-17	0.00218804	0.000978834	RP11-945C19.4, TMEM200C	NA	NA	NA	NA	NA	NA	NA	NA	NA	NA	NA	NA	NA	NA	NA	NA	NA	NA	NA	NA	NA	NA	NA	NA	NA	NA
chr19	5903868	5905215	NA	NA	NA	NA	NA	NA	NA	NA	chr19	5903868	5905215	1348	15	4.62e-18	2.93e-10	2.34e-06	-0.00179853	-0.000352127	AC104532.2, VMAC, NDUFA11	NA	NA	NA	NA	NA	NA	NA	NA	NA	NA	NA	NA	NA	NA	NA	NA	NA	NA	NA	NA	NA	NA	NA	NA	NA	NA
chr6	5994588	5996657	2070	12	1.44e-14	7.71e-11	2.28e-07	0.00313836	0.0014744	NA	chr6	5994588	5996412	1825	9	1.84e-10	3.41e-10	2.72e-06	0.00241214	0.0012144	NA	NA	NA	NA	NA	NA	NA	NA	NA	NA	NA	NA	NA	NA	NA	NA	NA	NA	NA	NA	NA	NA	NA	NA	NA	595	Hyper
chr6	6003238	6004897	1660	12	2.57e-27	9.55e-13	2.82e-09	0.00429958	0.0014916	NRN1	chr6	6001842	6005349	3508	21	7.64e-64	3.98e-32	3.18e-28	0.00388874	0.000961569	NRN1	NA	NA	NA	NA	NA	NA	NA	NA	NA	NA	NA	NA	NA	NA	NA	NA	NA	NA	NA	NA	NA	NA	NA	NA	315	Hyper
chr6	6006398	6009556	NA	NA	NA	NA	NA	NA	NA	NA	chr6	6006398	6009556	3159	23	1.66e-30	2.01e-15	1.6e-11	0.00300172	0.000570785	NRN1	NA	NA	NA	NA	NA	NA	NA	NA	NA	NA	NA	NA	NA	NA	NA	NA	NA	NA	NA	NA	NA	NA	NA	NA	NA	NA
chr10	6019526	6020387	NA	NA	NA	NA	NA	NA	NA	NA	chr10	6019526	6020387	862	10	1.46e-19	4.33e-08	0.000345665	-0.00163693	-0.000430498	IL15RA	NA	NA	NA	NA	NA	NA	NA	NA	NA	NA	NA	NA	NA	NA	NA	NA	NA	NA	NA	NA	NA	NA	NA	NA	NA	NA
chr1	6085799	6086483	NA	NA	NA	NA	NA	NA	NA	NA	chr1	6085799	6086483	685	9	3.09e-10	8.24e-07	0.00657111	-0.00158611	-0.000946442	KCNAB2	NA	NA	NA	NA	NA	NA	NA	NA	NA	NA	NA	NA	NA	NA	NA	NA	NA	NA	NA	NA	NA	NA	NA	NA	NA	NA
chr1	6093602	6094993	NA	NA	NA	NA	NA	NA	NA	NA	chr1	6093602	6094993	1392	9	6.14e-15	3.21e-11	2.56e-07	0.00159506	0.00076262	KCNAB2	NA	NA	NA	NA	NA	NA	NA	NA	NA	NA	NA	NA	NA	NA	NA	NA	NA	NA	NA	NA	NA	NA	NA	NA	NA	NA
chr7	6098330	6099765	NA	NA	NA	NA	NA	NA	NA	NA	chr7	6098330	6099765	1436	13	1.64e-10	6.18e-07	0.00492912	-0.000801719	-0.000127378	EIF2AK1	NA	NA	NA	NA	NA	NA	NA	NA	NA	NA	NA	NA	NA	NA	NA	NA	NA	NA	NA	NA	NA	NA	NA	NA	NA	NA
chr1	6105764	6106539	NA	NA	NA	NA	NA	NA	NA	NA	chr1	6105764	6106539	776	14	2.28e-31	2.99e-14	2.39e-10	0.00166395	0.000833431	KCNAB2	NA	NA	NA	NA	NA	NA	NA	NA	NA	NA	NA	NA	NA	NA	NA	NA	NA	NA	NA	NA	NA	NA	NA	NA	NA	NA
chr4	6107021	6107791	NA	NA	NA	NA	NA	NA	NA	NA	chr4	6107021	6107791	771	8	7.71e-22	6.8e-14	5.43e-10	0.00207539	0.00111902	JAKMIP1	NA	NA	NA	NA	NA	NA	NA	NA	NA	NA	NA	NA	NA	NA	NA	NA	NA	NA	NA	NA	NA	NA	NA	NA	NA	NA
chr2	6121420	6122814	NA	NA	NA	NA	NA	NA	NA	NA	chr2	6121420	6122814	1395	9	9.16e-22	7.13e-13	5.69e-09	0.00350579	0.00182523	LINC01105	NA	NA	NA	NA	NA	NA	NA	NA	NA	NA	NA	NA	NA	NA	NA	NA	NA	NA	NA	NA	NA	NA	NA	NA	NA	NA
chr4	6201080	6202609	NA	NA	NA	NA	NA	NA	NA	NA	chr4	6201080	6202609	1530	10	2.68e-26	3.98e-12	3.18e-08	0.00501618	0.00122895	RP11-586D19.1, JAKMIP1	NA	NA	NA	NA	NA	NA	NA	NA	NA	NA	NA	NA	NA	NA	NA	NA	NA	NA	NA	NA	NA	NA	NA	NA	NA	NA
chr4	6271000	6272287	NA	NA	NA	NA	NA	NA	NA	NA	chr4	6271000	6272287	1288	14	3.52e-14	1.26e-08	0.00010078	-0.00119318	-0.000345579	WFS1	NA	NA	NA	NA	NA	NA	NA	NA	NA	NA	NA	NA	NA	NA	NA	NA	NA	NA	NA	NA	NA	NA	NA	NA	NA	NA
chr1	6303492	6304499	NA	NA	NA	NA	NA	NA	NA	NA	chr1	6303492	6304499	1008	9	4.63e-44	2.08e-17	1.66e-13	0.00350161	0.00168815	HES3	NA	NA	NA	NA	NA	NA	NA	NA	NA	NA	NA	NA	NA	NA	NA	NA	NA	NA	NA	NA	NA	NA	NA	NA	NA	NA
chr6	6320324	6321209	NA	NA	NA	NA	NA	NA	NA	NA	chr6	6320324	6321209	886	8	6.06e-11	5.07e-07	0.00404208	0.00178368	0.0010134	F13A1	NA	NA	NA	NA	NA	NA	NA	NA	NA	NA	NA	NA	NA	NA	NA	NA	NA	NA	NA	NA	NA	NA	NA	NA	NA	NA
chr9	6412392	6413544	NA	NA	NA	NA	NA	NA	NA	NA	chr9	6412392	6413544	1153	11	1.65e-12	7.83e-07	0.00624439	0.00205801	0.000211397	UHRF2	NA	NA	NA	NA	NA	NA	NA	NA	NA	NA	NA	NA	NA	NA	NA	NA	NA	NA	NA	NA	NA	NA	NA	NA	NA	NA
chr1	6452882	6454543	NA	NA	NA	NA	NA	NA	NA	NA	chr1	6452882	6454543	1662	18	6.6e-20	4.35e-06	0.0347398	-0.00189869	-0.000373851	RP1-202O8.3, ACOT7	NA	NA	NA	NA	NA	NA	NA	NA	NA	NA	NA	NA	NA	NA	NA	NA	NA	NA	NA	NA	NA	NA	NA	NA	NA	NA
chr12	6492579	6493767	NA	NA	NA	NA	NA	NA	NA	NA	chr12	6492579	6493767	1189	10	6.14e-28	9.23e-07	0.00736221	-0.00276277	-0.000738548	LTBR	NA	NA	NA	NA	NA	NA	NA	NA	NA	NA	NA	NA	NA	NA	NA	NA	NA	NA	NA	NA	NA	NA	NA	NA	NA	NA
chr11	6518108	6518907	NA	NA	NA	NA	NA	NA	NA	NA	chr11	6518108	6518907	800	13	2.38e-64	1.09e-29	8.72e-26	0.00156959	0.00106084	TIMM10B, DNHD1	NA	NA	NA	NA	NA	NA	NA	NA	NA	NA	NA	NA	NA	NA	NA	NA	NA	NA	NA	NA	NA	NA	NA	NA	NA	NA
chr1	6525501	6526583	NA	NA	NA	NA	NA	NA	NA	NA	chr1	6525501	6526583	1083	11	9.22e-31	3.62e-22	2.88e-18	0.00357162	0.00225274	TNFRSF25, PLEKHG5	chr1	6525551	6526583	1033	10	1.51e-13	4.11e-09	4.23e-06	0.201258	0.136254	TNFRSF25, PLEKHG5	chr1	6525551	6526583	1033	9	2.23e-19	3.36e-06	0.00675524	0.146583	0.0746611	TNFRSF25, PLEKHG5	692	Hyper	NA	NA
chr16	6532643	6533789	NA	NA	NA	NA	NA	NA	NA	NA	chr16	6532643	6533789	1147	11	1.98e-09	6.35e-10	5.07e-06	0.0020788	0.00134419	RP11-420N3.2, RBFOX1	NA	NA	NA	NA	NA	NA	NA	NA	NA	NA	NA	NA	NA	NA	NA	NA	NA	NA	NA	NA	NA	NA	NA	NA	NA	NA
chr7	6570247	6571163	NA	NA	NA	NA	NA	NA	NA	NA	chr7	6570247	6571163	917	8	5.18e-25	3.93e-12	3.14e-08	0.00404467	0.00172621	GRID2IP	NA	NA	NA	NA	NA	NA	NA	NA	NA	NA	NA	NA	NA	NA	NA	NA	NA	NA	NA	NA	NA	NA	NA	NA	NA	NA
chr1	6579837	6580525	NA	NA	NA	NA	NA	NA	NA	NA	chr1	6579837	6580525	689	8	4.6e-19	4.33e-08	0.000345107	0.00141919	0.000862045	PLEKHG5	NA	NA	NA	NA	NA	NA	NA	NA	NA	NA	NA	NA	NA	NA	NA	NA	NA	NA	NA	NA	NA	NA	NA	NA	NA	NA
chr5	6582997	6583850	NA	NA	NA	NA	NA	NA	NA	NA	chr5	6582997	6583850	854	7	4.62e-20	1.27e-07	0.00101591	0.00482555	0.000912317	LINC01018	NA	NA	NA	NA	NA	NA	NA	NA	NA	NA	NA	NA	NA	NA	NA	NA	NA	NA	NA	NA	NA	NA	NA	NA	NA	NA
chr19	6590106	6591674	NA	NA	NA	NA	NA	NA	NA	NA	chr19	6590106	6591674	1569	10	1.48e-09	2.28e-07	0.0018158	0.00210658	0.000534908	CD70	NA	NA	NA	NA	NA	NA	NA	NA	NA	NA	NA	NA	NA	NA	NA	NA	NA	NA	NA	NA	NA	NA	NA	NA	NA	NA
chr1	6614341	6615418	NA	NA	NA	NA	NA	NA	NA	NA	chr1	6614341	6615418	1078	15	6.84e-12	4.58e-06	0.0365494	-0.00138179	-0.000229027	TAS1R1, NOL9	NA	NA	NA	NA	NA	NA	NA	NA	NA	NA	NA	NA	NA	NA	NA	NA	NA	NA	NA	NA	NA	NA	NA	NA	NA	NA
chr17	6616644	6617470	827	12	2.08e-14	4.51e-08	0.000133395	0.00348453	0.00172332	SLC13A5	chr17	6616351	6617470	1120	14	6.16e-58	1.94e-36	1.54e-32	0.00556016	0.00242819	SLC13A5	NA	NA	NA	NA	NA	NA	NA	NA	NA	NA	NA	NA	NA	NA	NA	NA	NA	NA	NA	NA	NA	NA	NA	NA	464	Hyper
chr11	6624409	6625330	NA	NA	NA	NA	NA	NA	NA	NA	chr11	6624409	6625330	922	17	4.19e-14	3.56e-06	0.0283692	-0.00131694	-0.000209019	ILK, RRP8, RP11-732A19.8	NA	NA	NA	NA	NA	NA	NA	NA	NA	NA	NA	NA	NA	NA	NA	NA	NA	NA	NA	NA	NA	NA	NA	NA	NA	NA
chr12	6641602	6644606	NA	NA	NA	NA	NA	NA	NA	NA	chr12	6641602	6644606	3005	22	5.21e-13	1.02e-11	8.14e-08	-0.00143517	-0.000363014	GAPDH, RP5-940J5.3	NA	NA	NA	NA	NA	NA	NA	NA	NA	NA	NA	NA	NA	NA	NA	NA	NA	NA	NA	NA	NA	NA	NA	NA	NA	NA
chr17	6658898	6659562	NA	NA	NA	NA	NA	NA	NA	NA	chr17	6658898	6659562	665	8	3.16e-12	6.45e-07	0.0051476	-0.0021393	-0.000774604	XAF1	NA	NA	NA	NA	NA	NA	NA	NA	NA	NA	NA	NA	NA	NA	NA	NA	NA	NA	NA	NA	NA	NA	NA	NA	NA	NA
chr4	6659194	6660976	NA	NA	NA	NA	NA	NA	NA	NA	chr4	6659194	6660976	1783	7	1.23e-12	4.9e-12	3.91e-08	0.00690295	0.0025164	NA	NA	NA	NA	NA	NA	NA	NA	NA	NA	NA	NA	NA	NA	NA	NA	NA	NA	NA	NA	NA	NA	NA	NA	NA	NA	NA
chr17	6678929	6679564	636	11	3.43e-38	1.66e-18	4.91e-15	0.00255936	0.00176889	XAF1, FBXO39	chr17	6678929	6679564	636	11	8.71e-73	3.2e-32	2.55e-28	0.00326072	0.00234169	XAF1, FBXO39	chr17	6678929	6679597	669	12	8.12e-39	4.56e-20	4.7e-17	0.314455	0.241769	XAF1, FBXO39	chr17	6678929	6679781	853	13	6.11e-66	3.59e-14	7.22e-11	0.198801	0.130679	XAF1, FBXO39	191	Hyper	209	Hyper
chr11	6704297	6704982	NA	NA	NA	NA	NA	NA	NA	NA	chr11	6704297	6704982	686	14	1.05e-14	5.02e-07	0.0040005	-0.00165466	-0.000244712	MRPL17	NA	NA	NA	NA	NA	NA	NA	NA	NA	NA	NA	NA	NA	NA	NA	NA	NA	NA	NA	NA	NA	NA	NA	NA	NA	NA
chr17	6734991	6735539	549	7	1.68e-14	2.66e-09	7.87e-06	0.00292423	0.00197157	TEKT1	chr17	6734991	6736174	1184	9	1.62e-11	1.16e-11	9.25e-08	0.00238894	0.0013391	TEKT1	NA	NA	NA	NA	NA	NA	NA	NA	NA	NA	NA	NA	NA	NA	NA	NA	NA	NA	NA	NA	NA	NA	NA	NA	635	Hyper
chr9	6757146	6758073	NA	NA	NA	NA	NA	NA	NA	NA	chr9	6757146	6758073	928	15	1.35e-26	2.52e-07	0.00200932	-0.00170493	-0.000237687	KDM4C	NA	NA	NA	NA	NA	NA	NA	NA	NA	NA	NA	NA	NA	NA	NA	NA	NA	NA	NA	NA	NA	NA	NA	NA	NA	NA
chr19	6772370	6773074	NA	NA	NA	NA	NA	NA	NA	NA	chr19	6772370	6773074	705	8	1.13e-20	5.9e-12	4.7e-08	-0.00200235	-0.00102256	VAV1	NA	NA	NA	NA	NA	NA	NA	NA	NA	NA	NA	NA	NA	NA	NA	NA	NA	NA	NA	NA	NA	NA	NA	NA	NA	NA
chr4	6783850	6784769	NA	NA	NA	NA	NA	NA	NA	NA	chr4	6783850	6784769	920	7	7.22e-11	2.62e-06	0.020899	-0.00119177	-0.000519616	KIAA0232	NA	NA	NA	NA	NA	NA	NA	NA	NA	NA	NA	NA	NA	NA	NA	NA	NA	NA	NA	NA	NA	NA	NA	NA	NA	NA
chr17	6898589	6899888	1300	18	1.37e-30	1.56e-13	4.6e-10	0.00338869	0.00172395	ALOX12, AC027763.2, RP11-589P10.7	chr17	6898315	6899888	1574	19	2.86e-61	2.46e-29	1.96e-25	0.00257072	0.00128833	ALOX12, AC027763.2, RP11-589P10.7, RP11-589P10.5	chr17	6899085	6899577	493	11	3.75e-08	3.87e-05	0.0398389	0.316309	0.209562	ALOX12, AC027763.2, RP11-589P10.7	chr17	6898738	6900356	1619	16	6.48e-24	1.34e-08	2.69e-05	0.110063	0.0690762	ALOX12, AC027763.2, RP11-589P10.7	720	Hyper	317	Hyper
chr3	6901652	6904640	2989	20	3.56e-25	1.48e-21	4.37e-18	0.00352081	0.00182912	GRM7	chr3	6901652	6904640	2989	20	1.29e-36	1.47e-45	1.17e-41	0.00379672	0.0021148	GRM7	chr3	6902337	6904386	2050	12	1.33e-21	4.2e-16	4.33e-13	0.317144	0.229893	GRM7	chr3	6901652	6905031	3380	15	9.57e-85	7.74e-18	1.56e-14	0.206015	0.137061	GRM7	167	Hyper	107	Hyper
chr17	6915090	6918055	NA	NA	NA	NA	NA	NA	NA	NA	chr17	6915090	6918055	2966	25	1.79e-29	3.46e-15	2.76e-11	-0.00304315	-0.000557607	RNASEK, RNASEK-C17orf49, C17orf49, AC027763.2, RP11-589P10.7, AC040977.1	NA	NA	NA	NA	NA	NA	NA	NA	NA	NA	NA	NA	NA	NA	NA	NA	NA	NA	NA	NA	NA	NA	NA	NA	NA	NA
chr17	6926003	6927424	NA	NA	NA	NA	NA	NA	NA	NA	chr17	6926003	6927424	1422	9	2.19e-11	2.21e-06	0.0176433	0.00224161	0.000542059	BCL6B	NA	NA	NA	NA	NA	NA	NA	NA	NA	NA	NA	NA	NA	NA	NA	NA	NA	NA	NA	NA	NA	NA	NA	NA	NA	NA
chr17	6945620	6947464	NA	NA	NA	NA	NA	NA	NA	NA	chr17	6945620	6947464	1845	12	4.99e-39	2.63e-25	2.1e-21	-0.00214322	-7.8e-05	SLC16A11	NA	NA	NA	NA	NA	NA	NA	NA	NA	NA	NA	NA	NA	NA	NA	NA	NA	NA	NA	NA	NA	NA	NA	NA	NA	NA
chr11	6947552	6948265	NA	NA	NA	NA	NA	NA	NA	NA	chr11	6947552	6948265	714	11	1.13e-13	2.67e-08	0.000212692	0.0042668	0.00114997	ZNF215	NA	NA	NA	NA	NA	NA	NA	NA	NA	NA	NA	NA	NA	NA	NA	NA	NA	NA	NA	NA	NA	NA	NA	NA	NA	NA
chr12	6981935	6983111	NA	NA	NA	NA	NA	NA	NA	NA	chr12	6981935	6983111	1177	14	1.42e-38	1.33e-13	1.06e-09	-0.0027521	-0.000850726	RPL13P5, LRRC23, SPSB2	NA	NA	NA	NA	NA	NA	NA	NA	NA	NA	NA	NA	NA	NA	NA	NA	NA	NA	NA	NA	NA	NA	NA	NA	NA	NA
chr4	6988209	6989536	NA	NA	NA	NA	NA	NA	NA	NA	chr4	6988209	6989536	1328	17	5.15e-21	4.63e-07	0.00369446	-0.00105793	-0.000216726	TBC1D14	NA	NA	NA	NA	NA	NA	NA	NA	NA	NA	NA	NA	NA	NA	NA	NA	NA	NA	NA	NA	NA	NA	NA	NA	NA	NA
chr12	7023195	7023906	NA	NA	NA	NA	NA	NA	NA	NA	chr12	7023195	7023906	712	11	4e-64	8.34e-16	6.65e-12	-0.00313579	-0.000983246	LRRC23, ENO2	NA	NA	NA	NA	NA	NA	NA	NA	NA	NA	NA	NA	NA	NA	NA	NA	NA	NA	NA	NA	NA	NA	NA	NA	NA	NA
chr12	7054989	7056008	NA	NA	NA	NA	NA	NA	NA	NA	chr12	7054989	7056008	1020	12	9.53e-26	5.92e-12	4.72e-08	-0.00168313	-0.00091624	C12orf57, PTPN6	NA	NA	NA	NA	NA	NA	NA	NA	NA	NA	NA	NA	NA	NA	NA	NA	NA	NA	NA	NA	NA	NA	NA	NA	NA	NA
chr2	7057153	7058432	NA	NA	NA	NA	NA	NA	NA	NA	chr2	7057153	7058432	1280	9	1.1e-14	3.89e-06	0.0310492	-0.00160698	-0.000479818	RNF144A, RNF144A-AS1	NA	NA	NA	NA	NA	NA	NA	NA	NA	NA	NA	NA	NA	NA	NA	NA	NA	NA	NA	NA	NA	NA	NA	NA	NA	NA
chr4	7069276	7071285	NA	NA	NA	NA	NA	NA	NA	NA	chr4	7069276	7071285	2010	17	3.97e-13	4.98e-09	3.97e-05	-0.00129684	-0.000369606	GRPEL1	NA	NA	NA	NA	NA	NA	NA	NA	NA	NA	NA	NA	NA	NA	NA	NA	NA	NA	NA	NA	NA	NA	NA	NA	NA	NA
chr12	7078481	7081178	NA	NA	NA	NA	NA	NA	NA	NA	chr12	7078481	7081178	2698	18	1.36e-15	5.66e-10	4.51e-06	-0.00151972	-0.000436983	EMG1, PHB2	NA	NA	NA	NA	NA	NA	NA	NA	NA	NA	NA	NA	NA	NA	NA	NA	NA	NA	NA	NA	NA	NA	NA	NA	NA	NA
chr6	7106947	7108248	NA	NA	NA	NA	NA	NA	NA	NA	chr6	7106947	7108248	1302	16	1.62e-08	2.89e-06	0.0230348	-0.00114591	-0.00021608	RREB1	NA	NA	NA	NA	NA	NA	NA	NA	NA	NA	NA	NA	NA	NA	NA	NA	NA	NA	NA	NA	NA	NA	NA	NA	NA	NA
chr18	7116421	7118122	1702	10	6.6e-17	2.79e-14	8.24e-11	0.00346977	0.00213865	LAMA1	chr18	7116421	7118122	1702	10	1.12e-22	5.04e-19	4.02e-15	0.00261587	0.0018323	LAMA1	NA	NA	NA	NA	NA	NA	NA	NA	NA	NA	NA	NA	NA	NA	NA	NA	NA	NA	NA	NA	NA	NA	NA	NA	411	Hyper
chr17	7122846	7124385	NA	NA	NA	NA	NA	NA	NA	NA	chr17	7122846	7124385	1540	16	6.99e-15	2.94e-06	0.0234594	-0.00127474	-0.000310527	ACADVL, DLG4	NA	NA	NA	NA	NA	NA	NA	NA	NA	NA	NA	NA	NA	NA	NA	NA	NA	NA	NA	NA	NA	NA	NA	NA	NA	NA
chr17	7145519	7146757	NA	NA	NA	NA	NA	NA	NA	NA	chr17	7145519	7146757	1239	20	3.6e-14	1.76e-06	0.0140383	-0.0025219	-0.00028484	GABARAP, CTD-2545G14.7	NA	NA	NA	NA	NA	NA	NA	NA	NA	NA	NA	NA	NA	NA	NA	NA	NA	NA	NA	NA	NA	NA	NA	NA	NA	NA
chr17	7164634	7165909	NA	NA	NA	NA	NA	NA	NA	NA	chr17	7164634	7165909	1276	12	7.4e-41	4.34e-14	3.47e-10	-0.00169538	-0.000292344	RP1-4G17.5, CLDN7	NA	NA	NA	NA	NA	NA	NA	NA	NA	NA	NA	NA	NA	NA	NA	NA	NA	NA	NA	NA	NA	NA	NA	NA	NA	NA
chr17	7197375	7198721	NA	NA	NA	NA	NA	NA	NA	NA	chr17	7197375	7198721	1347	12	3.55e-17	7.94e-10	6.33e-06	0.00411328	0.000475712	YBX2	NA	NA	NA	NA	NA	NA	NA	NA	NA	NA	NA	NA	NA	NA	NA	NA	NA	NA	NA	NA	NA	NA	NA	NA	NA	NA
chr17	7209803	7211307	NA	NA	NA	NA	NA	NA	NA	NA	chr17	7209803	7211307	1505	20	1.95e-13	1.91e-07	0.00152672	-0.00178992	-0.000323586	EIF5A	NA	NA	NA	NA	NA	NA	NA	NA	NA	NA	NA	NA	NA	NA	NA	NA	NA	NA	NA	NA	NA	NA	NA	NA	NA	NA
chr17	7217119	7219403	NA	NA	NA	NA	NA	NA	NA	NA	chr17	7217119	7219403	2285	17	2.64e-11	7.84e-07	0.00625732	-0.00137276	-0.00049909	GPS2, RP11-542C16.2, NEURL4	NA	NA	NA	NA	NA	NA	NA	NA	NA	NA	NA	NA	NA	NA	NA	NA	NA	NA	NA	NA	NA	NA	NA	NA	NA	NA
chr12	7259717	7261031	NA	NA	NA	NA	NA	NA	NA	NA	chr12	7259717	7261031	1315	12	3.68e-11	4.99e-06	0.0398349	-0.00181358	-0.000427334	C1RL-AS1, C1RL	NA	NA	NA	NA	NA	NA	NA	NA	NA	NA	NA	NA	NA	NA	NA	NA	NA	NA	NA	NA	NA	NA	NA	NA	NA	NA
chr11	7272653	7273378	726	8	1.16e-12	2.12e-07	0.000625825	0.0033562	0.00247211	SYT9	chr11	7272653	7273498	846	9	8.37e-14	4.16e-08	0.000331499	0.00358695	0.00178106	SYT9	chr11	7272653	7274234	1582	11	5.11e-30	1.25e-15	1.28e-12	0.577045	0.347503	SYT9	chr11	7272653	7274234	1582	11	1.95e-70	2.24e-14	4.51e-11	0.331123	0.195291	SYT9	231	Hyper	743	Hyper
chr17	7296456	7298519	NA	NA	NA	NA	NA	NA	NA	NA	chr17	7296456	7298519	2064	22	3.61e-21	3.26e-14	2.6e-10	0.00161305	-0.000219499	TMEM256-PLSCR3, C17orf61-PLSCR3	NA	NA	NA	NA	NA	NA	NA	NA	NA	NA	NA	NA	NA	NA	NA	NA	NA	NA	NA	NA	NA	NA	NA	NA	NA	NA
chr16	7353409	7354685	NA	NA	NA	NA	NA	NA	NA	NA	chr16	7353409	7354685	1277	7	1.66e-18	1.24e-16	9.87e-13	0.00382159	0.00219522	RBFOX1	NA	NA	NA	NA	NA	NA	NA	NA	NA	NA	NA	NA	NA	NA	NA	NA	NA	NA	NA	NA	NA	NA	NA	NA	NA	NA
chr17	7475727	7477058	NA	NA	NA	NA	NA	NA	NA	NA	chr17	7475727	7477058	1332	13	9.02e-19	2.17e-09	1.73e-05	-0.000785058	-0.000242048	SENP3-EIF4A1, EIF4A1, SNORA67	NA	NA	NA	NA	NA	NA	NA	NA	NA	NA	NA	NA	NA	NA	NA	NA	NA	NA	NA	NA	NA	NA	NA	NA	NA	NA
chr17	7486551	7487593	NA	NA	NA	NA	NA	NA	NA	NA	chr17	7486551	7487593	1043	19	1.09e-15	7.1e-07	0.00566016	-0.00138505	-0.000271402	MPDU1, AC113189.5	NA	NA	NA	NA	NA	NA	NA	NA	NA	NA	NA	NA	NA	NA	NA	NA	NA	NA	NA	NA	NA	NA	NA	NA	NA	NA
chr17	7516860	7518515	NA	NA	NA	NA	NA	NA	NA	NA	chr17	7516860	7518515	1656	19	3.73e-18	1.58e-09	1.26e-05	-0.00178499	-0.000460087	AC007421.1, SHBG, FXR2	NA	NA	NA	NA	NA	NA	NA	NA	NA	NA	NA	NA	NA	NA	NA	NA	NA	NA	NA	NA	NA	NA	NA	NA	NA	NA
chr19	7598793	7601007	NA	NA	NA	NA	NA	NA	NA	NA	chr19	7598793	7601007	2215	23	1e-19	1.03e-10	8.25e-07	-0.00122672	-0.000365339	MCOLN1, CTD-2207O23.10, PNPLA6	NA	NA	NA	NA	NA	NA	NA	NA	NA	NA	NA	NA	NA	NA	NA	NA	NA	NA	NA	NA	NA	NA	NA	NA	NA	NA
chr17	7607771	7609416	NA	NA	NA	NA	NA	NA	NA	NA	chr17	7607771	7609416	1646	10	4.79e-19	2.37e-14	1.89e-10	0.00224135	0.000771161	EFNB3	NA	NA	NA	NA	NA	NA	NA	NA	NA	NA	NA	NA	NA	NA	NA	NA	NA	NA	NA	NA	NA	NA	NA	NA	NA	NA
chr11	7693674	7695187	NA	NA	NA	NA	NA	NA	NA	NA	chr11	7693674	7695187	1514	11	1.41e-11	2.69e-06	0.0214244	-0.00203956	-0.000680222	CYB5R2	NA	NA	NA	NA	NA	NA	NA	NA	NA	NA	NA	NA	NA	NA	NA	NA	NA	NA	NA	NA	NA	NA	NA	NA	NA	NA
chr19	7701662	7702767	NA	NA	NA	NA	NA	NA	NA	NA	chr19	7701662	7702767	1106	12	8.32e-21	1.12e-08	8.93e-05	0.00123503	-0.00020605	CTD-3214H19.4, STXBP2, CTD-3214H19.6	NA	NA	NA	NA	NA	NA	NA	NA	NA	NA	NA	NA	NA	NA	NA	NA	NA	NA	NA	NA	NA	NA	NA	NA	NA	NA
chr10	7708290	7710179	1890	10	5.97e-13	8.88e-10	2.62e-06	0.00358881	0.00222383	ITIH5	chr10	7708279	7710179	1901	11	5.32e-20	2e-14	1.6e-10	0.00423118	0.0019621	ITIH5	NA	NA	NA	NA	NA	NA	NA	NA	NA	NA	NA	NA	NA	NA	NA	NA	NA	NA	NA	NA	NA	NA	NA	NA	594	Hyper
chr17	7745472	7747620	NA	NA	NA	NA	NA	NA	NA	NA	chr17	7745472	7747620	2149	11	5.74e-14	2.95e-10	2.35e-06	-0.00101565	-0.000289144	KDM6B	NA	NA	NA	NA	NA	NA	NA	NA	NA	NA	NA	NA	NA	NA	NA	NA	NA	NA	NA	NA	NA	NA	NA	NA	NA	NA
chr5	7868703	7869652	NA	NA	NA	NA	NA	NA	NA	NA	chr5	7868703	7869652	950	15	1.47e-15	2.79e-07	0.00222827	-0.00185401	-0.000447891	MTRR, FASTKD3	NA	NA	NA	NA	NA	NA	NA	NA	NA	NA	NA	NA	NA	NA	NA	NA	NA	NA	NA	NA	NA	NA	NA	NA	NA	NA
chr17	7905636	7906098	NA	NA	NA	NA	NA	NA	NA	NA	chr17	7905636	7906098	463	7	1.56e-25	5.74e-09	4.58e-05	-0.00262622	-0.000676331	GUCY2D	NA	NA	NA	NA	NA	NA	NA	NA	NA	NA	NA	NA	NA	NA	NA	NA	NA	NA	NA	NA	NA	NA	NA	NA	NA	NA
chr19	7953054	7953984	NA	NA	NA	NA	NA	NA	NA	NA	chr19	7953054	7953984	931	14	1.63e-12	2.25e-06	0.0179228	-0.00175849	-0.000712847	LRRC8E	NA	NA	NA	NA	NA	NA	NA	NA	NA	NA	NA	NA	NA	NA	NA	NA	NA	NA	NA	NA	NA	NA	NA	NA	NA	NA
chr19	7967913	7968863	NA	NA	NA	NA	NA	NA	NA	NA	chr19	7967913	7968863	951	12	2.49e-19	6.47e-07	0.00516047	-0.00195997	-0.000413643	MAP2K7, AC010336.1	NA	NA	NA	NA	NA	NA	NA	NA	NA	NA	NA	NA	NA	NA	NA	NA	NA	NA	NA	NA	NA	NA	NA	NA	NA	NA
chr17	7982510	7983254	NA	NA	NA	NA	NA	NA	NA	NA	chr17	7982510	7983254	745	9	7.32e-18	5.84e-08	0.00046583	0.00157562	-0.000121304	AC129492.6, ALOX12B	NA	NA	NA	NA	NA	NA	NA	NA	NA	NA	NA	NA	NA	NA	NA	NA	NA	NA	NA	NA	NA	NA	NA	NA	NA	NA
chr19	7991105	7992115	NA	NA	NA	NA	NA	NA	NA	NA	chr19	7991105	7992115	1011	10	1.06e-08	4.37e-07	0.00348816	-0.00275894	-0.000166665	CTD-3193O13.8, TIMM44	NA	NA	NA	NA	NA	NA	NA	NA	NA	NA	NA	NA	NA	NA	NA	NA	NA	NA	NA	NA	NA	NA	NA	NA	NA	NA
chr1	8020732	8022656	NA	NA	NA	NA	NA	NA	NA	NA	chr1	8020732	8022656	1925	14	6.09e-13	3.57e-06	0.0285139	-0.00151269	-0.000380401	PARK7	NA	NA	NA	NA	NA	NA	NA	NA	NA	NA	NA	NA	NA	NA	NA	NA	NA	NA	NA	NA	NA	NA	NA	NA	NA	NA
chr17	8054688	8055888	NA	NA	NA	NA	NA	NA	NA	NA	chr17	8054688	8055888	1201	7	7.84e-20	3.01e-17	2.4e-13	0.00167402	0.00123754	PER1, RP11-599B13.6	NA	NA	NA	NA	NA	NA	NA	NA	NA	NA	NA	NA	NA	NA	NA	NA	NA	NA	NA	NA	NA	NA	NA	NA	NA	NA
chr11	8059028	8060468	NA	NA	NA	NA	NA	NA	NA	NA	chr11	8059028	8060468	1441	8	6.18e-13	4.51e-09	3.6e-05	-0.00158517	-0.000904861	TUB, RP11-236J17.6	NA	NA	NA	NA	NA	NA	NA	NA	NA	NA	NA	NA	NA	NA	NA	NA	NA	NA	NA	NA	NA	NA	NA	NA	NA	NA
chr17	8079312	8079962	651	10	5.74e-10	1.6e-05	0.0473099	-0.00130213	-0.000244018	TMEM107	chr17	8079312	8079962	651	10	5.74e-18	3.42e-09	2.73e-05	-0.00123108	-0.000317432	TMEM107	NA	NA	NA	NA	NA	NA	NA	NA	NA	NA	NA	NA	NA	NA	NA	NA	NA	NA	NA	NA	NA	NA	NA	NA	786	Hypo
chr10	8077830	8079737	1908	11	8.98e-25	2.16e-19	6.39e-16	0.00278431	0.00185106	NA	chr10	8076277	8080045	3769	17	3.28e-62	2.23e-68	1.78e-64	0.00361741	0.00234791	NA	chr10	8077830	8079271	1442	9	3e-12	3.4e-09	3.51e-06	0.311774	0.199683	NA	chr10	8076969	8079351	2383	11	9.99e-86	6.67e-11	1.34e-07	0.321351	0.123639	NA	553	Hyper	67	Hyper
chr10	8088801	8090924	NA	NA	NA	NA	NA	NA	NA	NA	chr10	8088801	8090924	2124	7	9.88e-20	2.43e-16	1.94e-12	0.00340037	0.0016873	NA	NA	NA	NA	NA	NA	NA	NA	NA	NA	NA	NA	NA	NA	NA	NA	NA	NA	NA	NA	NA	NA	NA	NA	NA	NA	NA
chr17	8092488	8094115	NA	NA	NA	NA	NA	NA	NA	NA	chr17	8092488	8094115	1628	14	4.45e-13	1.11e-06	0.00882858	-0.00153293	-0.000421807	C17orf59	NA	NA	NA	NA	NA	NA	NA	NA	NA	NA	NA	NA	NA	NA	NA	NA	NA	NA	NA	NA	NA	NA	NA	NA	NA	NA
chr10	8094093	8097689	3597	49	1.34e-53	2.42e-47	7.16e-44	0.00403223	0.00157252	RP11-379F12.4, GATA3, GATA3-AS1, RP11-379F12.3	chr10	8094093	8096991	2899	46	2.03e-58	4.48e-42	3.58e-38	0.00353122	0.00110923	RP11-379F12.4, GATA3, GATA3-AS1, RP11-379F12.3	chr10	8093416	8094641	1226	7	2.5e-09	9.85e-06	0.0101473	0.351651	0.193667	RP11-379F12.4, GATA3-AS1, RP11-379F12.3	chr10	8093298	8095500	2203	18	2.82e-30	1.53e-06	0.00308272	0.172307	0.0910055	RP11-379F12.4, GATA3-AS1, RP11-379F12.3	749	Hyper	77	Hyper
chr10	8100114	8101566	NA	NA	NA	NA	NA	NA	NA	NA	chr10	8100114	8101566	1453	9	4.14e-11	1.13e-10	9e-07	0.00191631	0.00114375	GATA3	NA	NA	NA	NA	NA	NA	NA	NA	NA	NA	NA	NA	NA	NA	NA	NA	NA	NA	NA	NA	NA	NA	NA	NA	NA	NA
chr6	8102312	8103228	NA	NA	NA	NA	NA	NA	NA	NA	chr6	8102312	8103228	917	7	8.29e-22	3.63e-09	2.89e-05	-0.00137531	-0.000375893	EEF1E1-BLOC1S5, EEF1E1	NA	NA	NA	NA	NA	NA	NA	NA	NA	NA	NA	NA	NA	NA	NA	NA	NA	NA	NA	NA	NA	NA	NA	NA	NA	NA
chr17	8113354	8114032	NA	NA	NA	NA	NA	NA	NA	NA	chr17	8113354	8114032	679	12	1.99e-19	2.08e-07	0.00166047	-0.000971888	-8.73e-05	AURKB	NA	NA	NA	NA	NA	NA	NA	NA	NA	NA	NA	NA	NA	NA	NA	NA	NA	NA	NA	NA	NA	NA	NA	NA	NA	NA
chr11	8190152	8191093	NA	NA	NA	NA	NA	NA	NA	NA	chr11	8190152	8191093	942	11	1.58e-55	5.31e-25	4.24e-21	0.0041977	0.002246	RP11-379P15.1, RIC3	chr11	8190152	8190837	686	10	2.57e-21	2.75e-11	2.83e-08	0.234354	0.152551	RP11-379P15.1, RIC3	chr11	8190152	8190837	686	10	2.06e-95	3.98e-17	8e-14	0.204821	0.127964	RP11-379P15.1, RIC3	286	Hyper	NA	NA
chr12	8234014	8234808	NA	NA	NA	NA	NA	NA	NA	NA	chr12	8234014	8234808	795	12	2.72e-14	5.34e-08	0.000426052	-0.00111271	-0.000326704	NECAP1	NA	NA	NA	NA	NA	NA	NA	NA	NA	NA	NA	NA	NA	NA	NA	NA	NA	NA	NA	NA	NA	NA	NA	NA	NA	NA
chr19	8273505	8275083	NA	NA	NA	NA	NA	NA	NA	NA	chr19	8273505	8275083	1579	17	4.35e-20	1.72e-08	0.000137562	-0.00210813	-0.0003676	CERS4	NA	NA	NA	NA	NA	NA	NA	NA	NA	NA	NA	NA	NA	NA	NA	NA	NA	NA	NA	NA	NA	NA	NA	NA	NA	NA
chr11	8289974	8290939	NA	NA	NA	NA	NA	NA	NA	NA	chr11	8289974	8290939	966	9	1.42e-28	3.81e-11	3.04e-07	0.00354444	0.0014709	LMO1	NA	NA	NA	NA	NA	NA	NA	NA	NA	NA	NA	NA	NA	NA	NA	NA	NA	NA	NA	NA	NA	NA	NA	NA	NA	NA
chr1	8384046	8386089	NA	NA	NA	NA	NA	NA	NA	NA	chr1	8384046	8386089	2044	15	3.74e-15	5.63e-10	4.49e-06	-0.000830303	-0.000176865	SLC45A1	NA	NA	NA	NA	NA	NA	NA	NA	NA	NA	NA	NA	NA	NA	NA	NA	NA	NA	NA	NA	NA	NA	NA	NA	NA	NA
chr4	8395941	8396814	NA	NA	NA	NA	NA	NA	NA	NA	chr4	8395941	8396814	874	7	3.28e-09	7.33e-07	0.0058511	0.00114699	0.000834028	ACOX3	NA	NA	NA	NA	NA	NA	NA	NA	NA	NA	NA	NA	NA	NA	NA	NA	NA	NA	NA	NA	NA	NA	NA	NA	NA	NA
chr19	8398214	8400203	NA	NA	NA	NA	NA	NA	NA	NA	chr19	8398214	8400203	1990	9	2.86e-08	9.15e-12	7.3e-08	-0.00176089	-0.0011457	KANK3	NA	NA	NA	NA	NA	NA	NA	NA	NA	NA	NA	NA	NA	NA	NA	NA	NA	NA	NA	NA	NA	NA	NA	NA	NA	NA
chr4	8442090	8443412	NA	NA	NA	NA	NA	NA	NA	NA	chr4	8442090	8443412	1323	13	3.42e-20	1.52e-07	0.00121536	-0.00137917	-0.000307476	TRMT44, ACOX3	NA	NA	NA	NA	NA	NA	NA	NA	NA	NA	NA	NA	NA	NA	NA	NA	NA	NA	NA	NA	NA	NA	NA	NA	NA	NA
chr5	8457124	8458089	NA	NA	NA	NA	NA	NA	NA	NA	chr5	8457124	8458089	966	9	1.15e-15	3.82e-11	3.05e-07	-0.00385778	-0.00238365	MIR4458HG, RP11-480D4.1, RP11-480D4.2	NA	NA	NA	NA	NA	NA	NA	NA	NA	NA	NA	NA	NA	NA	NA	NA	NA	NA	NA	NA	NA	NA	NA	NA	NA	NA
chr7	8472973	8475484	2512	16	4.05e-20	2e-17	5.9e-14	0.00246816	0.0014897	NXPH1	chr7	8472697	8477156	4460	23	2.1e-30	2.85e-24	2.28e-20	0.00287938	0.00111571	NXPH1	NA	NA	NA	NA	NA	NA	NA	NA	NA	NA	NA	NA	NA	NA	NA	NA	NA	NA	NA	NA	NA	NA	NA	NA	294	Hyper
chr7	8481994	8482877	884	8	3.69e-12	2.11e-06	0.00624382	0.00293272	0.00209756	NXPH1	chr7	8479893	8482877	2985	13	1.01e-51	2.36e-29	1.88e-25	0.00320996	0.00218897	NXPH1	chr7	8480779	8483710	2932	16	2.02e-34	4.41e-26	4.54e-23	0.43628	0.26641	NXPH1	chr7	8481036	8483710	2675	14	3.79e-92	4.24e-15	8.52e-12	0.307205	0.157093	NXPH1	139	Hyper	617	Hyper
chr4	8581650	8582565	916	12	3.61e-35	1.73e-14	5.12e-11	0.00355567	0.00163604	GPR78	chr4	8581650	8582565	916	12	1.43e-36	1.22e-18	9.74e-15	0.00225067	0.00129966	GPR78	NA	NA	NA	NA	NA	NA	NA	NA	NA	NA	NA	NA	NA	NA	NA	NA	NA	NA	NA	NA	NA	NA	NA	NA	409	Hyper
chr19	8656852	8657916	1065	9	2.58e-19	1.65e-11	4.86e-08	0.00390039	0.00215362	ADAMTS10	chr19	8656852	8657916	1065	9	1.46e-32	9.41e-24	7.51e-20	0.00337126	0.00216907	ADAMTS10	NA	NA	NA	NA	NA	NA	NA	NA	NA	NA	NA	NA	NA	NA	NA	NA	NA	NA	NA	NA	NA	NA	NA	NA	435	Hyper
chr11	8703324	8705801	NA	NA	NA	NA	NA	NA	NA	NA	chr11	8703324	8705801	2478	18	4.27e-10	6.57e-10	5.24e-06	-0.00194292	-0.000495741	RPL27A, SNORA3	NA	NA	NA	NA	NA	NA	NA	NA	NA	NA	NA	NA	NA	NA	NA	NA	NA	NA	NA	NA	NA	NA	NA	NA	NA	NA
chr17	8868669	8869285	617	9	9.81e-28	7.34e-12	2.17e-08	0.00730928	0.00237736	CTB-41I6.1, PIK3R5	chr17	8868669	8869961	1293	12	2.32e-30	5.57e-13	4.45e-09	0.00410616	0.00143744	CTB-41I6.1, PIK3R5	NA	NA	NA	NA	NA	NA	NA	NA	NA	NA	NA	NA	NA	NA	NA	NA	NA	NA	NA	NA	NA	NA	NA	NA	540	Hyper
chr16	8891458	8891772	NA	NA	NA	NA	NA	NA	NA	NA	chr16	8891458	8891772	315	7	6.36e-17	1.74e-06	0.0138581	-0.00153185	-0.000419377	PMM2, TMEM186	NA	NA	NA	NA	NA	NA	NA	NA	NA	NA	NA	NA	NA	NA	NA	NA	NA	NA	NA	NA	NA	NA	NA	NA	NA	NA
chr17	8906204	8907561	NA	NA	NA	NA	NA	NA	NA	NA	chr17	8906204	8907561	1358	8	1.29e-14	3.9e-07	0.00311455	0.0028243	0.00109381	NA	chr17	8906204	8907561	1358	8	9.24e-17	1.96e-10	2.02e-07	0.366542	0.265676	NA	chr17	8905741	8908079	2339	12	2.91e-51	2.29e-11	4.61e-08	0.251399	0.145807	NA	493	Hyper	NA	NA
chr16	8962069	8963642	NA	NA	NA	NA	NA	NA	NA	NA	chr16	8962069	8963642	1574	19	1.69e-22	2.86e-08	0.000228532	-0.00186571	-0.000297082	RP11-77H9.6, CARHSP1	NA	NA	NA	NA	NA	NA	NA	NA	NA	NA	NA	NA	NA	NA	NA	NA	NA	NA	NA	NA	NA	NA	NA	NA	NA	NA
chr11	8985377	8986778	NA	NA	NA	NA	NA	NA	NA	NA	chr11	8985377	8986778	1402	19	4.61e-23	3.74e-10	2.98e-06	-0.00128734	-0.00025395	TMEM9B-AS1, TMEM9B	NA	NA	NA	NA	NA	NA	NA	NA	NA	NA	NA	NA	NA	NA	NA	NA	NA	NA	NA	NA	NA	NA	NA	NA	NA	NA
chr11	9112214	9115107	NA	NA	NA	NA	NA	NA	NA	NA	chr11	9112214	9115107	2894	16	4.01e-13	2.62e-08	0.000208623	0.00209754	-0.000105619	SCUBE2	NA	NA	NA	NA	NA	NA	NA	NA	NA	NA	NA	NA	NA	NA	NA	NA	NA	NA	NA	NA	NA	NA	NA	NA	NA	NA
chr16	9184099	9186057	NA	NA	NA	NA	NA	NA	NA	NA	chr16	9184099	9186057	1959	12	1.06e-13	3.54e-10	2.82e-06	0.00155757	-6.67e-05	C16orf72	NA	NA	NA	NA	NA	NA	NA	NA	NA	NA	NA	NA	NA	NA	NA	NA	NA	NA	NA	NA	NA	NA	NA	NA	NA	NA
chr1	9188688	9189674	NA	NA	NA	NA	NA	NA	NA	NA	chr1	9188688	9189674	987	10	1.55e-18	7.98e-12	6.37e-08	-0.00230203	-0.000728009	GPR157	NA	NA	NA	NA	NA	NA	NA	NA	NA	NA	NA	NA	NA	NA	NA	NA	NA	NA	NA	NA	NA	NA	NA	NA	NA	NA
chr19	9473240	9474128	889	10	2.26e-15	1.66e-07	0.000490898	0.00228989	0.00146848	ZNF559-ZNF177, ZNF177	chr19	9473058	9474128	1071	11	5.71e-72	2.2e-30	1.76e-26	0.00325275	0.00200058	ZNF559-ZNF177, ZNF177	chr19	9473058	9474128	1071	12	9.5e-14	1.18e-06	0.00121046	0.237746	0.124052	ZNF559-ZNF177, ZNF177	chr19	9473058	9474128	1071	13	6.24e-82	8.28e-12	1.66e-08	0.173651	0.0826127	ZNF559-ZNF177, ZNF177	593	Hyper	561	Hyper
chr17	9479665	9480428	NA	NA	NA	NA	NA	NA	NA	NA	chr17	9479665	9480428	764	9	8.71e-18	4.6e-07	0.00367177	-0.00111122	-0.00035636	WDR16, STX8	NA	NA	NA	NA	NA	NA	NA	NA	NA	NA	NA	NA	NA	NA	NA	NA	NA	NA	NA	NA	NA	NA	NA	NA	NA	NA
chr20	9494766	9497330	NA	NA	NA	NA	NA	NA	NA	NA	chr20	9494766	9497330	2565	16	2.61e-41	4.68e-28	3.73e-24	0.00443471	0.00171649	LAMP5, RP5-1119D9.4	NA	NA	NA	NA	NA	NA	NA	NA	NA	NA	NA	NA	NA	NA	NA	NA	NA	NA	NA	NA	NA	NA	NA	NA	NA	NA
chr3	9593701	9594385	685	7	1.92e-31	2.77e-11	8.17e-08	0.00343018	0.00213789	LHFPL4	chr3	9593701	9595901	2201	11	9.96e-84	2.32e-43	1.85e-39	0.00482148	0.00246209	LHFPL4	NA	NA	NA	NA	NA	NA	NA	NA	NA	NA	NA	NA	NA	NA	NA	NA	NA	NA	NA	NA	NA	NA	NA	NA	274	Hyper
chr11	9595191	9596475	NA	NA	NA	NA	NA	NA	NA	NA	chr11	9595191	9596475	1285	15	3.89e-21	3.84e-08	0.000306442	-0.000945748	-0.000207584	WEE1	NA	NA	NA	NA	NA	NA	NA	NA	NA	NA	NA	NA	NA	NA	NA	NA	NA	NA	NA	NA	NA	NA	NA	NA	NA	NA
chr19	9608947	9609704	758	13	1.42e-12	2.74e-06	0.00810762	0.0020076	0.00125326	CTC-543D15.3, ZNF560	chr19	9608746	9610147	1402	16	3.74e-86	7.43e-47	5.93e-43	0.00331549	0.00213226	CTC-543D15.3, ZNF560	chr19	9608947	9609704	758	11	6.92e-10	1.26e-05	0.0129662	0.234388	0.143797	CTC-543D15.3, ZNF560	chr19	9608947	9610147	1201	12	7.15e-27	6.35e-07	0.00127547	0.131518	0.07353	CTC-543D15.3, ZNF560	746	Hyper	525	Hyper
chr2	9613721	9614744	NA	NA	NA	NA	NA	NA	NA	NA	chr2	9613721	9614744	1024	13	6.65e-12	8.47e-07	0.00675879	-0.00232902	-0.00067653	IAH1	NA	NA	NA	NA	NA	NA	NA	NA	NA	NA	NA	NA	NA	NA	NA	NA	NA	NA	NA	NA	NA	NA	NA	NA	NA	NA
chr19	9694932	9695555	NA	NA	NA	NA	NA	NA	NA	NA	chr19	9694932	9695555	624	9	1.21e-25	2.11e-10	1.68e-06	-0.00250368	-0.000488822	ZNF121	NA	NA	NA	NA	NA	NA	NA	NA	NA	NA	NA	NA	NA	NA	NA	NA	NA	NA	NA	NA	NA	NA	NA	NA	NA	NA
chr17	9728527	9729424	NA	NA	NA	NA	NA	NA	NA	NA	chr17	9728527	9729424	898	10	2.64e-17	1.79e-11	1.43e-07	0.00168271	0.000842855	GLP2R	NA	NA	NA	NA	NA	NA	NA	NA	NA	NA	NA	NA	NA	NA	NA	NA	NA	NA	NA	NA	NA	NA	NA	NA	NA	NA
chr3	9745369	9747183	NA	NA	NA	NA	NA	NA	NA	NA	chr3	9745369	9747183	1815	9	2.78e-08	1.16e-09	9.26e-06	0.00132594	0.000648523	CPNE9	NA	NA	NA	NA	NA	NA	NA	NA	NA	NA	NA	NA	NA	NA	NA	NA	NA	NA	NA	NA	NA	NA	NA	NA	NA	NA
chr8	9760528	9763877	3350	20	3.69e-26	5.72e-19	1.69e-15	0.00475904	0.00212848	LINC00599	chr8	9760528	9765691	5164	23	2.81e-48	6.47e-57	5.16e-53	0.00481202	0.00227564	LINC00599	NA	NA	NA	NA	NA	NA	NA	NA	NA	NA	NA	NA	NA	NA	NA	NA	NA	NA	NA	NA	NA	NA	NA	NA	87	Hyper
chr3	9773022	9774065	NA	NA	NA	NA	NA	NA	NA	NA	chr3	9773022	9774065	1044	7	3.81e-09	3.68e-07	0.00293574	-0.00131509	-0.0003731	BRPF1	NA	NA	NA	NA	NA	NA	NA	NA	NA	NA	NA	NA	NA	NA	NA	NA	NA	NA	NA	NA	NA	NA	NA	NA	NA	NA
chr3	9811407	9812180	NA	NA	NA	NA	NA	NA	NA	NA	chr3	9811407	9812180	774	11	6.25e-20	3.08e-07	0.00245781	-0.00180517	-0.000551991	OGG1, CAMK1	NA	NA	NA	NA	NA	NA	NA	NA	NA	NA	NA	NA	NA	NA	NA	NA	NA	NA	NA	NA	NA	NA	NA	NA	NA	NA
chr20	9819272	9819820	549	8	5.05e-35	4.55e-18	1.34e-14	0.0049037	0.00328408	PAK7	chr20	9819272	9819820	549	8	3.88e-24	5.64e-16	4.5e-12	0.00551447	0.00233324	PAK7	NA	NA	NA	NA	NA	NA	NA	NA	NA	NA	NA	NA	NA	NA	NA	NA	NA	NA	NA	NA	NA	NA	NA	NA	372	Hyper
chr3	9833114	9834899	NA	NA	NA	NA	NA	NA	NA	NA	chr3	9833114	9834899	1786	25	1.13e-14	4.42e-09	3.53e-05	-0.00168372	-0.000257465	ARPC4, ARPC4-TTLL3, TADA3	NA	NA	NA	NA	NA	NA	NA	NA	NA	NA	NA	NA	NA	NA	NA	NA	NA	NA	NA	NA	NA	NA	NA	NA	NA	NA
chr17	9861712	9863293	NA	NA	NA	NA	NA	NA	NA	NA	chr17	9861712	9863293	1582	17	7.45e-20	3.4e-12	2.71e-08	0.00209998	0.000710182	GAS7	NA	NA	NA	NA	NA	NA	NA	NA	NA	NA	NA	NA	NA	NA	NA	NA	NA	NA	NA	NA	NA	NA	NA	NA	NA	NA
chr19	9879317	9879695	NA	NA	NA	NA	NA	NA	NA	NA	chr19	9879317	9879695	379	9	1.13e-14	3.32e-06	0.0264579	-0.0012747	-0.000425114	ZNF846	NA	NA	NA	NA	NA	NA	NA	NA	NA	NA	NA	NA	NA	NA	NA	NA	NA	NA	NA	NA	NA	NA	NA	NA	NA	NA
chr17	9929528	9930880	NA	NA	NA	NA	NA	NA	NA	NA	chr17	9929528	9930880	1353	9	1.21e-13	6.49e-08	0.000517514	-0.00149827	-0.000605224	GAS7	NA	NA	NA	NA	NA	NA	NA	NA	NA	NA	NA	NA	NA	NA	NA	NA	NA	NA	NA	NA	NA	NA	NA	NA	NA	NA
chr3	9932180	9932755	NA	NA	NA	NA	NA	NA	NA	NA	chr3	9932180	9932755	576	8	2.94e-23	1.2e-08	9.53e-05	-0.00273141	-0.000791747	JAGN1	NA	NA	NA	NA	NA	NA	NA	NA	NA	NA	NA	NA	NA	NA	NA	NA	NA	NA	NA	NA	NA	NA	NA	NA	NA	NA
chr3	9988144	9989666	NA	NA	NA	NA	NA	NA	NA	NA	chr3	9988144	9989666	1523	9	5.76e-12	1.25e-09	1e-05	-0.00321723	-0.00147831	PRRT3-AS1, PRRT3	NA	NA	NA	NA	NA	NA	NA	NA	NA	NA	NA	NA	NA	NA	NA	NA	NA	NA	NA	NA	NA	NA	NA	NA	NA	NA
chr2	10182878	10184650	NA	NA	NA	NA	NA	NA	NA	NA	chr2	10182878	10184650	1773	15	1.34e-09	2.26e-06	0.0180068	0.00279356	0.000513123	KLF11	NA	NA	NA	NA	NA	NA	NA	NA	NA	NA	NA	NA	NA	NA	NA	NA	NA	NA	NA	NA	NA	NA	NA	NA	NA	NA
chr20	10198391	10200617	2227	17	9e-14	2.11e-18	6.25e-15	0.0043653	0.00162895	SNAP25, SNAP25-AS1	chr20	10198044	10200617	2574	18	2.72e-56	2.41e-41	1.93e-37	0.00486051	0.00169452	SNAP25, SNAP25-AS1	NA	NA	NA	NA	NA	NA	NA	NA	NA	NA	NA	NA	NA	NA	NA	NA	NA	NA	NA	NA	NA	NA	NA	NA	159	Hyper
chr3	10205719	10207023	NA	NA	NA	NA	NA	NA	NA	NA	chr3	10205719	10207023	1305	13	1.88e-44	3.38e-08	0.000269579	-0.00249296	-0.000628848	IRAK2	NA	NA	NA	NA	NA	NA	NA	NA	NA	NA	NA	NA	NA	NA	NA	NA	NA	NA	NA	NA	NA	NA	NA	NA	NA	NA
chr19	10216510	10218489	NA	NA	NA	NA	NA	NA	NA	NA	chr19	10216510	10218489	1980	16	2.22e-11	2.71e-07	0.00215852	0.00166144	-0.000272339	PPAN-P2RY11, PPAN, SNORD105	NA	NA	NA	NA	NA	NA	NA	NA	NA	NA	NA	NA	NA	NA	NA	NA	NA	NA	NA	NA	NA	NA	NA	NA	NA	NA
chr2	10220455	10221185	NA	NA	NA	NA	NA	NA	NA	NA	chr2	10220455	10221185	731	8	2.49e-15	4.12e-06	0.0328439	0.00137165	-0.000121008	CYS1	NA	NA	NA	NA	NA	NA	NA	NA	NA	NA	NA	NA	NA	NA	NA	NA	NA	NA	NA	NA	NA	NA	NA	NA	NA	NA
chr16	10274064	10274963	900	7	2.34e-10	1.49e-06	0.0043913	0.00188228	0.0014527	GRIN2A	chr16	10274064	10277254	3191	26	4.82e-33	3.79e-29	3.02e-25	0.00702971	0.00167017	GRIN2A	chr16	10275767	10277317	1551	15	6.95e-19	8.56e-11	8.82e-08	0.362961	0.22884	GRIN2A	chr16	10274064	10277317	3254	22	4.06e-86	5.1e-14	1.03e-10	0.385047	0.129883	GRIN2A	378	Hyper	610	Hyper
chr5	10307544	10308250	NA	NA	NA	NA	NA	NA	NA	NA	chr5	10307544	10308250	707	7	2.97e-10	4.68e-09	3.73e-05	0.00371885	0.00299409	CMBL	NA	NA	NA	NA	NA	NA	NA	NA	NA	NA	NA	NA	NA	NA	NA	NA	NA	NA	NA	NA	NA	NA	NA	NA	NA	NA
chr5	10353332	10354432	NA	NA	NA	NA	NA	NA	NA	NA	chr5	10353332	10354432	1101	11	1.49e-21	5.66e-09	4.51e-05	-0.002044	-0.000272277	MARCH6, CTD-2256P15.2	NA	NA	NA	NA	NA	NA	NA	NA	NA	NA	NA	NA	NA	NA	NA	NA	NA	NA	NA	NA	NA	NA	NA	NA	NA	NA
chr6	10381764	10383164	NA	NA	NA	NA	NA	NA	NA	NA	chr6	10381764	10383164	1401	8	1.16e-17	5.89e-16	4.7e-12	0.00467231	0.00220915	NA	chr6	10381764	10383164	1401	9	8.53e-17	1.52e-09	1.57e-06	0.383113	0.170143	NA	chr6	10381196	10383660	2465	12	3.83e-43	9.42e-10	1.89e-06	0.244229	0.110352	NA	581	Hyper	NA	NA
chr6	10385126	10386160	1035	7	2.48e-09	1.28e-05	0.0377362	0.00297115	0.00154069	NA	chr6	10385126	10386160	1035	7	4.19e-27	1.47e-16	1.18e-12	0.0035207	0.00202197	NA	NA	NA	NA	NA	NA	NA	NA	NA	NA	NA	NA	NA	NA	NA	NA	NA	NA	NA	NA	NA	NA	NA	NA	NA	758	Hyper
chr6	10414350	10417663	3314	30	9.23e-30	1.69e-25	5e-22	0.00366331	0.00159078	TFAP2A-AS1, TFAP2A	chr6	10410284	10419684	9401	53	6.97e-45	9.84e-83	7.85e-79	0.00369143	0.00152479	TFAP2A-AS1, TFAP2A	NA	NA	NA	NA	NA	NA	NA	NA	NA	NA	NA	NA	NA	NA	NA	NA	NA	NA	NA	NA	NA	NA	NA	NA	32	Hyper
chr6	10410284	10412486	2203	14	8.06e-18	6.33e-20	1.87e-16	0.00258575	0.00156014	TFAP2A-AS1, TFAP2A	chr6	10410284	10419684	9401	53	6.97e-45	9.84e-83	7.85e-79	0.00369143	0.00152479	TFAP2A-AS1, TFAP2A	chr6	10410042	10411372	1331	7	2.16e-24	7.2e-14	7.42e-11	0.26546	0.204444	TFAP2A-AS1, TFAP2A	chr6	10410042	10411372	1331	7	1.69e-48	4.96e-10	9.96e-07	0.222682	0.156871	TFAP2A-AS1, TFAP2A	406	Hyper	58	Hyper
chr6	10419016	10422874	3859	27	6.45e-23	1.14e-22	3.37e-19	0.00389738	0.00153407	TFAP2A	chr6	10421670	10422874	1205	9	7.67e-24	3.95e-10	3.15e-06	0.00359546	0.00127677	NA	NA	NA	NA	NA	NA	NA	NA	NA	NA	NA	NA	NA	NA	NA	NA	NA	NA	NA	NA	NA	NA	NA	NA	NA	388	Hyper
chr6	10425553	10426657	1105	11	8.1e-15	1.63e-07	0.000482002	0.00407281	0.00203485	RP1-290I10.3	chr6	10425553	10427224	1672	12	4.46e-25	1.68e-23	1.34e-19	0.00527143	0.00244026	RP1-290I10.3	NA	NA	NA	NA	NA	NA	NA	NA	NA	NA	NA	NA	NA	NA	NA	NA	NA	NA	NA	NA	NA	NA	NA	NA	609	Hyper
chr4	10458049	10459435	1387	14	1.2e-35	6.19e-14	1.83e-10	0.00764119	0.00209343	ZNF518B	chr4	10458049	10459435	1387	14	4.58e-102	2.48e-48	1.98e-44	0.00872676	0.0032175	ZNF518B	NA	NA	NA	NA	NA	NA	NA	NA	NA	NA	NA	NA	NA	NA	NA	NA	NA	NA	NA	NA	NA	NA	NA	NA	190	Hyper
chr1	10458358	10459695	NA	NA	NA	NA	NA	NA	NA	NA	chr1	10458358	10459695	1338	11	2.36e-20	5.89e-08	0.000469927	-0.00180927	-0.000417594	PGD	NA	NA	NA	NA	NA	NA	NA	NA	NA	NA	NA	NA	NA	NA	NA	NA	NA	NA	NA	NA	NA	NA	NA	NA	NA	NA
chr16	10479507	10480463	NA	NA	NA	NA	NA	NA	NA	NA	chr16	10479507	10480463	957	9	1.01e-27	2.11e-14	1.68e-10	0.00809684	0.00262847	ATF7IP2	NA	NA	NA	NA	NA	NA	NA	NA	NA	NA	NA	NA	NA	NA	NA	NA	NA	NA	NA	NA	NA	NA	NA	NA	NA	NA
chr19	10527199	10527588	NA	NA	NA	NA	NA	NA	NA	NA	chr19	10527199	10527588	390	8	8.71e-30	5.88e-16	4.69e-12	0.00222632	0.00112627	PDE4A, CDC37	NA	NA	NA	NA	NA	NA	NA	NA	NA	NA	NA	NA	NA	NA	NA	NA	NA	NA	NA	NA	NA	NA	NA	NA	NA	NA
chr3	10546830	10548530	NA	NA	NA	NA	NA	NA	NA	NA	chr3	10546830	10548530	1701	11	2.8e-15	1.82e-06	0.0144997	0.00312894	0.000594549	ATP2B2	NA	NA	NA	NA	NA	NA	NA	NA	NA	NA	NA	NA	NA	NA	NA	NA	NA	NA	NA	NA	NA	NA	NA	NA	NA	NA
chr8	10586678	10587604	927	8	4.31e-31	6.34e-13	1.87e-09	0.00227971	0.00131899	CTD-2135J3.3, SOX7, SOX7	chr8	10586678	10587604	927	8	1.3e-31	5.6e-10	4.47e-06	0.0026546	0.00119993	CTD-2135J3.3, SOX7, SOX7	chr8	10587055	10588486	1432	8	8.48e-11	1.76e-07	0.000181254	0.364191	0.30222	CTD-2135J3.3, SOX7, SOX7	chr8	10586135	10590177	4043	18	5.06e-30	1.09e-10	2.19e-07	0.178169	0.0856963	CTD-2135J3.3, SOX7, SOX7	602	Hyper	541	Hyper
chr2	10588232	10589332	NA	NA	NA	NA	NA	NA	NA	NA	chr2	10588232	10589332	1101	11	9.35e-21	7.63e-07	0.00608338	-0.000701756	-0.000166416	RP11-320M2.1, ODC1	NA	NA	NA	NA	NA	NA	NA	NA	NA	NA	NA	NA	NA	NA	NA	NA	NA	NA	NA	NA	NA	NA	NA	NA	NA	NA
chr8	10589359	10591081	NA	NA	NA	NA	NA	NA	NA	NA	chr8	10589359	10591081	1723	8	5.43e-13	5.69e-07	0.00454144	-0.00130602	-0.000467106	CTD-2135J3.3, SOX7, SOX7	NA	NA	NA	NA	NA	NA	NA	NA	NA	NA	NA	NA	NA	NA	NA	NA	NA	NA	NA	NA	NA	NA	NA	NA	NA	NA
chr20	10652722	10655644	NA	NA	NA	NA	NA	NA	NA	NA	chr20	10652722	10655644	2923	19	1.43e-15	3.48e-09	2.78e-05	-0.0013592	-0.000249374	RP11-103J8.1, JAG1	NA	NA	NA	NA	NA	NA	NA	NA	NA	NA	NA	NA	NA	NA	NA	NA	NA	NA	NA	NA	NA	NA	NA	NA	NA	NA
chr3	10805956	10806370	NA	NA	NA	NA	NA	NA	NA	NA	chr3	10805956	10806370	415	9	5.62e-19	4.84e-09	3.86e-05	0.00294989	0.00135293	NA	NA	NA	NA	NA	NA	NA	NA	NA	NA	NA	NA	NA	NA	NA	NA	NA	NA	NA	NA	NA	NA	NA	NA	NA	NA	NA
chr19	10828487	10829803	NA	NA	NA	NA	NA	NA	NA	NA	chr19	10828487	10829803	1317	20	1.94e-24	3.11e-06	0.0248438	-0.00146496	-0.000306204	DNM2, MIR638	NA	NA	NA	NA	NA	NA	NA	NA	NA	NA	NA	NA	NA	NA	NA	NA	NA	NA	NA	NA	NA	NA	NA	NA	NA	NA
chr3	10857258	10858952	1695	19	4.06e-49	8.83e-25	2.61e-21	0.00285334	0.00168272	SLC6A11	chr3	10857258	10858933	1676	18	2.84e-78	9.13e-35	7.28e-31	0.00268747	0.00152857	SLC6A11	chr3	10857456	10858504	1049	13	5.38e-35	2.11e-15	2.17e-12	0.261098	0.151496	SLC6A11	chr3	10857456	10858504	1049	13	1.34e-94	6.45e-17	1.3e-13	0.200257	0.120643	SLC6A11	188	Hyper	157	Hyper
chr6	10881782	10882240	459	8	4.12e-12	2.96e-07	0.000875992	0.00264894	0.00132364	RP11-637O19.3, SYCP2L, RP11-637O19.2, GCM2	chr6	10881782	10884891	3110	20	1.13e-60	4.54e-60	3.62e-56	0.00411361	0.00260102	RP11-637O19.3, SYCP2L, RP11-637O19.2, GCM2	chr6	10881782	10884140	2359	17	1.17e-21	1.44e-16	1.48e-13	0.477713	0.216104	RP11-637O19.3, SYCP2L, RP11-637O19.2, GCM2	chr6	10881782	10884891	3110	22	1.01e-71	1.95e-25	3.93e-22	0.298267	0.160751	RP11-637O19.3, SYCP2L, RP11-637O19.2, GCM2	119	Hyper	407	Hyper
chr6	10886573	10888129	NA	NA	NA	NA	NA	NA	NA	NA	chr6	10886573	10888129	1557	13	6.19e-38	1.67e-23	1.33e-19	0.00303718	0.00188915	RP11-637O19.3, SYCP2L	NA	NA	NA	NA	NA	NA	NA	NA	NA	NA	NA	NA	NA	NA	NA	NA	NA	NA	NA	NA	NA	NA	NA	NA	NA	NA
chr3	11033866	11035357	1492	13	3.41e-13	9.86e-08	0.000291442	0.00233155	0.001285	SLC6A1	chr3	11033866	11035357	1492	13	3.39e-19	4.43e-21	3.53e-17	0.00241472	0.00153952	SLC6A1	chr3	11033866	11035357	1492	10	1.81e-14	3.28e-10	3.38e-07	0.423954	0.242141	SLC6A1	chr3	11033866	11035357	1492	9	1.16e-30	1.79e-09	3.59e-06	0.288805	0.135119	SLC6A1	573	Hyper	618	Hyper
chr19	11038957	11040594	NA	NA	NA	NA	NA	NA	NA	NA	chr19	11038957	11040594	1638	17	1.37e-14	3.79e-08	0.000302172	-0.00121067	-0.000430194	C19orf52, YIPF2	NA	NA	NA	NA	NA	NA	NA	NA	NA	NA	NA	NA	NA	NA	NA	NA	NA	NA	NA	NA	NA	NA	NA	NA	NA	NA
chr6	11044106	11045370	1265	9	6.05e-21	8.17e-10	2.42e-06	0.00393501	0.00145498	ELOVL2-AS1, ELOVL2	chr6	11043631	11045370	1740	11	5e-66	5.34e-32	4.26e-28	0.00403719	0.00161443	ELOVL2-AS1, ELOVL2	chr6	11044106	11044974	869	7	4.82e-14	3.55e-08	3.66e-05	0.435278	0.242167	ELOVL2-AS1, ELOVL2	chr6	11043368	11045370	2003	10	1.76e-67	4.48e-09	9e-06	0.333302	0.143266	ELOVL2-AS1, ELOVL2	635	Hyper	416	Hyper
chr8	11057947	11059415	NA	NA	NA	NA	NA	NA	NA	NA	chr8	11057947	11059415	1469	16	1.64e-14	2.16e-06	0.0171953	0.00261845	0.000549923	XKR6	NA	NA	NA	NA	NA	NA	NA	NA	NA	NA	NA	NA	NA	NA	NA	NA	NA	NA	NA	NA	NA	NA	NA	NA	NA	NA
chr3	11058614	11059480	NA	NA	NA	NA	NA	NA	NA	NA	chr3	11058614	11059480	867	8	1.14e-13	9.1e-08	0.000725978	-0.000953173	-0.000549674	SLC6A1, SLC6A1-AS1	NA	NA	NA	NA	NA	NA	NA	NA	NA	NA	NA	NA	NA	NA	NA	NA	NA	NA	NA	NA	NA	NA	NA	NA	NA	NA
chr8	11141355	11142829	NA	NA	NA	NA	NA	NA	NA	NA	chr8	11141355	11142829	1475	16	5.63e-14	2.79e-07	0.00222313	0.00169475	0.000282173	MTMR9	NA	NA	NA	NA	NA	NA	NA	NA	NA	NA	NA	NA	NA	NA	NA	NA	NA	NA	NA	NA	NA	NA	NA	NA	NA	NA
chr18	11148510	11149068	559	8	3.61e-35	8.12e-18	2.4e-14	0.0032257	0.00220378	PIEZO2	chr18	11147785	11149470	1686	11	1.18e-59	3.5e-34	2.79e-30	0.00361894	0.00229371	PIEZO2	chr18	11148510	11149841	1332	13	7.08e-16	3.13e-11	3.22e-08	0.456032	0.234016	PIEZO2	chr18	11147785	11150784	3000	16	3.72e-93	2.87e-16	5.77e-13	0.391295	0.1311	PIEZO2	299	Hyper	201	Hyper
chr8	11204541	11206023	NA	NA	NA	NA	NA	NA	NA	NA	chr8	11204541	11206023	1483	8	1.74e-32	4.03e-24	3.21e-20	0.00416163	0.00275351	TDH, AF131216.5	NA	NA	NA	NA	NA	NA	NA	NA	NA	NA	NA	NA	NA	NA	NA	NA	NA	NA	NA	NA	NA	NA	NA	NA	NA	NA
chr19	11307663	11308585	NA	NA	NA	NA	NA	NA	NA	NA	chr19	11307663	11308585	923	9	4.22e-14	4.97e-06	0.0396746	-0.00114934	-0.000458111	KANK2	NA	NA	NA	NA	NA	NA	NA	NA	NA	NA	NA	NA	NA	NA	NA	NA	NA	NA	NA	NA	NA	NA	NA	NA	NA	NA
chr16	11348611	11351199	NA	NA	NA	NA	NA	NA	NA	NA	chr16	11348611	11351199	2589	27	5.93e-23	2.01e-07	0.00160085	-0.00230618	-0.000257035	RMI2, SOCS1	NA	NA	NA	NA	NA	NA	NA	NA	NA	NA	NA	NA	NA	NA	NA	NA	NA	NA	NA	NA	NA	NA	NA	NA	NA	NA
chr16	11370064	11370688	NA	NA	NA	NA	NA	NA	NA	NA	chr16	11370064	11370688	625	9	9.89e-18	4.6e-07	0.00367236	-0.000831419	-0.00041085	RMI2, PRM2	NA	NA	NA	NA	NA	NA	NA	NA	NA	NA	NA	NA	NA	NA	NA	NA	NA	NA	NA	NA	NA	NA	NA	NA	NA	NA
chr4	11429415	11430903	NA	NA	NA	NA	NA	NA	NA	NA	chr4	11429415	11430903	1489	12	8.34e-16	9.34e-08	0.000745264	0.00306089	6.83e-05	HS3ST1	NA	NA	NA	NA	NA	NA	NA	NA	NA	NA	NA	NA	NA	NA	NA	NA	NA	NA	NA	NA	NA	NA	NA	NA	NA	NA
chr19	11449933	11450741	NA	NA	NA	NA	NA	NA	NA	NA	chr19	11449933	11450741	809	10	5.38e-16	1.01e-09	8.03e-06	-0.00116155	-0.000539384	RAB3D	NA	NA	NA	NA	NA	NA	NA	NA	NA	NA	NA	NA	NA	NA	NA	NA	NA	NA	NA	NA	NA	NA	NA	NA	NA	NA
chr10	11504219	11505706	NA	NA	NA	NA	NA	NA	NA	NA	chr10	11504219	11505706	1488	10	4.01e-12	5.26e-06	0.0419523	-0.00122742	-0.000285469	USP6NL	NA	NA	NA	NA	NA	NA	NA	NA	NA	NA	NA	NA	NA	NA	NA	NA	NA	NA	NA	NA	NA	NA	NA	NA	NA	NA
chr8	11536551	11539405	2855	13	3.65e-14	1.25e-16	3.69e-13	0.00290301	0.00170364	GATA4	chr8	11536551	11539405	2855	13	1.65e-35	5.3e-34	4.23e-30	0.00408647	0.00208254	GATA4	NA	NA	NA	NA	NA	NA	NA	NA	NA	NA	NA	NA	NA	NA	NA	NA	NA	NA	NA	NA	NA	NA	NA	NA	219	Hyper
chr1	11561489	11562134	NA	NA	NA	NA	NA	NA	NA	NA	chr1	11561489	11562134	646	7	1.75e-20	1.32e-09	1.05e-05	0.00271701	0.0014839	PTCHD2	NA	NA	NA	NA	NA	NA	NA	NA	NA	NA	NA	NA	NA	NA	NA	NA	NA	NA	NA	NA	NA	NA	NA	NA	NA	NA
chr8	11558987	11561724	2738	24	1.14e-09	1.4e-06	0.00414808	0.00295599	0.00100391	GATA4	chr8	11557217	11562155	4939	30	3.34e-42	2.9e-23	2.31e-19	0.0032008	0.00107623	GATA4	NA	NA	NA	NA	NA	NA	NA	NA	NA	NA	NA	NA	NA	NA	NA	NA	NA	NA	NA	NA	NA	NA	NA	NA	661	Hyper
chr8	11565226	11567896	2671	16	3.31e-10	1.67e-09	4.92e-06	0.0022287	0.00140321	GATA4	chr8	11565226	11568356	3131	19	2.3e-45	5.65e-46	4.51e-42	0.00316018	0.00204195	GATA4	chr8	11565277	11567189	1913	8	6.85e-18	3.01e-11	3.1e-08	0.243008	0.179495	GATA4	chr8	11565277	11567896	2620	11	3.98e-26	1.35e-11	2.72e-08	0.141431	0.0963617	GATA4	441	Hyper	327	Hyper
chr19	11591491	11593403	1913	11	2.18e-22	6.26e-15	1.85e-11	0.00304849	0.00163823	ELAVL3, CTC-398G3.6	chr19	11591185	11593403	2219	13	1.43e-35	2.15e-30	1.72e-26	-0.00280675	0.00119019	ELAVL3, CTC-398G3.6	NA	NA	NA	NA	NA	NA	NA	NA	NA	NA	NA	NA	NA	NA	NA	NA	NA	NA	NA	NA	NA	NA	NA	NA	275	Hyper
chr19	11649122	11649701	NA	NA	NA	NA	NA	NA	NA	NA	chr19	11649122	11649701	580	7	6.06e-19	9.77e-11	7.79e-07	0.00145832	0.00107882	CNN1	NA	NA	NA	NA	NA	NA	NA	NA	NA	NA	NA	NA	NA	NA	NA	NA	NA	NA	NA	NA	NA	NA	NA	NA	NA	NA
chr8	11665917	11666594	NA	NA	NA	NA	NA	NA	NA	NA	chr8	11665917	11666594	678	9	1.34e-13	1.28e-06	0.0101766	-0.0018767	-0.000831462	FDFT1	NA	NA	NA	NA	NA	NA	NA	NA	NA	NA	NA	NA	NA	NA	NA	NA	NA	NA	NA	NA	NA	NA	NA	NA	NA	NA
chr16	11680075	11681274	NA	NA	NA	NA	NA	NA	NA	NA	chr16	11680075	11681274	1200	13	7.87e-16	2.4e-07	0.00191074	-0.00169483	-0.000336785	LITAF	NA	NA	NA	NA	NA	NA	NA	NA	NA	NA	NA	NA	NA	NA	NA	NA	NA	NA	NA	NA	NA	NA	NA	NA	NA	NA
chr19	11687621	11688711	NA	NA	NA	NA	NA	NA	NA	NA	chr19	11687621	11688711	1091	7	9.49e-11	8.96e-09	7.15e-05	-0.00133029	-0.000776298	ZNF627, ACP5	NA	NA	NA	NA	NA	NA	NA	NA	NA	NA	NA	NA	NA	NA	NA	NA	NA	NA	NA	NA	NA	NA	NA	NA	NA	NA
chr18	11751315	11752592	1278	15	4.64e-15	9.53e-09	2.82e-05	0.00333864	0.00158433	GNAL	chr18	11751315	11752904	1590	16	8.45e-78	3.26e-62	2.6e-58	0.00542483	0.00296907	GNAL	chr18	11751343	11752592	1250	10	4.26e-17	1.29e-07	0.000133198	0.324979	0.182087	GNAL	chr18	11751343	11752904	1562	11	1.33e-52	8.38e-09	1.68e-05	0.214454	0.116259	GNAL	653	Hyper	308	Hyper
chr3	11760609	11762266	NA	NA	NA	NA	NA	NA	NA	NA	chr3	11760609	11762266	1658	12	4.97e-16	4.13e-08	0.000329071	-0.00309297	-0.000503507	VGLL4, AC090939.1	NA	NA	NA	NA	NA	NA	NA	NA	NA	NA	NA	NA	NA	NA	NA	NA	NA	NA	NA	NA	NA	NA	NA	NA	NA	NA
chr16	11761803	11763141	NA	NA	NA	NA	NA	NA	NA	NA	chr16	11761803	11763141	1339	11	1.18e-14	6.76e-12	5.39e-08	-0.00184262	-0.000180644	SNN	NA	NA	NA	NA	NA	NA	NA	NA	NA	NA	NA	NA	NA	NA	NA	NA	NA	NA	NA	NA	NA	NA	NA	NA	NA	NA
chr19	11784514	11785188	NA	NA	NA	NA	NA	NA	NA	NA	chr19	11784514	11785188	675	10	6.63e-11	2.11e-08	0.000168237	0.00334063	0.00195688	ZNF833P	NA	NA	NA	NA	NA	NA	NA	NA	NA	NA	NA	NA	NA	NA	NA	NA	NA	NA	NA	NA	NA	NA	NA	NA	NA	NA
chr2	11809681	11810683	NA	NA	NA	NA	NA	NA	NA	NA	chr2	11809681	11810683	1003	12	1.34e-24	6.26e-10	5e-06	0.00225123	0.000781218	NTSR2	NA	NA	NA	NA	NA	NA	NA	NA	NA	NA	NA	NA	NA	NA	NA	NA	NA	NA	NA	NA	NA	NA	NA	NA	NA	NA
chr2	11816911	11818713	NA	NA	NA	NA	NA	NA	NA	NA	chr2	11816911	11818713	1803	9	7.48e-07	1.77e-06	0.0141437	0.00174031	0.00061011	LPIN1	NA	NA	NA	NA	NA	NA	NA	NA	NA	NA	NA	NA	NA	NA	NA	NA	NA	NA	NA	NA	NA	NA	NA	NA	NA	NA
chr18	11851233	11851603	NA	NA	NA	NA	NA	NA	NA	NA	chr18	11851233	11851603	371	11	1.94e-12	2.65e-06	0.0211282	-0.00266711	-0.000530577	GNAL, CHMP1B, RP11-78A19.3	NA	NA	NA	NA	NA	NA	NA	NA	NA	NA	NA	NA	NA	NA	NA	NA	NA	NA	NA	NA	NA	NA	NA	NA	NA	NA
chr1	11865051	11867171	NA	NA	NA	NA	NA	NA	NA	NA	chr1	11865051	11867171	2121	22	2.01e-25	1.97e-06	0.0156897	-0.00141929	-0.000351619	CLCN6, MTHFR	NA	NA	NA	NA	NA	NA	NA	NA	NA	NA	NA	NA	NA	NA	NA	NA	NA	NA	NA	NA	NA	NA	NA	NA	NA	NA
chr5	11903145	11903681	NA	NA	NA	NA	NA	NA	NA	NA	chr5	11903145	11903681	537	7	8.76e-26	1.27e-07	0.00101638	0.0028427	0.00115353	CTNND2	NA	NA	NA	NA	NA	NA	NA	NA	NA	NA	NA	NA	NA	NA	NA	NA	NA	NA	NA	NA	NA	NA	NA	NA	NA	NA
chr18	11980037	11982063	NA	NA	NA	NA	NA	NA	NA	NA	chr18	11980037	11982063	2027	11	1.13e-16	3.58e-07	0.00285499	-0.00363546	-0.000829674	IMPA2	NA	NA	NA	NA	NA	NA	NA	NA	NA	NA	NA	NA	NA	NA	NA	NA	NA	NA	NA	NA	NA	NA	NA	NA	NA	NA
chr11	12029738	12031508	NA	NA	NA	NA	NA	NA	NA	NA	chr11	12029738	12031508	1771	20	4e-28	3.29e-15	2.62e-11	0.0028872	0.000994943	DKK3	NA	NA	NA	NA	NA	NA	NA	NA	NA	NA	NA	NA	NA	NA	NA	NA	NA	NA	NA	NA	NA	NA	NA	NA	NA	NA
chr1	12039712	12040677	NA	NA	NA	NA	NA	NA	NA	NA	chr1	12039712	12040677	966	11	1.86e-12	4.33e-07	0.00345339	0.00177438	0.000106634	MFN2	NA	NA	NA	NA	NA	NA	NA	NA	NA	NA	NA	NA	NA	NA	NA	NA	NA	NA	NA	NA	NA	NA	NA	NA	NA	NA
chr10	12083919	12086036	NA	NA	NA	NA	NA	NA	NA	NA	chr10	12083919	12086036	2118	17	4.09e-13	2.55e-08	0.000203537	-0.00195033	-0.000106257	UPF2	NA	NA	NA	NA	NA	NA	NA	NA	NA	NA	NA	NA	NA	NA	NA	NA	NA	NA	NA	NA	NA	NA	NA	NA	NA	NA
chr1	12122041	12124114	NA	NA	NA	NA	NA	NA	NA	NA	chr1	12122041	12124114	2074	14	7.49e-50	1.41e-21	1.12e-17	0.0056084	0.00189177	TNFRSF8	NA	NA	NA	NA	NA	NA	NA	NA	NA	NA	NA	NA	NA	NA	NA	NA	NA	NA	NA	NA	NA	NA	NA	NA	NA	NA
chr18	12253828	12254703	876	17	1.56e-24	3.37e-11	9.96e-08	0.00281469	0.00158787	CIDEA	chr18	12253828	12254703	876	17	3.39e-33	1.6e-17	1.28e-13	0.00308887	0.00136429	CIDEA	chr18	12253749	12255318	1570	19	5.84e-25	3.05e-14	3.14e-11	0.34965	0.19563	CIDEA	chr18	12253749	12255318	1570	21	3.95e-172	2.3e-27	4.61e-24	0.272647	0.155245	CIDEA	133	Hyper	526	Hyper
chr19	12305392	12306198	NA	NA	NA	NA	NA	NA	NA	NA	chr19	12305392	12306198	807	8	8.12e-45	5.26e-23	4.2e-19	0.00234941	0.00166397	CTD-2666L21.1	NA	NA	NA	NA	NA	NA	NA	NA	NA	NA	NA	NA	NA	NA	NA	NA	NA	NA	NA	NA	NA	NA	NA	NA	NA	NA
chr3	12329070	12330532	NA	NA	NA	NA	NA	NA	NA	NA	chr3	12329070	12330532	1463	16	1.67e-08	4.82e-06	0.0384706	0.00117047	-0.000137401	PPARG	NA	NA	NA	NA	NA	NA	NA	NA	NA	NA	NA	NA	NA	NA	NA	NA	NA	NA	NA	NA	NA	NA	NA	NA	NA	NA
chr18	12376968	12377404	NA	NA	NA	NA	NA	NA	NA	NA	chr18	12376968	12377404	437	9	3.79e-18	1.24e-06	0.00987848	-0.00145139	-0.000590342	AFG3L2	NA	NA	NA	NA	NA	NA	NA	NA	NA	NA	NA	NA	NA	NA	NA	NA	NA	NA	NA	NA	NA	NA	NA	NA	NA	NA
chr7	12443695	12444115	NA	NA	NA	NA	NA	NA	NA	NA	chr7	12443695	12444115	421	9	3.71e-12	9.3e-07	0.00741479	-0.00318538	-0.00170621	NA	NA	NA	NA	NA	NA	NA	NA	NA	NA	NA	NA	NA	NA	NA	NA	NA	NA	NA	NA	NA	NA	NA	NA	NA	NA	NA
chr19	12444381	12445022	NA	NA	NA	NA	NA	NA	NA	NA	chr19	12444381	12445022	642	7	8.38e-10	4.08e-07	0.00325775	-0.0006784	-0.000171501	ZNF563	NA	NA	NA	NA	NA	NA	NA	NA	NA	NA	NA	NA	NA	NA	NA	NA	NA	NA	NA	NA	NA	NA	NA	NA	NA	NA
chr3	12525454	12526312	NA	NA	NA	NA	NA	NA	NA	NA	chr3	12525454	12526312	859	14	8.93e-20	4.94e-09	3.94e-05	-0.00129277	-0.000344613	TSEN2	NA	NA	NA	NA	NA	NA	NA	NA	NA	NA	NA	NA	NA	NA	NA	NA	NA	NA	NA	NA	NA	NA	NA	NA	NA	NA
chr19	12624466	12625436	NA	NA	NA	NA	NA	NA	NA	NA	chr19	12624466	12625436	971	10	5.22e-64	1.49e-28	1.19e-24	0.00320313	0.00178132	ZNF709, ZNF709	chr19	12624466	12625049	584	9	1.91e-12	4.57e-07	0.000470345	0.18135	0.13085	ZNF709, ZNF709	chr19	12624466	12625049	584	9	5.44e-44	1.58e-10	3.18e-07	0.159861	0.0871907	ZNF709, ZNF709	619	Hyper	NA	NA
chr1	12677661	12679132	NA	NA	NA	NA	NA	NA	NA	NA	chr1	12677661	12679132	1472	15	1.93e-16	6.06e-10	4.83e-06	-0.00117511	-0.000193358	DHRS3, RP11-474O21.5	NA	NA	NA	NA	NA	NA	NA	NA	NA	NA	NA	NA	NA	NA	NA	NA	NA	NA	NA	NA	NA	NA	NA	NA	NA	NA
chr12	12764255	12765149	NA	NA	NA	NA	NA	NA	NA	NA	chr12	12764255	12765149	895	14	1.37e-18	9.85e-07	0.00786036	-0.00136933	-0.000379893	CREBL2	NA	NA	NA	NA	NA	NA	NA	NA	NA	NA	NA	NA	NA	NA	NA	NA	NA	NA	NA	NA	NA	NA	NA	NA	NA	NA
chr19	12776725	12777903	NA	NA	NA	NA	NA	NA	NA	NA	chr19	12776725	12777903	1179	21	3.71e-17	4.08e-12	3.26e-08	-0.0015085	-0.000420453	WDR83, MAN2B1, CTD-2192J16.24	NA	NA	NA	NA	NA	NA	NA	NA	NA	NA	NA	NA	NA	NA	NA	NA	NA	NA	NA	NA	NA	NA	NA	NA	NA	NA
chr19	12779628	12781150	NA	NA	NA	NA	NA	NA	NA	NA	chr19	12779628	12781150	1523	15	2.73e-10	2.56e-06	0.020383	-0.00233941	-0.000357648	WDR83, CTD-2192J16.24, WDR83OS	NA	NA	NA	NA	NA	NA	NA	NA	NA	NA	NA	NA	NA	NA	NA	NA	NA	NA	NA	NA	NA	NA	NA	NA	NA	NA
chr19	12833063	12833615	NA	NA	NA	NA	NA	NA	NA	NA	chr19	12833063	12833615	553	8	1.18e-12	5.91e-06	0.0471066	-0.00110336	-0.000206931	TNPO2	NA	NA	NA	NA	NA	NA	NA	NA	NA	NA	NA	NA	NA	NA	NA	NA	NA	NA	NA	NA	NA	NA	NA	NA	NA	NA
chr12	12848977	12849588	NA	NA	NA	NA	NA	NA	NA	NA	chr12	12848977	12849588	612	10	4.67e-15	1.67e-10	1.33e-06	0.00317392	0.00146694	GPR19	NA	NA	NA	NA	NA	NA	NA	NA	NA	NA	NA	NA	NA	NA	NA	NA	NA	NA	NA	NA	NA	NA	NA	NA	NA	NA
chr2	12858298	12859103	NA	NA	NA	NA	NA	NA	NA	NA	chr2	12858298	12859103	806	7	9.18e-16	2.21e-08	0.000176093	0.0027918	0.00136313	TRIB2	NA	NA	NA	NA	NA	NA	NA	NA	NA	NA	NA	NA	NA	NA	NA	NA	NA	NA	NA	NA	NA	NA	NA	NA	NA	NA
chr12	12876945	12878440	NA	NA	NA	NA	NA	NA	NA	NA	chr12	12876945	12878440	1496	7	1.32e-13	1.41e-08	0.000112168	-0.00102253	-0.000476129	RP11-180M15.4	NA	NA	NA	NA	NA	NA	NA	NA	NA	NA	NA	NA	NA	NA	NA	NA	NA	NA	NA	NA	NA	NA	NA	NA	NA	NA
chr19	12885939	12886624	NA	NA	NA	NA	NA	NA	NA	NA	chr19	12885939	12886624	686	8	4.32e-21	4.81e-09	3.84e-05	-0.00166494	-0.000560194	HOOK2	NA	NA	NA	NA	NA	NA	NA	NA	NA	NA	NA	NA	NA	NA	NA	NA	NA	NA	NA	NA	NA	NA	NA	NA	NA	NA
chr18	12947066	12948330	NA	NA	NA	NA	NA	NA	NA	NA	chr18	12947066	12948330	1265	12	1.45e-19	5.21e-09	4.16e-05	-0.00235646	-0.000559914	SEH1L	NA	NA	NA	NA	NA	NA	NA	NA	NA	NA	NA	NA	NA	NA	NA	NA	NA	NA	NA	NA	NA	NA	NA	NA	NA	NA
chr6	12956438	12958155	NA	NA	NA	NA	NA	NA	NA	NA	chr6	12956438	12958155	1718	10	7.91e-11	1.29e-06	0.0103276	0.00192253	4.92e-05	PHACTR1	NA	NA	NA	NA	NA	NA	NA	NA	NA	NA	NA	NA	NA	NA	NA	NA	NA	NA	NA	NA	NA	NA	NA	NA	NA	NA
chr19	12991665	12992867	NA	NA	NA	NA	NA	NA	NA	NA	chr19	12991665	12992867	1203	13	1.92e-13	9.62e-07	0.00767757	-0.00167726	-0.00043603	CTD-2265O21.7, DNASE2	NA	NA	NA	NA	NA	NA	NA	NA	NA	NA	NA	NA	NA	NA	NA	NA	NA	NA	NA	NA	NA	NA	NA	NA	NA	NA
chr16	12994998	12996234	1237	11	8.18e-10	1.1e-06	0.00323758	0.00301067	0.0018604	SHISA9	chr16	12994998	12996587	1590	14	1.85e-22	3.57e-18	2.85e-14	0.00395647	0.00217097	SHISA9	NA	NA	NA	NA	NA	NA	NA	NA	NA	NA	NA	NA	NA	NA	NA	NA	NA	NA	NA	NA	NA	NA	NA	NA	699	Hyper
chr19	13049163	13049634	NA	NA	NA	NA	NA	NA	NA	NA	chr19	13049163	13049634	472	10	1.46e-20	2.03e-08	0.000161563	-0.000991684	-0.000197085	CALR	NA	NA	NA	NA	NA	NA	NA	NA	NA	NA	NA	NA	NA	NA	NA	NA	NA	NA	NA	NA	NA	NA	NA	NA	NA	NA
chr3	13114343	13115843	1501	13	9.5e-19	1.05e-11	3.11e-08	0.00315936	0.00182314	IQSEC1	chr3	13114343	13115406	1064	12	3.35e-28	2.48e-19	1.98e-15	0.00406797	0.0016137	IQSEC1	chr3	13114343	13115406	1064	10	1.87e-18	1.74e-09	1.79e-06	0.338486	0.212626	IQSEC1	chr3	13113959	13115843	1885	12	5.81e-56	2.55e-08	5.13e-05	0.261268	0.118534	IQSEC1	624	Hyper	479	Hyper
chr19	13124604	13125281	678	7	4.14e-12	5.96e-08	0.000176031	-0.00321034	-0.00256324	NFIX, CTC-239J10.1	chr19	13123973	13124776	804	7	4.59e-21	2.38e-10	1.9e-06	0.00387888	0.00222325	NFIX, CTC-239J10.1	NA	NA	NA	NA	NA	NA	NA	NA	NA	NA	NA	NA	NA	NA	NA	NA	NA	NA	NA	NA	NA	NA	NA	NA	Discordant	Discordant
chr12	13196820	13197550	NA	NA	NA	NA	NA	NA	NA	NA	chr12	13196820	13197550	731	9	2.85e-36	1.42e-09	1.13e-05	-0.00313054	-0.00117884	KIAA1467	NA	NA	NA	NA	NA	NA	NA	NA	NA	NA	NA	NA	NA	NA	NA	NA	NA	NA	NA	NA	NA	NA	NA	NA	NA	NA
chr19	13226942	13228195	NA	NA	NA	NA	NA	NA	NA	NA	chr19	13226942	13228195	1254	13	1.7e-30	6.04e-11	4.81e-07	-0.00299711	-0.000494862	TRMT1	NA	NA	NA	NA	NA	NA	NA	NA	NA	NA	NA	NA	NA	NA	NA	NA	NA	NA	NA	NA	NA	NA	NA	NA	NA	NA
chr3	13323633	13325360	NA	NA	NA	NA	NA	NA	NA	NA	chr3	13323633	13325360	1728	8	3.31e-10	2.17e-07	0.00172863	0.0019741	0.00102635	NA	chr3	13323567	13324760	1194	7	4.9e-20	9.61e-11	9.9e-08	0.341226	0.245542	NA	chr3	13323567	13325360	1794	10	1.14e-63	1.04e-11	2.09e-08	0.335552	0.173533	NA	454	Hyper	NA	NA
chr6	13328449	13329625	NA	NA	NA	NA	NA	NA	NA	NA	chr6	13328449	13329625	1177	11	9.27e-14	1.73e-08	0.000137799	-0.00156645	-0.000535736	TBC1D7	NA	NA	NA	NA	NA	NA	NA	NA	NA	NA	NA	NA	NA	NA	NA	NA	NA	NA	NA	NA	NA	NA	NA	NA	NA	NA
chr8	13424044	13425120	NA	NA	NA	NA	NA	NA	NA	NA	chr8	13424044	13425120	1077	11	5.71e-22	6.45e-17	5.15e-13	0.00378037	0.00170178	C8orf48, RP11-145O15.3	NA	NA	NA	NA	NA	NA	NA	NA	NA	NA	NA	NA	NA	NA	NA	NA	NA	NA	NA	NA	NA	NA	NA	NA	NA	NA
chr6	13486425	13488404	NA	NA	NA	NA	NA	NA	NA	NA	chr6	13486425	13488404	1980	13	3.08e-08	3.08e-07	0.00245857	0.000773709	-0.000119185	GFOD1-AS1, GFOD1	NA	NA	NA	NA	NA	NA	NA	NA	NA	NA	NA	NA	NA	NA	NA	NA	NA	NA	NA	NA	NA	NA	NA	NA	NA	NA
chr17	13504399	13505799	1401	9	4.25e-07	3.74e-06	0.0110464	0.00217992	0.00167107	HS3ST3A1	chr17	13504399	13506186	1788	10	3.93e-10	9.96e-12	7.94e-08	0.00210678	0.00149517	HS3ST3A1	NA	NA	NA	NA	NA	NA	NA	NA	NA	NA	NA	NA	NA	NA	NA	NA	NA	NA	NA	NA	NA	NA	NA	NA	760	Hyper
chr3	13520256	13522261	NA	NA	NA	NA	NA	NA	NA	NA	chr3	13520256	13522261	2006	32	2.48e-18	1.95e-09	1.56e-05	-0.00130127	-0.000327517	HDAC11, HDAC11-AS1	NA	NA	NA	NA	NA	NA	NA	NA	NA	NA	NA	NA	NA	NA	NA	NA	NA	NA	NA	NA	NA	NA	NA	NA	NA	NA
chr4	13536409	13537759	1351	8	8.15e-22	7.7e-16	2.28e-12	0.00282168	0.00200152	NA	chr4	13536409	13537302	894	7	5.16e-24	1.75e-11	1.4e-07	0.00300231	0.00187034	NA	NA	NA	NA	NA	NA	NA	NA	NA	NA	NA	NA	NA	NA	NA	NA	NA	NA	NA	NA	NA	NA	NA	NA	NA	453	Hyper
chr4	13548011	13549839	1829	15	5.5e-12	7.74e-08	0.000228797	0.00277378	0.000804653	LINC01096	chr4	13549355	13550589	1235	10	8.22e-12	1.54e-08	0.000123239	0.001413	0.000115827	LINC01096	NA	NA	NA	NA	NA	NA	NA	NA	NA	NA	NA	NA	NA	NA	NA	NA	NA	NA	NA	NA	NA	NA	NA	NA	720	Hyper
chr10	13569995	13570550	NA	NA	NA	NA	NA	NA	NA	NA	chr10	13569995	13570550	556	10	7.68e-17	3.05e-06	0.0243016	0.0010912	-0.00019615	RP11-214D15.2, BEND7	NA	NA	NA	NA	NA	NA	NA	NA	NA	NA	NA	NA	NA	NA	NA	NA	NA	NA	NA	NA	NA	NA	NA	NA	NA	NA
chr3	13590221	13590968	748	11	5.05e-18	3.5e-07	0.00103393	0.0048023	0.00160377	FBLN2	chr3	13590221	13590968	748	11	1.93e-37	3.78e-19	3.02e-15	0.00498183	0.0017131	FBLN2	NA	NA	NA	NA	NA	NA	NA	NA	NA	NA	NA	NA	NA	NA	NA	NA	NA	NA	NA	NA	NA	NA	NA	NA	675	Hyper
chr19	13616871	13617970	1100	9	9.43e-27	5.09e-16	1.51e-12	0.0048206	0.0026389	CACNA1A	chr19	13616871	13617970	1100	9	4.88e-35	7.06e-27	5.63e-23	0.00468505	0.00248615	CACNA1A	NA	NA	NA	NA	NA	NA	NA	NA	NA	NA	NA	NA	NA	NA	NA	NA	NA	NA	NA	NA	NA	NA	NA	NA	288	Hyper
chr3	13678918	13679636	NA	NA	NA	NA	NA	NA	NA	NA	chr3	13678918	13679636	719	7	1.86e-15	5.79e-08	0.000462194	-0.00287546	-0.00114201	FBLN2	chr3	13678918	13679636	719	7	4.72e-12	5.31e-07	0.000547355	-0.287504	-0.192614	FBLN2	chr3	13678918	13679636	719	7	7.05e-79	2.31e-13	4.63e-10	-0.258676	-0.17019	FBLN2	550	Hypo	NA	NA
chr1	13839065	13840861	NA	NA	NA	NA	NA	NA	NA	NA	chr1	13839065	13840861	1797	15	4.72e-24	2.51e-21	2e-17	0.00331642	0.00130104	RP4-597A16.2, LRRC38	NA	NA	NA	NA	NA	NA	NA	NA	NA	NA	NA	NA	NA	NA	NA	NA	NA	NA	NA	NA	NA	NA	NA	NA	NA	NA
chr19	13905584	13906241	NA	NA	NA	NA	NA	NA	NA	NA	chr19	13905584	13906241	658	7	6.93e-10	5.54e-06	0.0442297	-0.00185079	-0.000689466	NA	NA	NA	NA	NA	NA	NA	NA	NA	NA	NA	NA	NA	NA	NA	NA	NA	NA	NA	NA	NA	NA	NA	NA	NA	NA	NA
chr1	13909161	13911093	1933	19	8.21e-21	7.28e-11	2.15e-07	0.00404053	0.00171419	PDPN	chr1	13909161	13911093	1933	19	4.63e-29	6.79e-21	5.41e-17	0.00337076	0.00147435	PDPN	chr1	13910138	13910796	659	12	3.56e-13	6.38e-08	6.57e-05	0.346925	0.264833	PDPN	chr1	13909522	13910796	1275	16	1.58e-63	2.2e-09	4.43e-06	0.30308	0.128459	PDPN	631	Hyper	493	Hyper
chr19	13915583	13916005	NA	NA	NA	NA	NA	NA	NA	NA	chr19	13915583	13916005	423	7	1.28e-10	2.27e-06	0.0181017	0.00223264	0.00080793	ZSWIM4	NA	NA	NA	NA	NA	NA	NA	NA	NA	NA	NA	NA	NA	NA	NA	NA	NA	NA	NA	NA	NA	NA	NA	NA	NA	NA
chr10	13933229	13934438	NA	NA	NA	NA	NA	NA	NA	NA	chr10	13933229	13934438	1210	7	1.3e-13	1.36e-11	1.08e-07	0.00373549	0.00182307	FRMD4A	NA	NA	NA	NA	NA	NA	NA	NA	NA	NA	NA	NA	NA	NA	NA	NA	NA	NA	NA	NA	NA	NA	NA	NA	NA	NA
chr17	13972099	13973459	NA	NA	NA	NA	NA	NA	NA	NA	chr17	13972099	13973459	1361	13	2.41e-12	3.9e-12	3.11e-08	-0.00219154	-0.000662305	COX10, COX10-AS1	NA	NA	NA	NA	NA	NA	NA	NA	NA	NA	NA	NA	NA	NA	NA	NA	NA	NA	NA	NA	NA	NA	NA	NA	NA	NA
chr19	14016603	14017658	NA	NA	NA	NA	NA	NA	NA	NA	chr19	14016603	14017658	1056	17	2.9e-20	4.23e-06	0.0337737	-0.00180222	-2.2e-05	CC2D1A, C19orf57	NA	NA	NA	NA	NA	NA	NA	NA	NA	NA	NA	NA	NA	NA	NA	NA	NA	NA	NA	NA	NA	NA	NA	NA	NA	NA
chr12	14132940	14135228	NA	NA	NA	NA	NA	NA	NA	NA	chr12	14132940	14135228	2289	13	2.25e-20	3.36e-10	2.68e-06	0.00363866	0.00102514	GRIN2B	NA	NA	NA	NA	NA	NA	NA	NA	NA	NA	NA	NA	NA	NA	NA	NA	NA	NA	NA	NA	NA	NA	NA	NA	NA	NA
chr16	14164850	14165521	NA	NA	NA	NA	NA	NA	NA	NA	chr16	14164850	14165521	672	9	2.44e-14	2.71e-08	0.000216466	-0.00182073	-0.000414492	MKL2	NA	NA	NA	NA	NA	NA	NA	NA	NA	NA	NA	NA	NA	NA	NA	NA	NA	NA	NA	NA	NA	NA	NA	NA	NA	NA
chr19	14183018	14183976	NA	NA	NA	NA	NA	NA	NA	NA	chr19	14183018	14183976	959	13	3.98e-30	5.41e-11	4.32e-07	-0.00169626	-0.000523965	hsa-mir-1199	NA	NA	NA	NA	NA	NA	NA	NA	NA	NA	NA	NA	NA	NA	NA	NA	NA	NA	NA	NA	NA	NA	NA	NA	NA	NA
chr17	14212480	14213798	1319	7	1.94e-10	5.18e-07	0.00153038	0.00310943	0.00224273	HS3ST3B1	chr17	14212480	14214081	1602	8	1.75e-13	2.58e-06	0.020554	0.0028998	0.00106412	HS3ST3B1	NA	NA	NA	NA	NA	NA	NA	NA	NA	NA	NA	NA	NA	NA	NA	NA	NA	NA	NA	NA	NA	NA	NA	NA	761	Hyper
chr19	14228303	14229581	1279	12	1.03e-07	9.93e-06	0.0293441	-0.00139833	-0.000620257	PRKACA	chr19	14228303	14229581	1279	12	3.37e-11	1.59e-06	0.0126901	-0.0016264	-0.000503482	PRKACA	NA	NA	NA	NA	NA	NA	NA	NA	NA	NA	NA	NA	NA	NA	NA	NA	NA	NA	NA	NA	NA	NA	NA	NA	789	Hypo
chr10	14372108	14372913	NA	NA	NA	NA	NA	NA	NA	NA	chr10	14372108	14372913	806	7	3.19e-15	4.4e-14	3.51e-10	0.00255999	0.00172219	FRMD4A	NA	NA	NA	NA	NA	NA	NA	NA	NA	NA	NA	NA	NA	NA	NA	NA	NA	NA	NA	NA	NA	NA	NA	NA	NA	NA
chr16	14396137	14398064	NA	NA	NA	NA	NA	NA	NA	NA	chr16	14396137	14398064	1928	14	1.37e-22	1.26e-17	1.01e-13	0.00348938	0.00082456	RP11-65J21.3, MIR193B	NA	NA	NA	NA	NA	NA	NA	NA	NA	NA	NA	NA	NA	NA	NA	NA	NA	NA	NA	NA	NA	NA	NA	NA	NA	NA
chr1	14925135	14925992	NA	NA	NA	NA	NA	NA	NA	NA	chr1	14925135	14925992	858	9	2.19e-22	5.05e-10	4.03e-06	0.0038853	0.0015045	KAZN	chr1	14924535	14925992	1458	10	2.32e-33	8.69e-19	8.96e-16	0.483394	0.285416	KAZN	chr1	14924077	14925992	1916	12	2.35e-33	9.03e-11	1.81e-07	0.245533	0.132976	KAZN	300	Hyper	NA	NA
chr12	14926572	14927928	NA	NA	NA	NA	NA	NA	NA	NA	chr12	14926572	14927928	1357	15	6.39e-14	7.51e-12	5.99e-08	0.00290144	0.00152211	H2AFJ	NA	NA	NA	NA	NA	NA	NA	NA	NA	NA	NA	NA	NA	NA	NA	NA	NA	NA	NA	NA	NA	NA	NA	NA	NA	NA
chr10	14995625	14996927	1303	13	3.72e-21	1.09e-10	3.21e-07	0.00344517	0.00140453	DCLRE1C	chr10	14995476	14996463	988	14	1.96e-38	3.1e-12	2.47e-08	0.00405698	0.00114242	DCLRE1C	NA	NA	NA	NA	NA	NA	NA	NA	NA	NA	NA	NA	NA	NA	NA	NA	NA	NA	NA	NA	NA	NA	NA	NA	587	Hyper
chr11	14993509	14995536	2028	38	1.02e-15	4.91e-08	0.000145238	0.00230937	0.000864305	CALCB, CALCA	chr11	14993378	14996997	3620	47	1.02e-15	7.98e-09	6.36e-05	0.0015559	0.000298405	CALCB, CALCA	NA	NA	NA	NA	NA	NA	NA	NA	NA	NA	NA	NA	NA	NA	NA	NA	NA	NA	NA	NA	NA	NA	NA	NA	706	Hyper
chr10	15000025	15001839	NA	NA	NA	NA	NA	NA	NA	NA	chr10	15000025	15001839	1815	11	6.64e-17	1.48e-12	1.18e-08	-0.00218228	-0.000768376	MEIG1	NA	NA	NA	NA	NA	NA	NA	NA	NA	NA	NA	NA	NA	NA	NA	NA	NA	NA	NA	NA	NA	NA	NA	NA	NA	NA
chr4	15003669	15006634	NA	NA	NA	NA	NA	NA	NA	NA	chr4	15003669	15006634	2966	17	1.37e-22	1.41e-14	1.13e-10	0.00307371	3.26e-05	CPEB2, CPEB2-AS1, RP11-665G4.1	NA	NA	NA	NA	NA	NA	NA	NA	NA	NA	NA	NA	NA	NA	NA	NA	NA	NA	NA	NA	NA	NA	NA	NA	NA	NA
chr19	15090242	15090872	631	8	1.61e-16	3.36e-11	9.93e-08	0.00454376	0.00242827	SLC1A6	chr19	15090242	15091723	1482	11	7.91e-34	1.27e-31	1.01e-27	0.00533676	0.00158319	SLC1A6	NA	NA	NA	NA	NA	NA	NA	NA	NA	NA	NA	NA	NA	NA	NA	NA	NA	NA	NA	NA	NA	NA	NA	NA	362	Hyper
chr12	15114233	15114904	NA	NA	NA	NA	NA	NA	NA	NA	chr12	15114233	15114904	672	9	4.7e-16	2.35e-08	0.000187118	-0.00218316	-0.00127015	ARHGDIB	NA	NA	NA	NA	NA	NA	NA	NA	NA	NA	NA	NA	NA	NA	NA	NA	NA	NA	NA	NA	NA	NA	NA	NA	NA	NA
chr19	15121199	15122224	1026	13	7.42e-38	8.52e-15	2.52e-11	0.00304488	0.0018048	CCDC105, SLC1A6	chr19	15121199	15122224	1026	13	4.52e-84	8.78e-41	7.01e-37	0.00314722	0.00219836	CCDC105, SLC1A6	chr19	15121204	15122224	1021	13	1.27e-18	4.83e-09	4.98e-06	0.235176	0.132081	CCDC105, SLC1A6	chr19	15121204	15122224	1021	13	2.04e-69	6.27e-13	1.26e-09	0.165193	0.0994997	CCDC105, SLC1A6	484	Hyper	200	Hyper
chr11	15136059	15136505	447	9	2.73e-15	9.24e-09	2.73e-05	0.00282167	0.00168038	INSC	chr11	15135663	15136688	1026	12	2.97e-82	1.69e-27	1.34e-23	0.00331559	0.00187798	INSC	chr11	15136059	15136688	630	9	3.26e-14	4.48e-10	4.61e-07	0.399173	0.306961	INSC	chr11	15135663	15136688	1026	11	4.01e-157	2.76e-17	5.55e-14	0.346967	0.196785	INSC	322	Hyper	517	Hyper
chr19	15235953	15236824	NA	NA	NA	NA	NA	NA	NA	NA	chr19	15235953	15236824	872	10	1.62e-17	4.33e-09	3.45e-05	-0.00071122	-0.000324223	AC003956.1, ILVBL	NA	NA	NA	NA	NA	NA	NA	NA	NA	NA	NA	NA	NA	NA	NA	NA	NA	NA	NA	NA	NA	NA	NA	NA	NA	NA
chr19	15342548	15344364	1817	16	1.83e-34	4.24e-26	1.25e-22	0.00260465	0.00164298	EPHX3	chr19	15342548	15344364	1817	16	1.59e-94	1.14e-47	9.1e-44	0.00386027	0.00169651	EPHX3	NA	NA	NA	NA	NA	NA	NA	NA	NA	NA	NA	NA	NA	NA	NA	NA	NA	NA	NA	NA	NA	NA	NA	NA	82	Hyper
chr5	15499895	15501678	NA	NA	NA	NA	NA	NA	NA	NA	chr5	15499895	15501678	1784	14	3.2e-15	3.92e-10	3.13e-06	0.00395001	0.0011209	FBXL7	NA	NA	NA	NA	NA	NA	NA	NA	NA	NA	NA	NA	NA	NA	NA	NA	NA	NA	NA	NA	NA	NA	NA	NA	NA	NA
chr19	15528530	15530870	NA	NA	NA	NA	NA	NA	NA	NA	chr19	15528530	15530870	2341	22	4.13e-12	6.43e-08	0.0005126	-0.00122687	-0.000297301	AKAP8L	NA	NA	NA	NA	NA	NA	NA	NA	NA	NA	NA	NA	NA	NA	NA	NA	NA	NA	NA	NA	NA	NA	NA	NA	NA	NA
chr9	15552606	15553451	NA	NA	NA	NA	NA	NA	NA	NA	chr9	15552606	15553451	846	9	4.18e-21	4.88e-07	0.00389167	-0.00188306	-0.000460089	CCDC171	NA	NA	NA	NA	NA	NA	NA	NA	NA	NA	NA	NA	NA	NA	NA	NA	NA	NA	NA	NA	NA	NA	NA	NA	NA	NA
chr19	15580010	15580721	NA	NA	NA	NA	NA	NA	NA	NA	chr19	15580010	15580721	712	7	8.3e-22	1.2e-10	9.56e-07	0.00362849	0.00183983	PGLYRP2	NA	NA	NA	NA	NA	NA	NA	NA	NA	NA	NA	NA	NA	NA	NA	NA	NA	NA	NA	NA	NA	NA	NA	NA	NA	NA
chr6	15662448	15664231	NA	NA	NA	NA	NA	NA	NA	NA	chr6	15662448	15664231	1784	16	1.65e-29	1.3e-11	1.04e-07	-0.00162299	-0.00022075	DTNBP1	NA	NA	NA	NA	NA	NA	NA	NA	NA	NA	NA	NA	NA	NA	NA	NA	NA	NA	NA	NA	NA	NA	NA	NA	NA	NA
chr4	15703512	15704844	NA	NA	NA	NA	NA	NA	NA	NA	chr4	15703512	15704844	1333	10	2.69e-14	6.37e-12	5.08e-08	0.00371933	0.00122041	FAM200B, BST1	NA	NA	NA	NA	NA	NA	NA	NA	NA	NA	NA	NA	NA	NA	NA	NA	NA	NA	NA	NA	NA	NA	NA	NA	NA	NA
chr7	15725196	15727598	NA	NA	NA	NA	NA	NA	NA	NA	chr7	15725196	15727598	2403	17	8.73e-61	6.49e-14	5.18e-10	0.00419295	0.00101918	MEOX2	NA	NA	NA	NA	NA	NA	NA	NA	NA	NA	NA	NA	NA	NA	NA	NA	NA	NA	NA	NA	NA	NA	NA	NA	NA	NA
chr21	15755380	15756085	NA	NA	NA	NA	NA	NA	NA	NA	chr21	15755380	15756085	706	12	1.51e-18	3.55e-06	0.0283234	-0.00108455	-0.000338611	HSPA13	NA	NA	NA	NA	NA	NA	NA	NA	NA	NA	NA	NA	NA	NA	NA	NA	NA	NA	NA	NA	NA	NA	NA	NA	NA	NA
chr4	15779392	15780522	NA	NA	NA	NA	NA	NA	NA	NA	chr4	15779392	15780522	1131	9	1.99e-15	9.58e-13	7.64e-09	-0.00295597	-0.00070975	CD38	NA	NA	NA	NA	NA	NA	NA	NA	NA	NA	NA	NA	NA	NA	NA	NA	NA	NA	NA	NA	NA	NA	NA	NA	NA	NA
chr1	15850456	15851107	NA	NA	NA	NA	NA	NA	NA	NA	chr1	15850456	15851107	652	7	3.33e-14	4.98e-06	0.0396987	-0.00114934	-0.000525481	CASP9	NA	NA	NA	NA	NA	NA	NA	NA	NA	NA	NA	NA	NA	NA	NA	NA	NA	NA	NA	NA	NA	NA	NA	NA	NA	NA
chr1	15852179	15853452	NA	NA	NA	NA	NA	NA	NA	NA	chr1	15852179	15853452	1274	13	2.08e-10	3.65e-06	0.029123	-0.00056506	-0.000140041	DNAJC16, CASP9	NA	NA	NA	NA	NA	NA	NA	NA	NA	NA	NA	NA	NA	NA	NA	NA	NA	NA	NA	NA	NA	NA	NA	NA	NA	NA
chr1	16010226	16011710	NA	NA	NA	NA	NA	NA	NA	NA	chr1	16010226	16011710	1485	8	1.08e-11	3.66e-08	0.000292023	-0.00245937	-0.000563871	PLEKHM2, AL121992.1	NA	NA	NA	NA	NA	NA	NA	NA	NA	NA	NA	NA	NA	NA	NA	NA	NA	NA	NA	NA	NA	NA	NA	NA	NA	NA
chr12	16062872	16064569	NA	NA	NA	NA	NA	NA	NA	NA	chr12	16062872	16064569	1698	12	2.23e-10	4.26e-06	0.0339899	-0.00136071	-0.000254803	DERA	NA	NA	NA	NA	NA	NA	NA	NA	NA	NA	NA	NA	NA	NA	NA	NA	NA	NA	NA	NA	NA	NA	NA	NA	NA	NA
chr1	16084738	16085597	NA	NA	NA	NA	NA	NA	NA	NA	chr1	16084738	16085597	860	10	1.67e-12	6.35e-07	0.00506661	0.00471996	0.00175735	FBLIM1	chr1	16084445	16085984	1540	10	5.81e-78	1.15e-35	1.19e-32	0.437002	0.293809	FBLIM1	chr1	16084445	16085984	1540	10	7.69e-44	4.78e-12	9.61e-09	0.34641	0.206842	FBLIM1	175	Hyper	NA	NA
chr5	16179012	16180419	1408	14	1.33e-33	4.19e-21	1.24e-17	0.00529741	0.00253934	RP11-19O2.2, MARCH11	chr5	16179012	16181039	2028	16	2.32e-72	1.66e-43	1.32e-39	0.00497465	0.00248508	RP11-19O2.2, MARCH11	chr5	16179012	16181039	2028	15	1.27e-59	1.29e-33	1.32e-30	0.43985	0.302484	RP11-19O2.2, MARCH11	chr5	16179012	16181039	2028	17	4.17e-77	4.3e-15	8.65e-12	0.342471	0.191592	RP11-19O2.2, MARCH11	126	Hyper	112	Hyper
chr19	16186484	16188274	NA	NA	NA	NA	NA	NA	NA	NA	chr19	16186484	16188274	1791	11	6.24e-23	1.88e-06	0.0149686	-0.00154458	-0.000325298	TPM4	NA	NA	NA	NA	NA	NA	NA	NA	NA	NA	NA	NA	NA	NA	NA	NA	NA	NA	NA	NA	NA	NA	NA	NA	NA	NA
chr3	16216045	16216606	NA	NA	NA	NA	NA	NA	NA	NA	chr3	16216045	16216606	562	7	1.78e-42	9.16e-17	7.3e-13	0.00268551	0.00196561	GALNT15	NA	NA	NA	NA	NA	NA	NA	NA	NA	NA	NA	NA	NA	NA	NA	NA	NA	NA	NA	NA	NA	NA	NA	NA	NA	NA
chr17	16256568	16257223	NA	NA	NA	NA	NA	NA	NA	NA	chr17	16256568	16257223	656	11	1.29e-31	5.7e-11	4.54e-07	-0.00163667	-0.000348005	CENPV	NA	NA	NA	NA	NA	NA	NA	NA	NA	NA	NA	NA	NA	NA	NA	NA	NA	NA	NA	NA	NA	NA	NA	NA	NA	NA
chr3	16306489	16308357	NA	NA	NA	NA	NA	NA	NA	NA	chr3	16306489	16308357	1869	11	1.79e-13	1.47e-06	0.0117091	-0.00336683	-0.000749571	OXNAD1	NA	NA	NA	NA	NA	NA	NA	NA	NA	NA	NA	NA	NA	NA	NA	NA	NA	NA	NA	NA	NA	NA	NA	NA	NA	NA
chr5	16465013	16466459	NA	NA	NA	NA	NA	NA	NA	NA	chr5	16465013	16466459	1447	12	3.14e-12	1.28e-09	1.02e-05	-0.000950418	-0.000253799	ZNF622	NA	NA	NA	NA	NA	NA	NA	NA	NA	NA	NA	NA	NA	NA	NA	NA	NA	NA	NA	NA	NA	NA	NA	NA	NA	NA
chr4	16628516	16629833	NA	NA	NA	NA	NA	NA	NA	NA	chr4	16628516	16629833	1318	7	1.49e-13	1.55e-09	1.23e-05	-0.00248051	-0.00158014	LDB2	NA	NA	NA	NA	NA	NA	NA	NA	NA	NA	NA	NA	NA	NA	NA	NA	NA	NA	NA	NA	NA	NA	NA	NA	NA	NA
chr1	16693486	16694269	NA	NA	NA	NA	NA	NA	NA	NA	chr1	16693486	16694269	784	11	1.85e-11	2.35e-06	0.0187531	-0.00223538	-0.000348252	SZRD1	NA	NA	NA	NA	NA	NA	NA	NA	NA	NA	NA	NA	NA	NA	NA	NA	NA	NA	NA	NA	NA	NA	NA	NA	NA	NA
chr6	16760179	16762068	NA	NA	NA	NA	NA	NA	NA	NA	chr6	16760179	16762068	1890	12	5.82e-16	2.27e-07	0.00180857	-0.00111773	-0.000188792	RP1-151F17.1, ATXN1	NA	NA	NA	NA	NA	NA	NA	NA	NA	NA	NA	NA	NA	NA	NA	NA	NA	NA	NA	NA	NA	NA	NA	NA	NA	NA
chr8	16884197	16885270	1074	11	7.68e-20	5.2e-13	1.54e-09	0.00344651	0.00227688	MICU3	chr8	16884197	16885270	1074	12	1.02e-18	5.9e-14	4.71e-10	0.00279254	0.00148386	MICU3	NA	NA	NA	NA	NA	NA	NA	NA	NA	NA	NA	NA	NA	NA	NA	NA	NA	NA	NA	NA	NA	NA	NA	NA	495	Hyper
chr8	17103891	17104852	NA	NA	NA	NA	NA	NA	NA	NA	chr8	17103891	17104852	962	11	3.26e-19	4.97e-11	3.97e-07	-0.00082948	-0.000310231	VPS37A, CNOT7	NA	NA	NA	NA	NA	NA	NA	NA	NA	NA	NA	NA	NA	NA	NA	NA	NA	NA	NA	NA	NA	NA	NA	NA	NA	NA
chr20	17206628	17209611	2984	16	3.98e-19	2.61e-20	7.7e-17	0.00562654	0.00216484	PCSK2	chr20	17206141	17209845	3705	19	1.61e-37	4.16e-34	3.32e-30	0.00773614	0.00206496	PCSK2	NA	NA	NA	NA	NA	NA	NA	NA	NA	NA	NA	NA	NA	NA	NA	NA	NA	NA	NA	NA	NA	NA	NA	NA	173	Hyper
chr10	17270770	17272219	1450	14	2.14e-19	5.12e-09	1.51e-05	0.00585478	0.00182632	VIM, VIM-AS1	chr10	17270592	17272533	1942	17	2.23e-68	8.96e-24	7.14e-20	0.00696453	0.0014838	VIM, VIM-AS1	NA	NA	NA	NA	NA	NA	NA	NA	NA	NA	NA	NA	NA	NA	NA	NA	NA	NA	NA	NA	NA	NA	NA	NA	542	Hyper
chr8	17270347	17272669	2323	15	1.11e-42	2.59e-27	7.66e-24	0.00448601	0.00205031	MTMR7	chr8	17270347	17272669	2323	15	9.69e-70	1.14e-31	9.12e-28	0.00310078	0.00134001	MTMR7	chr8	17270347	17271535	1189	12	1.64e-29	7.33e-11	7.55e-08	0.496811	0.204118	MTMR7	chr8	17270347	17271535	1189	12	1.1e-31	1.05e-05	0.0211385	0.231694	0.0946466	MTMR7	650	Hyper	164	Hyper
chr19	17325573	17326726	NA	NA	NA	NA	NA	NA	NA	NA	chr19	17325573	17326726	1154	14	1.32e-14	5.65e-09	4.51e-05	0.00146877	0.000286854	USE1	NA	NA	NA	NA	NA	NA	NA	NA	NA	NA	NA	NA	NA	NA	NA	NA	NA	NA	NA	NA	NA	NA	NA	NA	NA	NA
chr1	17338208	17338957	NA	NA	NA	NA	NA	NA	NA	NA	chr1	17338208	17338957	750	13	8.5e-14	1.84e-06	0.0147163	-0.000839987	-0.000306268	ATP13A2	NA	NA	NA	NA	NA	NA	NA	NA	NA	NA	NA	NA	NA	NA	NA	NA	NA	NA	NA	NA	NA	NA	NA	NA	NA	NA
chr19	17392161	17393354	NA	NA	NA	NA	NA	NA	NA	NA	chr19	17392161	17393354	1194	13	5.5e-47	1.53e-12	1.22e-08	0.0067752	0.00160872	CTD-2278I10.6, ANKLE1, USHBP1	NA	NA	NA	NA	NA	NA	NA	NA	NA	NA	NA	NA	NA	NA	NA	NA	NA	NA	NA	NA	NA	NA	NA	NA	NA	NA
chr19	17413767	17415053	NA	NA	NA	NA	NA	NA	NA	NA	chr19	17413767	17415053	1287	11	1.63e-13	1.21e-07	0.000961255	-0.00200249	-0.000691995	MRPL34, ABHD8	NA	NA	NA	NA	NA	NA	NA	NA	NA	NA	NA	NA	NA	NA	NA	NA	NA	NA	NA	NA	NA	NA	NA	NA	NA	NA
chr19	17416367	17417054	NA	NA	NA	NA	NA	NA	NA	NA	chr19	17416367	17417054	688	9	1e-14	2.09e-08	0.000166564	-0.000499523	-0.000145809	MRPL34, ABHD8	NA	NA	NA	NA	NA	NA	NA	NA	NA	NA	NA	NA	NA	NA	NA	NA	NA	NA	NA	NA	NA	NA	NA	NA	NA	NA
chr19	17438249	17440072	NA	NA	NA	NA	NA	NA	NA	NA	chr19	17438249	17440072	1824	7	4.62e-07	2.41e-08	0.000191909	-0.00162981	-0.000206875	ANO8	NA	NA	NA	NA	NA	NA	NA	NA	NA	NA	NA	NA	NA	NA	NA	NA	NA	NA	NA	NA	NA	NA	NA	NA	NA	NA
chr22	17564615	17566297	NA	NA	NA	NA	NA	NA	NA	NA	chr22	17564615	17566297	1683	11	3.63e-13	1.46e-10	1.16e-06	-0.00139577	-0.000449394	IL17RA	NA	NA	NA	NA	NA	NA	NA	NA	NA	NA	NA	NA	NA	NA	NA	NA	NA	NA	NA	NA	NA	NA	NA	NA	NA	NA
chr17	17584301	17585645	NA	NA	NA	NA	NA	NA	NA	NA	chr17	17584301	17585645	1345	8	3.45e-11	1.69e-06	0.0134879	-0.000924578	-0.000246937	RAI1	NA	NA	NA	NA	NA	NA	NA	NA	NA	NA	NA	NA	NA	NA	NA	NA	NA	NA	NA	NA	NA	NA	NA	NA	NA	NA
chr22	17600844	17602681	NA	NA	NA	NA	NA	NA	NA	NA	chr22	17600844	17602681	1838	8	8.18e-17	1.34e-08	0.00010696	0.0025685	0.000616492	AC006946.15, CECR6	NA	NA	NA	NA	NA	NA	NA	NA	NA	NA	NA	NA	NA	NA	NA	NA	NA	NA	NA	NA	NA	NA	NA	NA	NA	NA
chr19	17622109	17623398	NA	NA	NA	NA	NA	NA	NA	NA	chr19	17622109	17623398	1290	10	1.73e-13	9.5e-08	0.000757548	-0.00120572	-0.000342096	PGLS, CTD-3131K8.2	NA	NA	NA	NA	NA	NA	NA	NA	NA	NA	NA	NA	NA	NA	NA	NA	NA	NA	NA	NA	NA	NA	NA	NA	NA	NA
chr22	17639482	17640972	NA	NA	NA	NA	NA	NA	NA	NA	chr22	17639482	17640972	1491	10	1e-14	2.19e-09	1.75e-05	0.00364653	0.00112931	CECR5-AS1, CECR5	NA	NA	NA	NA	NA	NA	NA	NA	NA	NA	NA	NA	NA	NA	NA	NA	NA	NA	NA	NA	NA	NA	NA	NA	NA	NA
chr19	17665823	17666514	NA	NA	NA	NA	NA	NA	NA	NA	chr19	17665823	17666514	692	11	2.57e-15	5.04e-08	0.000402292	-0.00107603	-0.00037568	COLGALT1	NA	NA	NA	NA	NA	NA	NA	NA	NA	NA	NA	NA	NA	NA	NA	NA	NA	NA	NA	NA	NA	NA	NA	NA	NA	NA
chr22	17679738	17681506	NA	NA	NA	NA	NA	NA	NA	NA	chr22	17679738	17681506	1769	16	5.32e-60	1.89e-40	1.51e-36	0.00571658	0.0030873	CECR1	NA	NA	NA	NA	NA	NA	NA	NA	NA	NA	NA	NA	NA	NA	NA	NA	NA	NA	NA	NA	NA	NA	NA	NA	NA	NA
chr11	17740206	17742135	1930	11	1.06e-15	1.44e-14	4.25e-11	0.00313185	0.00177819	MYOD1	chr11	17740109	17743840	3732	19	1e-50	6.83e-59	5.45e-55	0.00478637	0.00228619	MYOD1	chr11	17740977	17742759	1783	9	8.03e-16	2.37e-09	2.44e-06	0.275264	0.194666	MYOD1	chr11	17740887	17743282	2396	11	1.41e-49	1.92e-13	3.87e-10	0.182327	0.124844	MYOD1	455	Hyper	147	Hyper
chr1	17750646	17752023	NA	NA	NA	NA	NA	NA	NA	NA	chr1	17750646	17752023	1378	10	5.73e-14	8.18e-10	6.53e-06	0.00112752	0.000601943	RCC2	NA	NA	NA	NA	NA	NA	NA	NA	NA	NA	NA	NA	NA	NA	NA	NA	NA	NA	NA	NA	NA	NA	NA	NA	NA	NA
chr4	17782853	17783610	758	10	6e-11	2.31e-06	0.00682144	0.00387718	0.00155434	FAM184B	chr4	17782643	17783936	1294	12	5.1e-42	6.31e-19	5.03e-15	0.003859	0.00185731	FAM184B	chr4	17782643	17783936	1294	12	2.48e-43	1.89e-23	1.95e-20	0.465519	0.304039	FAM184B	chr4	17781880	17783936	2057	13	7.74e-183	1.29e-21	2.59e-18	0.321046	0.178549	FAM184B	79	Hyper	710	Hyper
chr19	17798755	17800467	NA	NA	NA	NA	NA	NA	NA	NA	chr19	17798755	17800467	1713	10	2.4e-32	8.01e-14	6.39e-10	0.0022565	0.000920391	UNC13A	NA	NA	NA	NA	NA	NA	NA	NA	NA	NA	NA	NA	NA	NA	NA	NA	NA	NA	NA	NA	NA	NA	NA	NA	NA	NA
chr19	17905332	17906309	NA	NA	NA	NA	NA	NA	NA	NA	chr19	17905332	17906309	978	9	2.56e-15	4.8e-09	3.83e-05	-0.0033097	-0.001344	B3GNT3	NA	NA	NA	NA	NA	NA	NA	NA	NA	NA	NA	NA	NA	NA	NA	NA	NA	NA	NA	NA	NA	NA	NA	NA	NA	NA
chr17	17942007	17942860	NA	NA	NA	NA	NA	NA	NA	NA	chr17	17942007	17942860	854	16	5e-26	8.66e-09	6.91e-05	-0.00228742	-0.000638623	GID4, ATPAF2	NA	NA	NA	NA	NA	NA	NA	NA	NA	NA	NA	NA	NA	NA	NA	NA	NA	NA	NA	NA	NA	NA	NA	NA	NA	NA
chr19	17958339	17959082	NA	NA	NA	NA	NA	NA	NA	NA	chr19	17958339	17959082	744	13	1.89e-16	9.64e-07	0.00769242	0.00155874	0.000755677	JAK3	NA	NA	NA	NA	NA	NA	NA	NA	NA	NA	NA	NA	NA	NA	NA	NA	NA	NA	NA	NA	NA	NA	NA	NA	NA	NA
chr19	17972324	17973494	NA	NA	NA	NA	NA	NA	NA	NA	chr19	17972324	17973494	1171	7	1.26e-13	5.16e-09	4.11e-05	-0.00189233	-0.00112494	RPL18A, SNORA68	NA	NA	NA	NA	NA	NA	NA	NA	NA	NA	NA	NA	NA	NA	NA	NA	NA	NA	NA	NA	NA	NA	NA	NA	NA	NA
chr4	18022372	18023955	NA	NA	NA	NA	NA	NA	NA	NA	chr4	18022372	18023955	1584	11	9.24e-10	2.49e-06	0.0198413	0.00143286	-1.98e-05	LCORL	NA	NA	NA	NA	NA	NA	NA	NA	NA	NA	NA	NA	NA	NA	NA	NA	NA	NA	NA	NA	NA	NA	NA	NA	NA	NA
chr6	18122474	18123305	NA	NA	NA	NA	NA	NA	NA	NA	chr6	18122474	18123305	832	12	2.21e-112	1.61e-37	1.29e-33	0.00704187	0.002512	NHLRC1	NA	NA	NA	NA	NA	NA	NA	NA	NA	NA	NA	NA	NA	NA	NA	NA	NA	NA	NA	NA	NA	NA	NA	NA	NA	NA
chr17	18161617	18162372	NA	NA	NA	NA	NA	NA	NA	NA	chr17	18161617	18162372	756	16	1.51e-44	1.76e-15	1.41e-11	-0.00167329	-0.000526202	FLII	NA	NA	NA	NA	NA	NA	NA	NA	NA	NA	NA	NA	NA	NA	NA	NA	NA	NA	NA	NA	NA	NA	NA	NA	NA	NA
chr17	18163513	18164442	NA	NA	NA	NA	NA	NA	NA	NA	chr17	18163513	18164442	930	13	2.95e-24	6.83e-07	0.00544567	-0.00164939	-0.000454162	MIEF2	NA	NA	NA	NA	NA	NA	NA	NA	NA	NA	NA	NA	NA	NA	NA	NA	NA	NA	NA	NA	NA	NA	NA	NA	NA	NA
chr19	18209584	18210197	NA	NA	NA	NA	NA	NA	NA	NA	chr19	18209584	18210197	614	9	5.78e-14	1.61e-07	0.00128382	-0.000903656	-0.000491092	MAST3, IL12RB1	NA	NA	NA	NA	NA	NA	NA	NA	NA	NA	NA	NA	NA	NA	NA	NA	NA	NA	NA	NA	NA	NA	NA	NA	NA	NA
chr11	18343133	18344237	NA	NA	NA	NA	NA	NA	NA	NA	chr11	18343133	18344237	1105	12	2.19e-20	1.82e-06	0.0144914	-0.00198712	-0.000378913	GTF2H1, HPS5	NA	NA	NA	NA	NA	NA	NA	NA	NA	NA	NA	NA	NA	NA	NA	NA	NA	NA	NA	NA	NA	NA	NA	NA	NA	NA
chr19	18343302	18345112	NA	NA	NA	NA	NA	NA	NA	NA	chr19	18343302	18345112	1811	10	1.29e-47	5e-19	3.99e-15	0.00313722	0.00166282	PDE4C	NA	NA	NA	NA	NA	NA	NA	NA	NA	NA	NA	NA	NA	NA	NA	NA	NA	NA	NA	NA	NA	NA	NA	NA	NA	NA
chr19	18391301	18393122	NA	NA	NA	NA	NA	NA	NA	NA	chr19	18391301	18393122	1822	12	1.04e-09	4.28e-08	0.000341395	-0.000877709	-0.000315465	MIR3188, JUND	NA	NA	NA	NA	NA	NA	NA	NA	NA	NA	NA	NA	NA	NA	NA	NA	NA	NA	NA	NA	NA	NA	NA	NA	NA	NA
chr20	18447695	18448250	NA	NA	NA	NA	NA	NA	NA	NA	chr20	18447695	18448250	556	10	5.6e-28	1.09e-13	8.69e-10	-0.00109222	-0.000316272	POLR3F, DZANK1	NA	NA	NA	NA	NA	NA	NA	NA	NA	NA	NA	NA	NA	NA	NA	NA	NA	NA	NA	NA	NA	NA	NA	NA	NA	NA
chr19	18496756	18497201	NA	NA	NA	NA	NA	NA	NA	NA	chr19	18496756	18497201	446	7	5.12e-14	1.14e-09	9.11e-06	-0.00123229	-0.000865738	GDF15	NA	NA	NA	NA	NA	NA	NA	NA	NA	NA	NA	NA	NA	NA	NA	NA	NA	NA	NA	NA	NA	NA	NA	NA	NA	NA
chr20	18547762	18548475	NA	NA	NA	NA	NA	NA	NA	NA	chr20	18547762	18548475	714	11	1.05e-24	6.58e-07	0.00524644	-0.00149976	-0.000482459	LINC00493	NA	NA	NA	NA	NA	NA	NA	NA	NA	NA	NA	NA	NA	NA	NA	NA	NA	NA	NA	NA	NA	NA	NA	NA	NA	NA
chr20	18567851	18569196	NA	NA	NA	NA	NA	NA	NA	NA	chr20	18567851	18569196	1346	15	1.59e-08	5.35e-07	0.00426919	-0.00190076	-0.000444718	DTD1	NA	NA	NA	NA	NA	NA	NA	NA	NA	NA	NA	NA	NA	NA	NA	NA	NA	NA	NA	NA	NA	NA	NA	NA	NA	NA
chr22	18592729	18594235	NA	NA	NA	NA	NA	NA	NA	NA	chr22	18592729	18594235	1507	12	1e-16	4.42e-07	0.00352616	0.00251489	1.45e-05	PEX26, TUBA8	NA	NA	NA	NA	NA	NA	NA	NA	NA	NA	NA	NA	NA	NA	NA	NA	NA	NA	NA	NA	NA	NA	NA	NA	NA	NA
chr11	18727628	18728665	NA	NA	NA	NA	NA	NA	NA	NA	chr11	18727628	18728665	1038	7	2.19e-07	4.6e-07	0.00367321	-0.00096622	-0.000837714	RP11-1081L13.4, IGSF22	NA	NA	NA	NA	NA	NA	NA	NA	NA	NA	NA	NA	NA	NA	NA	NA	NA	NA	NA	NA	NA	NA	NA	NA	NA	NA
chr19	18793705	18794818	NA	NA	NA	NA	NA	NA	NA	NA	chr19	18793705	18794818	1114	12	6.52e-14	3.16e-10	2.52e-06	-0.00122878	-0.000418431	CRTC1	NA	NA	NA	NA	NA	NA	NA	NA	NA	NA	NA	NA	NA	NA	NA	NA	NA	NA	NA	NA	NA	NA	NA	NA	NA	NA
chr11	18811712	18814565	NA	NA	NA	NA	NA	NA	NA	NA	chr11	18811712	18814565	2854	14	3.19e-15	5.78e-16	4.61e-12	0.00212075	0.00131141	PTPN5	NA	NA	NA	NA	NA	NA	NA	NA	NA	NA	NA	NA	NA	NA	NA	NA	NA	NA	NA	NA	NA	NA	NA	NA	NA	NA
chr22	18893280	18893821	NA	NA	NA	NA	NA	NA	NA	NA	chr22	18893280	18893821	542	10	2.99e-19	3.95e-08	0.000315407	-0.00131598	-0.000504528	DGCR6	NA	NA	NA	NA	NA	NA	NA	NA	NA	NA	NA	NA	NA	NA	NA	NA	NA	NA	NA	NA	NA	NA	NA	NA	NA	NA
chr19	18900241	18902221	NA	NA	NA	NA	NA	NA	NA	NA	chr19	18900241	18902221	1981	17	3.26e-14	1.25e-06	0.00994754	0.00211338	0.000458762	COMP	NA	NA	NA	NA	NA	NA	NA	NA	NA	NA	NA	NA	NA	NA	NA	NA	NA	NA	NA	NA	NA	NA	NA	NA	NA	NA
chr10	18947464	18948399	NA	NA	NA	NA	NA	NA	NA	NA	chr10	18947464	18948399	936	10	6.22e-11	3.61e-06	0.0288261	-0.00313142	-0.000521534	ARL5B, ARL5B-AS1	NA	NA	NA	NA	NA	NA	NA	NA	NA	NA	NA	NA	NA	NA	NA	NA	NA	NA	NA	NA	NA	NA	NA	NA	NA	NA
chr1	18958084	18959625	1542	9	1.59e-20	4.78e-12	1.41e-08	0.00360469	0.0019256	PAX7	chr1	18956762	18960940	4179	20	7.06e-50	1.4e-53	1.11e-49	0.00526511	0.00221469	PAX7	NA	NA	NA	NA	NA	NA	NA	NA	NA	NA	NA	NA	NA	NA	NA	NA	NA	NA	NA	NA	NA	NA	NA	NA	210	Hyper
chr21	18985314	18985761	NA	NA	NA	NA	NA	NA	NA	NA	chr21	18985314	18985761	448	11	1.22e-23	3.04e-07	0.00242307	0.00202835	0.000637609	NA	NA	NA	NA	NA	NA	NA	NA	NA	NA	NA	NA	NA	NA	NA	NA	NA	NA	NA	NA	NA	NA	NA	NA	NA	NA	NA
chr9	19032778	19033888	NA	NA	NA	NA	NA	NA	NA	NA	chr9	19032778	19033888	1111	9	7.01e-11	1.51e-06	0.0120192	0.00142271	0.000115264	FAM154A	NA	NA	NA	NA	NA	NA	NA	NA	NA	NA	NA	NA	NA	NA	NA	NA	NA	NA	NA	NA	NA	NA	NA	NA	NA	NA
chr22	19136844	19138267	1424	8	3.29e-10	1.04e-09	3.06e-06	0.0031866	0.00214771	GSC2	chr22	19136238	19138856	2619	11	4.29e-35	1.65e-38	1.32e-34	0.00401692	0.00251666	GSC2	chr22	19137222	19138267	1046	7	5.89e-17	1.75e-08	1.8e-05	0.368819	0.275399	GSC2	chr22	19136844	19138856	2013	11	3.94e-26	6.26e-06	0.0125849	0.227518	0.110041	GSC2	705	Hyper	355	Hyper
chr7	19146032	19147487	1456	8	1.78e-19	8.11e-15	2.4e-11	0.00356242	0.00231477	TWIST1	chr7	19146032	19148187	2156	10	1.48e-41	3.33e-27	2.65e-23	0.00374881	0.00223866	TWIST1	chr7	19146032	19147382	1351	8	9.12e-10	3.84e-08	3.96e-05	0.369121	0.248169	TWIST1	chr7	19146032	19147487	1456	10	2.96e-27	1.06e-10	2.12e-07	0.246333	0.173363	TWIST1	584	Hyper	303	Hyper
chr7	19151058	19152418	1361	8	5.08e-19	1.03e-14	3.03e-11	0.00266826	0.00212005	AC003986.6, TWIST1	chr7	19151658	19152418	761	7	5.92e-20	4.53e-09	3.61e-05	0.00229561	0.00133953	AC003986.6, TWIST1	NA	NA	NA	NA	NA	NA	NA	NA	NA	NA	NA	NA	NA	NA	NA	NA	NA	NA	NA	NA	NA	NA	NA	NA	504	Hyper
chr7	19156902	19159569	2668	28	2.34e-55	5.89e-32	1.74e-28	0.00313396	0.00175746	AC003986.7, TWIST1	chr7	19155785	19159534	3750	30	6.81e-41	9.34e-39	7.45e-35	0.00446978	0.00145024	TWIST1	chr7	19155785	19158954	3170	32	1e-61	8.65e-37	8.91e-34	0.492989	0.253305	TWIST1	chr7	19155785	19158954	3170	33	9.22e-179	1.07e-31	2.14e-28	0.335555	0.16044	TWIST1	24	Hyper	100	Hyper
chr7	19183231	19185267	2037	14	2.66e-21	4.22e-19	1.25e-15	0.00409872	0.00239955	AC003986.5, FERD3L	chr7	19183231	19185407	2177	16	9.06e-46	4.67e-53	3.73e-49	0.00385126	0.00292061	AC003986.5, FERD3L	NA	NA	NA	NA	NA	NA	NA	NA	NA	NA	NA	NA	NA	NA	NA	NA	NA	NA	NA	NA	NA	NA	NA	NA	99	Hyper
chr1	19229049	19229803	NA	NA	NA	NA	NA	NA	NA	NA	chr1	19229049	19229803	755	17	6.84e-27	5.15e-07	0.00411174	-0.00144255	-0.000293826	RP13-279N23.2, ALDH4A1	NA	NA	NA	NA	NA	NA	NA	NA	NA	NA	NA	NA	NA	NA	NA	NA	NA	NA	NA	NA	NA	NA	NA	NA	NA	NA
chr17	19265610	19266654	NA	NA	NA	NA	NA	NA	NA	NA	chr17	19265610	19266654	1045	15	3.67e-21	1.89e-08	0.000150837	-0.00151897	-0.000404803	B9D1	NA	NA	NA	NA	NA	NA	NA	NA	NA	NA	NA	NA	NA	NA	NA	NA	NA	NA	NA	NA	NA	NA	NA	NA	NA	NA
chr18	19284448	19285336	NA	NA	NA	NA	NA	NA	NA	NA	chr18	19284448	19285336	889	12	1.55e-11	4.72e-06	0.0376719	-0.0012973	-0.000345046	MIB1, ABHD3	NA	NA	NA	NA	NA	NA	NA	NA	NA	NA	NA	NA	NA	NA	NA	NA	NA	NA	NA	NA	NA	NA	NA	NA	NA	NA
chr19	19322527	19323330	804	9	4.21e-29	1.07e-10	3.16e-07	0.00356703	0.00223169	NCAN	chr19	19322527	19323330	804	9	3.54e-32	1.95e-16	1.56e-12	0.0029853	0.00194067	NCAN	NA	NA	NA	NA	NA	NA	NA	NA	NA	NA	NA	NA	NA	NA	NA	NA	NA	NA	NA	NA	NA	NA	NA	NA	552	Hyper
chr19	19373566	19374178	613	9	3.39e-21	2.89e-09	8.53e-06	0.00246382	0.00128237	HAPLN4, AC138430.4	chr19	19373566	19375575	2010	13	3.72e-30	2.49e-13	1.98e-09	0.00210976	0.000594519	HAPLN4, AC138430.4, TM6SF2	NA	NA	NA	NA	NA	NA	NA	NA	NA	NA	NA	NA	NA	NA	NA	NA	NA	NA	NA	NA	NA	NA	NA	NA	620	Hyper
chr22	19418307	19420067	NA	NA	NA	NA	NA	NA	NA	NA	chr22	19418307	19420067	1761	10	1.14e-09	1.23e-06	0.00977215	-0.000506234	-0.000164016	MRPL40, HIRA, C22orf39	NA	NA	NA	NA	NA	NA	NA	NA	NA	NA	NA	NA	NA	NA	NA	NA	NA	NA	NA	NA	NA	NA	NA	NA	NA	NA
chr16	19421706	19422554	NA	NA	NA	NA	NA	NA	NA	NA	chr16	19421706	19422554	849	8	1.72e-19	1.55e-10	1.23e-06	-0.00117743	-0.000555186	TMC5, CTA-363E6.5	NA	NA	NA	NA	NA	NA	NA	NA	NA	NA	NA	NA	NA	NA	NA	NA	NA	NA	NA	NA	NA	NA	NA	NA	NA	NA
chr19	19431259	19432407	NA	NA	NA	NA	NA	NA	NA	NA	chr19	19431259	19432407	1149	14	1.19e-18	8.28e-09	6.6e-05	-0.00124261	-0.000194772	MAU2, SUGP1	NA	NA	NA	NA	NA	NA	NA	NA	NA	NA	NA	NA	NA	NA	NA	NA	NA	NA	NA	NA	NA	NA	NA	NA	NA	NA
chr8	19460097	19460682	NA	NA	NA	NA	NA	NA	NA	NA	chr8	19460097	19460682	586	7	4.57e-25	1.22e-07	0.000973055	0.00358619	0.00115101	CSGALNACT1	NA	NA	NA	NA	NA	NA	NA	NA	NA	NA	NA	NA	NA	NA	NA	NA	NA	NA	NA	NA	NA	NA	NA	NA	NA	NA
chr19	19495540	19496697	NA	NA	NA	NA	NA	NA	NA	NA	chr19	19495540	19496697	1158	11	1.96e-18	1.84e-07	0.00147173	-0.00229261	-0.000392079	GATAD2A	NA	NA	NA	NA	NA	NA	NA	NA	NA	NA	NA	NA	NA	NA	NA	NA	NA	NA	NA	NA	NA	NA	NA	NA	NA	NA
chr16	19534852	19535770	NA	NA	NA	NA	NA	NA	NA	NA	chr16	19534852	19535770	919	8	3.53e-21	9.61e-08	0.000766354	-0.00225678	-0.000734517	CCP110	NA	NA	NA	NA	NA	NA	NA	NA	NA	NA	NA	NA	NA	NA	NA	NA	NA	NA	NA	NA	NA	NA	NA	NA	NA	NA
chr8	19614302	19615741	NA	NA	NA	NA	NA	NA	NA	NA	chr8	19614302	19615741	1440	9	7.26e-19	1.65e-13	1.32e-09	0.0023569	0.00144586	CSGALNACT1	NA	NA	NA	NA	NA	NA	NA	NA	NA	NA	NA	NA	NA	NA	NA	NA	NA	NA	NA	NA	NA	NA	NA	NA	NA	NA
chr21	19616939	19618120	1182	11	2.71e-10	1.03e-10	3.03e-07	0.0058148	0.00338962	CHODL	chr21	19616939	19618200	1262	12	4.62e-17	2.38e-19	1.9e-15	0.00459131	0.00287647	CHODL	NA	NA	NA	NA	NA	NA	NA	NA	NA	NA	NA	NA	NA	NA	NA	NA	NA	NA	NA	NA	NA	NA	NA	NA	524	Hyper
chr19	19625264	19627922	NA	NA	NA	NA	NA	NA	NA	NA	chr19	19625264	19627922	2659	20	1.49e-71	4.33e-33	3.46e-29	-0.00238478	-0.000666485	NDUFA13, CTC-260F20.3, YJEFN3, TSSK6	NA	NA	NA	NA	NA	NA	NA	NA	NA	NA	NA	NA	NA	NA	NA	NA	NA	NA	NA	NA	NA	NA	NA	NA	NA	NA
chr19	19650766	19652066	NA	NA	NA	NA	NA	NA	NA	NA	chr19	19650766	19652066	1301	8	1.36e-25	7.68e-19	6.12e-15	0.00276634	0.00163779	CILP2	NA	NA	NA	NA	NA	NA	NA	NA	NA	NA	NA	NA	NA	NA	NA	NA	NA	NA	NA	NA	NA	NA	NA	NA	NA	NA
chr8	19674283	19675432	NA	NA	NA	NA	NA	NA	NA	NA	chr8	19674283	19675432	1150	14	8.78e-15	1.2e-06	0.00954398	-0.00107854	-0.000318528	INTS10	NA	NA	NA	NA	NA	NA	NA	NA	NA	NA	NA	NA	NA	NA	NA	NA	NA	NA	NA	NA	NA	NA	NA	NA	NA	NA
chr6	19691447	19692420	NA	NA	NA	NA	NA	NA	NA	NA	chr6	19691447	19692420	974	8	2.06e-21	6.25e-14	4.98e-10	0.00318279	0.00224551	RP1-167F1.2, RP3-471C18.2	NA	NA	NA	NA	NA	NA	NA	NA	NA	NA	NA	NA	NA	NA	NA	NA	NA	NA	NA	NA	NA	NA	NA	NA	NA	NA
chr22	19710566	19711327	NA	NA	NA	NA	NA	NA	NA	NA	chr22	19710566	19711327	762	8	5.21e-18	2.32e-10	1.85e-06	-0.00266877	-0.00139301	SEPT5, GP1BB	NA	NA	NA	NA	NA	NA	NA	NA	NA	NA	NA	NA	NA	NA	NA	NA	NA	NA	NA	NA	NA	NA	NA	NA	NA	NA
chr11	19735701	19736648	948	7	5.24e-07	1.66e-05	0.0489526	0.00236334	0.000966635	NAV2	chr11	19734588	19737351	2764	21	4.26e-20	1.15e-09	9.21e-06	0.00276164	0.000395817	NAV2	chr11	19735276	19736912	1637	10	4.79e-18	4.83e-07	0.000497474	0.32323	0.178728	NAV2	chr11	19735068	19737351	2284	14	8.91e-118	3.39e-08	6.8e-05	0.263464	0.0534582	NAV2	690	Hyper	784	Hyper
chr19	19754386	19755036	NA	NA	NA	NA	NA	NA	NA	NA	chr19	19754386	19755036	651	10	4e-22	4.42e-09	3.52e-05	-0.00123432	-0.000286018	GMIP	NA	NA	NA	NA	NA	NA	NA	NA	NA	NA	NA	NA	NA	NA	NA	NA	NA	NA	NA	NA	NA	NA	NA	NA	NA	NA
chr9	19788257	19789848	NA	NA	NA	NA	NA	NA	NA	NA	chr9	19788257	19789848	1592	7	1.81e-18	6.36e-19	5.07e-15	0.00326572	0.00219645	NA	NA	NA	NA	NA	NA	NA	NA	NA	NA	NA	NA	NA	NA	NA	NA	NA	NA	NA	NA	NA	NA	NA	NA	NA	NA	NA
chr7	19812327	19813525	1199	16	5.77e-20	2.63e-12	7.78e-09	0.00331264	0.00195464	TMEM196	chr7	19812327	19813525	1199	16	3.12e-68	3.2e-40	2.55e-36	0.00428084	0.00246709	TMEM196	chr7	19812327	19813525	1199	15	2.46e-21	6.44e-10	6.64e-07	0.419935	0.22982	TMEM196	chr7	19812327	19813525	1199	15	4.49e-105	1.53e-20	3.07e-17	0.315256	0.198556	TMEM196	294	Hyper	261	Hyper
chr6	19836605	19838211	NA	NA	NA	NA	NA	NA	NA	NA	chr6	19836605	19838211	1607	8	1.93e-55	1.15e-27	9.17e-24	0.00395303	0.00264008	ID4, RP1-167F1.2	NA	NA	NA	NA	NA	NA	NA	NA	NA	NA	NA	NA	NA	NA	NA	NA	NA	NA	NA	NA	NA	NA	NA	NA	NA	NA
chr22	19928445	19929557	NA	NA	NA	NA	NA	NA	NA	NA	chr22	19928445	19929557	1113	14	1.92e-14	2.34e-06	0.0186574	-0.00134864	-0.000367565	COMT, TXNRD2	NA	NA	NA	NA	NA	NA	NA	NA	NA	NA	NA	NA	NA	NA	NA	NA	NA	NA	NA	NA	NA	NA	NA	NA	NA	NA
chr5	19988018	19988944	NA	NA	NA	NA	NA	NA	NA	NA	chr5	19988018	19988944	927	13	1.5e-22	6.5e-17	5.19e-13	0.00379277	0.00214498	CDH18	NA	NA	NA	NA	NA	NA	NA	NA	NA	NA	NA	NA	NA	NA	NA	NA	NA	NA	NA	NA	NA	NA	NA	NA	NA	NA
chr1	19990624	19992167	NA	NA	NA	NA	NA	NA	NA	NA	chr1	19990624	19992167	1544	11	2.03e-11	4.53e-10	3.61e-06	0.00127841	-0.00043408	HTR6	NA	NA	NA	NA	NA	NA	NA	NA	NA	NA	NA	NA	NA	NA	NA	NA	NA	NA	NA	NA	NA	NA	NA	NA	NA	NA
chr20	19997606	19999412	NA	NA	NA	NA	NA	NA	NA	NA	chr20	19997606	19999412	1807	22	1.71e-14	2.24e-07	0.00179053	-0.00113916	-0.000147151	NAA20	NA	NA	NA	NA	NA	NA	NA	NA	NA	NA	NA	NA	NA	NA	NA	NA	NA	NA	NA	NA	NA	NA	NA	NA	NA	NA
chr16	20084851	20085897	NA	NA	NA	NA	NA	NA	NA	NA	chr16	20084851	20085897	1047	8	1.1e-40	5.24e-21	4.18e-17	0.00309675	0.00217903	GPR139	NA	NA	NA	NA	NA	NA	NA	NA	NA	NA	NA	NA	NA	NA	NA	NA	NA	NA	NA	NA	NA	NA	NA	NA	NA	NA
chr11	20177746	20178979	NA	NA	NA	NA	NA	NA	NA	NA	chr11	20177746	20178979	1234	7	2.18e-28	2.69e-18	2.14e-14	0.00288722	0.00133441	DBX1	NA	NA	NA	NA	NA	NA	NA	NA	NA	NA	NA	NA	NA	NA	NA	NA	NA	NA	NA	NA	NA	NA	NA	NA	NA	NA
chr11	20180666	20183057	2392	15	2.6e-08	8.88e-09	2.62e-05	0.0026393	0.00154056	DBX1	chr11	20180336	20183057	2722	17	2.97e-69	3.74e-60	2.99e-56	0.0047197	0.00267552	DBX1	chr11	20181456	20182122	667	7	2.77e-12	1.21e-06	0.00125136	0.32063	0.216978	DBX1	chr11	20180336	20183057	2722	16	7.95e-52	6.93e-12	1.39e-08	0.256684	0.122414	DBX1	589	Hyper	309	Hyper
chr11	20184128	20185382	1255	9	1.38e-10	4.7e-09	1.39e-05	0.00407422	0.00173487	NA	chr11	20184128	20186078	1951	10	1.19e-46	1.19e-33	9.51e-30	0.00307187	0.00236799	NA	NA	NA	NA	NA	NA	NA	NA	NA	NA	NA	NA	NA	NA	NA	NA	NA	NA	NA	NA	NA	NA	NA	NA	NA	434	Hyper
chr2	20189208	20190511	NA	NA	NA	NA	NA	NA	NA	NA	chr2	20189208	20190511	1304	16	4.44e-30	6.24e-14	4.98e-10	0.00230298	0.000579076	AC079145.4, WDR35	NA	NA	NA	NA	NA	NA	NA	NA	NA	NA	NA	NA	NA	NA	NA	NA	NA	NA	NA	NA	NA	NA	NA	NA	NA	NA
chr4	20254519	20255346	828	11	1.06e-11	1.59e-07	0.000469267	0.00229109	0.00165488	SLIT2	chr4	20254685	20256841	2157	14	1.41e-16	1.3e-11	1.04e-07	0.0030423	0.00143286	SLIT2	chr4	20254519	20256841	2323	10	2.17e-38	1.43e-27	1.48e-24	0.459227	0.285438	SLIT2	chr4	20254519	20256841	2323	11	3.52e-79	1.49e-17	3e-14	0.223728	0.181417	SLIT2	105	Hyper	704	Hyper
chr1	20512395	20513402	NA	NA	NA	NA	NA	NA	NA	NA	chr1	20512395	20513402	1008	11	4.69e-56	1.18e-14	9.4e-11	0.0039315	0.00142118	UBXN10, UBXN10-AS1	NA	NA	NA	NA	NA	NA	NA	NA	NA	NA	NA	NA	NA	NA	NA	NA	NA	NA	NA	NA	NA	NA	NA	NA	NA	NA
chr11	20617974	20620002	2029	12	2.04e-26	1.88e-18	5.55e-15	0.00376682	0.00221885	NA	chr11	20617974	20623259	5286	32	5.03e-59	1.73e-73	1.38e-69	0.00389874	0.00206714	SLC6A5	chr11	20617937	20620680	2744	16	1.68e-10	4.91e-09	5.05e-06	0.323889	0.200702	NA	chr11	20617937	20623913	5977	34	1.74e-49	9.5e-17	1.91e-13	0.299598	0.1031	SLC6A5	371	Hyper	76	Hyper
chr11	20625992	20627597	1606	7	1.68e-07	2.05e-07	0.000606722	0.00252318	0.00197315	SLC6A5	chr11	20625992	20627781	1790	8	3.24e-18	5.29e-18	4.22e-14	0.00436889	0.00234401	SLC6A5	NA	NA	NA	NA	NA	NA	NA	NA	NA	NA	NA	NA	NA	NA	NA	NA	NA	NA	NA	NA	NA	NA	NA	NA	669	Hyper
chr11	20690682	20692709	2028	16	1.52e-34	9.11e-23	2.69e-19	0.00465306	0.00263854	NELL1, RP11-701I24.3	chr11	20690682	20693053	2372	21	2.33e-51	1.52e-49	1.21e-45	0.00535744	0.00233302	NELL1, RP11-701I24.3	chr11	20690223	20692113	1891	15	4.12e-80	2.37e-41	2.44e-38	0.39051	0.272752	NELL1, RP11-701I24.3	chr11	20690223	20692867	2645	19	3.01e-131	2.87e-23	5.76e-20	0.321072	0.192238	NELL1, RP11-701I24.3	43	Hyper	86	Hyper
chr16	20752857	20753477	NA	NA	NA	NA	NA	NA	NA	NA	chr16	20752857	20753477	621	8	4.69e-20	2.41e-06	0.0191903	-0.00229278	-0.000707599	ACSM3, THUMPD1	NA	NA	NA	NA	NA	NA	NA	NA	NA	NA	NA	NA	NA	NA	NA	NA	NA	NA	NA	NA	NA	NA	NA	NA	NA	NA
chr2	20865651	20866500	NA	NA	NA	NA	NA	NA	NA	NA	chr2	20865651	20866500	850	13	1.93e-23	1.28e-12	1.02e-08	0.00358572	0.000505291	GDF7	NA	NA	NA	NA	NA	NA	NA	NA	NA	NA	NA	NA	NA	NA	NA	NA	NA	NA	NA	NA	NA	NA	NA	NA	NA	NA
chr2	20870087	20871401	1315	8	9.63e-27	3.21e-21	9.48e-18	0.00282005	0.00215129	GDF7	chr2	20870087	20871401	1315	8	1.82e-54	1.83e-43	1.46e-39	0.00356328	0.00242789	GDF7	NA	NA	NA	NA	NA	NA	NA	NA	NA	NA	NA	NA	NA	NA	NA	NA	NA	NA	NA	NA	NA	NA	NA	NA	113	Hyper
chr1	20877673	20880663	NA	NA	NA	NA	NA	NA	NA	NA	chr1	20877673	20880663	2991	17	6.41e-39	6.25e-29	4.99e-25	0.00412356	0.00116148	FAM43B	chr1	20878760	20880461	1702	12	2.6e-16	3.81e-11	3.92e-08	0.352425	0.25003	FAM43B	chr1	20878540	20880663	2124	15	1.61e-73	5.2e-08	0.000104552	0.291421	0.105571	FAM43B	580	Hyper	NA	NA
chr16	20911578	20912347	NA	NA	NA	NA	NA	NA	NA	NA	chr16	20911578	20912347	770	14	2e-20	6.48e-07	0.00517237	-0.00211187	-0.000476353	LYRM1, ERI2, DCUN1D3	NA	NA	NA	NA	NA	NA	NA	NA	NA	NA	NA	NA	NA	NA	NA	NA	NA	NA	NA	NA	NA	NA	NA	NA	NA	NA
chr1	20987701	20988876	NA	NA	NA	NA	NA	NA	NA	NA	chr1	20987701	20988876	1176	12	7.83e-19	2.77e-07	0.00221036	-0.00165042	-0.000530902	DDOST	NA	NA	NA	NA	NA	NA	NA	NA	NA	NA	NA	NA	NA	NA	NA	NA	NA	NA	NA	NA	NA	NA	NA	NA	NA	NA
chr2	21022431	21023915	NA	NA	NA	NA	NA	NA	NA	NA	chr2	21022431	21023915	1485	14	2.01e-13	6.4e-12	5.11e-08	0.00162971	0.000215224	C2orf43	NA	NA	NA	NA	NA	NA	NA	NA	NA	NA	NA	NA	NA	NA	NA	NA	NA	NA	NA	NA	NA	NA	NA	NA	NA	NA
chr20	21085983	21087500	1518	9	4.93e-19	5.94e-11	1.76e-07	0.00243111	0.00154482	LINC00237	chr20	21082272	21087500	5229	21	6.54e-50	2.1e-53	1.67e-49	0.00626081	0.00182001	LINC00237	NA	NA	NA	NA	NA	NA	NA	NA	NA	NA	NA	NA	NA	NA	NA	NA	NA	NA	NA	NA	NA	NA	NA	NA	242	Hyper
chr18	21165427	21167520	NA	NA	NA	NA	NA	NA	NA	NA	chr18	21165427	21167520	2094	12	3.49e-06	1.47e-07	0.00116941	-0.00251143	-0.00053334	NPC1	NA	NA	NA	NA	NA	NA	NA	NA	NA	NA	NA	NA	NA	NA	NA	NA	NA	NA	NA	NA	NA	NA	NA	NA	NA	NA
chr17	21187420	21188468	NA	NA	NA	NA	NA	NA	NA	NA	chr17	21187420	21188468	1049	15	7.29e-22	4.37e-08	0.000348402	-0.00133175	-0.000486747	MAP2K3	NA	NA	NA	NA	NA	NA	NA	NA	NA	NA	NA	NA	NA	NA	NA	NA	NA	NA	NA	NA	NA	NA	NA	NA	NA	NA
chr22	21212912	21213665	NA	NA	NA	NA	NA	NA	NA	NA	chr22	21212912	21213665	754	12	5.43e-15	9.79e-07	0.00781104	-0.00171065	-0.000413392	SNAP29, PI4KA	NA	NA	NA	NA	NA	NA	NA	NA	NA	NA	NA	NA	NA	NA	NA	NA	NA	NA	NA	NA	NA	NA	NA	NA	NA	NA
chr4	21305490	21306163	NA	NA	NA	NA	NA	NA	NA	NA	chr4	21305490	21306163	674	7	9.63e-14	2.9e-07	0.002317	0.00332285	0.00193299	KCNIP4	NA	NA	NA	NA	NA	NA	NA	NA	NA	NA	NA	NA	NA	NA	NA	NA	NA	NA	NA	NA	NA	NA	NA	NA	NA	NA
chr22	21318365	21319894	NA	NA	NA	NA	NA	NA	NA	NA	chr22	21318365	21319894	1530	9	2.23e-10	3.91e-08	0.000311669	-0.00156211	-0.00069712	XXbac-B135H6.15, AIFM3	NA	NA	NA	NA	NA	NA	NA	NA	NA	NA	NA	NA	NA	NA	NA	NA	NA	NA	NA	NA	NA	NA	NA	NA	NA	NA
chr22	21368291	21369128	NA	NA	NA	NA	NA	NA	NA	NA	chr22	21368291	21369128	838	9	5.53e-11	1.17e-07	0.000934532	-0.00190258	-1.47e-05	P2RX6, TUBA3FP	NA	NA	NA	NA	NA	NA	NA	NA	NA	NA	NA	NA	NA	NA	NA	NA	NA	NA	NA	NA	NA	NA	NA	NA	NA	NA
chr20	21378045	21379146	1102	13	1.4e-55	3.91e-28	1.16e-24	0.00446052	0.00249495	RP11-227D2.3, NKX2-4	chr20	21378045	21379146	1102	14	1.05e-137	1.39e-54	1.11e-50	0.00453067	0.00261018	RP11-227D2.3, NKX2-4	chr20	21378045	21378560	516	10	2.7e-14	1.95e-09	2.01e-06	0.333223	0.219241	RP11-227D2.3, NKX2-4	chr20	21378045	21378560	516	10	5.61e-69	3.14e-13	6.31e-10	0.246528	0.154401	RP11-227D2.3, NKX2-4	464	Hyper	49	Hyper
chr14	21457871	21458497	627	9	9.3e-11	1.07e-05	0.0315917	-0.00125136	-0.000624456	METTL17	chr14	21457383	21458627	1245	13	5.52e-14	8.73e-08	0.000696346	-0.00107617	-0.000383744	METTL17	NA	NA	NA	NA	NA	NA	NA	NA	NA	NA	NA	NA	NA	NA	NA	NA	NA	NA	NA	NA	NA	NA	NA	NA	788	Hypo
chr20	21488198	21490665	NA	NA	NA	NA	NA	NA	NA	NA	chr20	21488198	21490665	2468	7	4.15e-21	2.49e-21	1.99e-17	0.00271008	0.00192063	NA	NA	NA	NA	NA	NA	NA	NA	NA	NA	NA	NA	NA	NA	NA	NA	NA	NA	NA	NA	NA	NA	NA	NA	NA	NA	NA
chr14	21492099	21494547	NA	NA	NA	NA	NA	NA	NA	NA	chr14	21492099	21494547	2449	27	7.07e-13	4.81e-07	0.00383708	-0.00197735	-0.000433918	TPPP2, AL161668.5, NDRG2	NA	NA	NA	NA	NA	NA	NA	NA	NA	NA	NA	NA	NA	NA	NA	NA	NA	NA	NA	NA	NA	NA	NA	NA	NA	NA
chr20	21494084	21496713	2630	15	7.25e-14	3.39e-11	1e-07	0.00186148	0.00103524	NKX2-2	chr20	21492749	21494977	2229	13	4.49e-29	4.35e-21	3.47e-17	0.00250041	0.00135323	NKX2-2-AS1, NKX2-2	chr20	21494084	21494762	679	8	1.16e-09	2.89e-05	0.0297559	0.32196	0.245345	NKX2-2	chr20	21492558	21498921	6364	24	4.08e-87	3.27e-25	6.57e-22	0.357218	0.187927	NKX2-2-AS1, NKX2-2	426	Hyper	473	Hyper
chr20	21685834	21686728	895	16	1.28e-52	1.37e-23	4.04e-20	0.00461683	0.00204926	PAX1	chr20	21496507	21498921	2415	8	4.33e-21	2.81e-20	2.24e-16	0.00264104	0.00173148	NA	chr20	21685834	21687378	1545	13	1.89e-16	4.06e-11	4.19e-08	0.325068	0.242667	PAX1	chr20	21681966	21688203	6238	25	5.34e-93	6.43e-20	1.29e-16	0.26971	0.142181	PAX1	257	Hyper	282	Hyper
chr14	21537336	21538547	NA	NA	NA	NA	NA	NA	NA	NA	chr14	21537336	21538547	1212	9	9.75e-08	5.3e-06	0.0422945	-0.00338674	-0.000851522	ARHGEF40, NDRG2	NA	NA	NA	NA	NA	NA	NA	NA	NA	NA	NA	NA	NA	NA	NA	NA	NA	NA	NA	NA	NA	NA	NA	NA	NA	NA
chr7	21582131	21583623	1493	13	2.08e-23	8.7e-17	2.57e-13	0.00500993	0.002311	DNAH11	chr7	21582064	21583623	1560	14	2.09e-11	1.55e-07	0.00123462	0.00270637	0.00101183	DNAH11	chr7	21582131	21583438	1308	10	5.83e-18	1.07e-11	1.1e-08	0.40508	0.281888	DNAH11	chr7	21582131	21583438	1308	10	4.58e-78	8.25e-12	1.66e-08	0.361351	0.212002	DNAH11	411	Hyper	477	Hyper
chr16	21610370	21611610	NA	NA	NA	NA	NA	NA	NA	NA	chr16	21610370	21611610	1241	15	1.26e-27	1.05e-11	8.36e-08	-0.00216693	-0.000519322	METTL9	NA	NA	NA	NA	NA	NA	NA	NA	NA	NA	NA	NA	NA	NA	NA	NA	NA	NA	NA	NA	NA	NA	NA	NA	NA	NA
chr20	21685834	21686728	895	16	1.28e-52	1.37e-23	4.04e-20	0.00461683	0.00204926	PAX1	chr20	21681966	21690036	8071	33	3.52e-82	1.93e-88	1.54e-84	0.00425604	0.00206485	PAX1	chr20	21685834	21687378	1545	13	1.89e-16	4.06e-11	4.19e-08	0.325068	0.242667	PAX1	chr20	21681966	21688203	6238	25	5.34e-93	6.43e-20	1.29e-16	0.26971	0.142181	PAX1	257	Hyper	34	Hyper
chr20	21694307	21695773	1467	7	1.01e-14	3.97e-14	1.17e-10	0.00288806	0.00214065	PAX1	chr20	21694307	21696115	1809	8	3.47e-30	1.78e-23	1.42e-19	0.00305539	0.002194	PAX1	NA	NA	NA	NA	NA	NA	NA	NA	NA	NA	NA	NA	NA	NA	NA	NA	NA	NA	NA	NA	NA	NA	NA	NA	357	Hyper
chr4	21699032	21699988	NA	NA	NA	NA	NA	NA	NA	NA	chr4	21699032	21699988	957	13	5.54e-65	4.25e-25	3.39e-21	0.00528971	0.00217209	RP11-556G22.2, KCNIP4	NA	NA	NA	NA	NA	NA	NA	NA	NA	NA	NA	NA	NA	NA	NA	NA	NA	NA	NA	NA	NA	NA	NA	NA	NA	NA
chr3	21792434	21793157	724	8	7.3e-14	3.59e-07	0.00106205	0.00319544	0.00236976	ZNF385D	chr3	21792248	21793157	910	10	1.25e-41	2.06e-20	1.64e-16	0.00488427	0.00261512	ZNF385D	NA	NA	NA	NA	NA	NA	NA	NA	NA	NA	NA	NA	NA	NA	NA	NA	NA	NA	NA	NA	NA	NA	NA	NA	664	Hyper
chr1	21835436	21836138	NA	NA	NA	NA	NA	NA	NA	NA	chr1	21835436	21836138	703	8	1.39e-34	1.51e-06	0.0120528	0.00393865	0.000919413	ALPL	NA	NA	NA	NA	NA	NA	NA	NA	NA	NA	NA	NA	NA	NA	NA	NA	NA	NA	NA	NA	NA	NA	NA	NA	NA	NA
chr22	21921269	21922804	NA	NA	NA	NA	NA	NA	NA	NA	chr22	21921269	21922804	1536	10	3.34e-09	1.34e-09	1.07e-05	0.00103975	-2.07e-05	UBE2L3	NA	NA	NA	NA	NA	NA	NA	NA	NA	NA	NA	NA	NA	NA	NA	NA	NA	NA	NA	NA	NA	NA	NA	NA	NA	NA
chr14	21944788	21945858	NA	NA	NA	NA	NA	NA	NA	NA	chr14	21944788	21945858	1071	17	1.01e-21	3.02e-12	2.41e-08	-0.00188896	-0.000457212	TOX4, RAB2B	NA	NA	NA	NA	NA	NA	NA	NA	NA	NA	NA	NA	NA	NA	NA	NA	NA	NA	NA	NA	NA	NA	NA	NA	NA	NA
chr9	21994435	21996207	NA	NA	NA	NA	NA	NA	NA	NA	chr9	21994435	21996207	1773	12	2.58e-23	2.45e-11	1.96e-07	0.0012389	-3.46e-05	RP11-145E5.5, CDKN2B-AS1, RP11-149I2.4, CDKN2A	NA	NA	NA	NA	NA	NA	NA	NA	NA	NA	NA	NA	NA	NA	NA	NA	NA	NA	NA	NA	NA	NA	NA	NA	NA	NA
chr22	22006019	22007633	NA	NA	NA	NA	NA	NA	NA	NA	chr22	22006019	22007633	1615	11	1.44e-11	6.17e-06	0.0492204	0.00167328	0.000384385	PPIL2, MIR301B, MIR130B	NA	NA	NA	NA	NA	NA	NA	NA	NA	NA	NA	NA	NA	NA	NA	NA	NA	NA	NA	NA	NA	NA	NA	NA	NA	NA
chr11	22359064	22360223	NA	NA	NA	NA	NA	NA	NA	NA	chr11	22359064	22360223	1160	9	9.22e-24	5.33e-16	4.25e-12	0.00341024	0.00190513	SLC17A6, CTD-2140G10.2	NA	NA	NA	NA	NA	NA	NA	NA	NA	NA	NA	NA	NA	NA	NA	NA	NA	NA	NA	NA	NA	NA	NA	NA	NA	NA
chr11	22362209	22365428	NA	NA	NA	NA	NA	NA	NA	NA	chr11	22362209	22365428	3220	10	8.91e-28	6.54e-35	5.21e-31	0.00363082	0.00233082	SLC17A6	NA	NA	NA	NA	NA	NA	NA	NA	NA	NA	NA	NA	NA	NA	NA	NA	NA	NA	NA	NA	NA	NA	NA	NA	NA	NA
chr7	22395972	22397434	NA	NA	NA	NA	NA	NA	NA	NA	chr7	22395972	22397434	1463	12	1.22e-16	8.93e-11	7.12e-07	-0.00137853	-0.00013636	RAPGEF5	NA	NA	NA	NA	NA	NA	NA	NA	NA	NA	NA	NA	NA	NA	NA	NA	NA	NA	NA	NA	NA	NA	NA	NA	NA	NA
chr8	22408562	22410243	NA	NA	NA	NA	NA	NA	NA	NA	chr8	22408562	22410243	1682	12	1.4e-07	1.07e-06	0.00852436	-0.00120648	-0.000458039	SORBS3	NA	NA	NA	NA	NA	NA	NA	NA	NA	NA	NA	NA	NA	NA	NA	NA	NA	NA	NA	NA	NA	NA	NA	NA	NA	NA
chr11	22453679	22454661	NA	NA	NA	NA	NA	NA	NA	NA	chr11	22453679	22454661	983	7	6.32e-22	5.77e-13	4.6e-09	0.00409954	0.00191781	NA	NA	NA	NA	NA	NA	NA	NA	NA	NA	NA	NA	NA	NA	NA	NA	NA	NA	NA	NA	NA	NA	NA	NA	NA	NA	NA
chr12	22487219	22488176	NA	NA	NA	NA	NA	NA	NA	NA	chr12	22487219	22488176	958	9	7.48e-15	1.45e-07	0.00115565	-0.00283944	-0.000566427	ST8SIA1	NA	NA	NA	NA	NA	NA	NA	NA	NA	NA	NA	NA	NA	NA	NA	NA	NA	NA	NA	NA	NA	NA	NA	NA	NA	NA
chr6	22569205	22571177	NA	NA	NA	NA	NA	NA	NA	NA	chr6	22569205	22571177	1973	11	2.45e-10	3.65e-09	2.91e-05	-0.000938849	-0.000353696	HDGFL1	NA	NA	NA	NA	NA	NA	NA	NA	NA	NA	NA	NA	NA	NA	NA	NA	NA	NA	NA	NA	NA	NA	NA	NA	NA	NA
chr10	22622793	22625874	3082	19	6.43e-40	3.86e-38	1.14e-34	0.00471209	0.00233554	NA	chr10	22621481	22625874	4394	21	3.9e-73	1.99e-74	1.59e-70	0.00602502	0.00263978	RP11-573G6.9, RP11-573G6.8	chr10	22622793	22624205	1413	9	1.33e-19	1.61e-10	1.65e-07	0.23875	0.155745	NA	chr10	22622793	22624374	1582	10	2.33e-21	1.38e-05	0.027782	0.115369	0.0631246	NA	660	Hyper	16	Hyper
chr10	22633916	22635028	1113	14	3.96e-64	2.15e-27	6.36e-24	0.00532663	0.00226187	SPAG6	chr10	22633916	22635028	1113	14	1.51e-129	6.71e-57	5.35e-53	0.00431944	0.00242395	SPAG6	chr10	22634038	22635028	991	13	6.28e-25	9.73e-14	1e-10	0.431202	0.191249	SPAG6	chr10	22634038	22635028	991	13	1.53e-76	8.66e-17	1.74e-13	0.292694	0.137479	SPAG6	216	Hyper	45	Hyper
chr12	22777430	22778485	NA	NA	NA	NA	NA	NA	NA	NA	chr12	22777430	22778485	1056	12	2.84e-15	7.6e-10	6.07e-06	-0.00131674	-8.95e-05	ETNK1, RP11-268P4.4	NA	NA	NA	NA	NA	NA	NA	NA	NA	NA	NA	NA	NA	NA	NA	NA	NA	NA	NA	NA	NA	NA	NA	NA	NA	NA
chr16	22825343	22826243	901	10	1.17e-14	1.08e-06	0.00320303	0.0023301	0.00141089	HS3ST2	chr16	22824489	22826243	1755	15	2.05e-22	5.37e-16	4.28e-12	0.00236455	0.00112994	HS3ST2	chr16	22824877	22826243	1367	8	1.03e-27	6.78e-19	6.98e-16	0.383356	0.273717	HS3ST2	chr16	22824489	22826243	1755	11	7.4e-26	1.13e-08	2.27e-05	0.22562	0.124789	HS3ST2	388	Hyper	717	Hyper
chr7	22893653	22894898	NA	NA	NA	NA	NA	NA	NA	NA	chr7	22893653	22894898	1246	8	2.91e-19	1.24e-10	9.93e-07	-0.00320008	-0.00115976	AC005682.5	NA	NA	NA	NA	NA	NA	NA	NA	NA	NA	NA	NA	NA	NA	NA	NA	NA	NA	NA	NA	NA	NA	NA	NA	NA	NA
chr18	22929205	22931003	NA	NA	NA	NA	NA	NA	NA	NA	chr18	22929205	22931003	1799	8	1.92e-08	4.13e-09	3.29e-05	0.00273051	0.000987291	ZNF521	NA	NA	NA	NA	NA	NA	NA	NA	NA	NA	NA	NA	NA	NA	NA	NA	NA	NA	NA	NA	NA	NA	NA	NA	NA	NA
chr20	23015624	23016315	692	7	5.17e-28	3.3e-11	9.74e-08	0.00293287	0.00205758	RP4-753D10.3, SSTR4	chr20	23015624	23017312	1689	9	1.38e-49	6.07e-28	4.84e-24	0.00417544	0.00170938	RP4-753D10.3, SSTR4	NA	NA	NA	NA	NA	NA	NA	NA	NA	NA	NA	NA	NA	NA	NA	NA	NA	NA	NA	NA	NA	NA	NA	NA	398	Hyper
chr20	23028890	23030446	NA	NA	NA	NA	NA	NA	NA	NA	chr20	23028890	23030446	1557	11	1.08e-18	3.58e-09	2.85e-05	0.0025728	0.00136825	THBD	chr20	23028304	23031246	2943	14	3.35e-66	9.95e-30	1.02e-26	0.50202	0.284976	THBD	chr20	23028304	23030533	2230	13	8.14e-101	3.42e-14	6.88e-11	0.308656	0.137248	THBD	148	Hyper	NA	NA
chr10	23216299	23217173	875	8	8.56e-30	6.83e-14	2.02e-10	0.00459335	0.00261417	ARMC3	chr10	23216299	23217173	875	8	5.8e-50	3.75e-23	2.99e-19	0.00473581	0.00267898	ARMC3	NA	NA	NA	NA	NA	NA	NA	NA	NA	NA	NA	NA	NA	NA	NA	NA	NA	NA	NA	NA	NA	NA	NA	NA	378	Hyper
chr14	23235611	23236725	NA	NA	NA	NA	NA	NA	NA	NA	chr14	23235611	23236725	1115	14	3.22e-13	2.63e-06	0.0209965	-0.000781296	-0.000127879	OXA1L, CTD-2555K7.2	NA	NA	NA	NA	NA	NA	NA	NA	NA	NA	NA	NA	NA	NA	NA	NA	NA	NA	NA	NA	NA	NA	NA	NA	NA	NA
chr8	23261312	23262648	NA	NA	NA	NA	NA	NA	NA	NA	chr8	23261312	23262648	1337	13	4.67e-13	3.15e-07	0.00251177	0.00151113	0.000577157	LOXL2, ENTPD4	NA	NA	NA	NA	NA	NA	NA	NA	NA	NA	NA	NA	NA	NA	NA	NA	NA	NA	NA	NA	NA	NA	NA	NA	NA	NA
chr16	23313136	23313934	NA	NA	NA	NA	NA	NA	NA	NA	chr16	23313136	23313934	799	10	2.73e-17	6.5e-10	5.19e-06	0.0025025	0.000848524	SCNN1B	NA	NA	NA	NA	NA	NA	NA	NA	NA	NA	NA	NA	NA	NA	NA	NA	NA	NA	NA	NA	NA	NA	NA	NA	NA	NA
chr20	23330095	23331479	NA	NA	NA	NA	NA	NA	NA	NA	chr20	23330095	23331479	1385	12	5.88e-15	1.65e-10	1.31e-06	-0.00127191	-0.000369717	NXT1, RP3-322G13.7, AL096677.1	NA	NA	NA	NA	NA	NA	NA	NA	NA	NA	NA	NA	NA	NA	NA	NA	NA	NA	NA	NA	NA	NA	NA	NA	NA	NA
chr10	23461301	23464290	2990	13	1.03e-34	5.14e-32	1.52e-28	0.00443856	0.00258747	NA	chr10	23460245	23464518	4274	17	3.72e-42	1.97e-51	1.57e-47	0.00364796	0.00226899	NA	chr10	23461493	23464290	2798	13	3.37e-38	2.26e-21	2.33e-18	0.497213	0.243746	NA	chr10	23460646	23464290	3645	15	1.08e-63	2.56e-18	5.14e-15	0.299486	0.141642	NA	125	Hyper	53	Hyper
chr5	23507030	23507656	NA	NA	NA	NA	NA	NA	NA	NA	chr5	23507030	23507656	627	7	5.18e-07	2.62e-06	0.0208726	0.0015572	0.00138475	PRDM9	NA	NA	NA	NA	NA	NA	NA	NA	NA	NA	NA	NA	NA	NA	NA	NA	NA	NA	NA	NA	NA	NA	NA	NA	NA	NA
chr22	23522307	23523310	NA	NA	NA	NA	NA	NA	NA	NA	chr22	23522307	23523310	1004	9	1.02e-12	4.93e-07	0.00393367	-0.00170156	-0.00056926	BCR, BCRP8	NA	NA	NA	NA	NA	NA	NA	NA	NA	NA	NA	NA	NA	NA	NA	NA	NA	NA	NA	NA	NA	NA	NA	NA	NA	NA
chr8	23562918	23565174	2257	19	2.99e-50	3.25e-34	9.6e-31	0.0031294	0.00202505	RP11-175E9.1, NKX2-6	chr8	23562918	23565174	2257	19	9.77e-108	5.16e-79	4.11e-75	0.00396025	0.00258842	RP11-175E9.1, NKX2-6	chr8	23563146	23564717	1572	14	2.55e-15	5.01e-11	5.16e-08	0.284731	0.165519	RP11-175E9.1, NKX2-6	chr8	23562918	23564717	1800	15	7.69e-36	3.54e-11	7.12e-08	0.16033	0.0794537	RP11-175E9.1, NKX2-6	468	Hyper	17	Hyper
chr8	23567310	23567941	632	7	6.05e-10	1.63e-06	0.00482885	0.00229009	0.00158542	RP11-175E9.1	chr8	23566799	23567941	1143	8	1.67e-26	6.03e-19	4.81e-15	0.00399491	0.00210947	RP11-175E9.1	chr8	23567310	23567941	632	7	2.47e-11	3.47e-07	0.0003579	0.271476	0.215744	RP11-175E9.1	chr8	23566799	23567941	1143	8	5.88e-34	1.13e-08	2.27e-05	0.182586	0.119634	RP11-175E9.1	668	Hyper	698	Hyper
chr8	23583662	23585186	NA	NA	NA	NA	NA	NA	NA	NA	chr8	23583662	23585186	1525	7	1.54e-13	2.7e-11	2.15e-07	0.00214752	0.00143955	RP11-175E9.1, RP11-213G6.2	NA	NA	NA	NA	NA	NA	NA	NA	NA	NA	NA	NA	NA	NA	NA	NA	NA	NA	NA	NA	NA	NA	NA	NA	NA	NA
chr18	23670713	23671586	NA	NA	NA	NA	NA	NA	NA	NA	chr18	23670713	23671586	874	11	8.49e-22	5.22e-08	0.000416307	-0.00121098	-0.000396477	SS18	NA	NA	NA	NA	NA	NA	NA	NA	NA	NA	NA	NA	NA	NA	NA	NA	NA	NA	NA	NA	NA	NA	NA	NA	NA	NA
chr18	23713407	23714084	NA	NA	NA	NA	NA	NA	NA	NA	chr18	23713407	23714084	678	11	6.97e-14	5.62e-07	0.00448179	0.00213652	0.000569498	PSMA8	NA	NA	NA	NA	NA	NA	NA	NA	NA	NA	NA	NA	NA	NA	NA	NA	NA	NA	NA	NA	NA	NA	NA	NA	NA	NA
chr7	23719661	23720838	NA	NA	NA	NA	NA	NA	NA	NA	chr7	23719661	23720838	1178	11	5.71e-25	1.19e-10	9.48e-07	-0.00402157	-0.000655145	FAM221A, AC006026.13	NA	NA	NA	NA	NA	NA	NA	NA	NA	NA	NA	NA	NA	NA	NA	NA	NA	NA	NA	NA	NA	NA	NA	NA	NA	NA
chr1	23751134	23751761	NA	NA	NA	NA	NA	NA	NA	NA	chr1	23751134	23751761	628	11	1.94e-14	4.11e-07	0.00328239	-0.00191674	-0.000482471	TCEA3	NA	NA	NA	NA	NA	NA	NA	NA	NA	NA	NA	NA	NA	NA	NA	NA	NA	NA	NA	NA	NA	NA	NA	NA	NA	NA
chr15	23810163	23811205	NA	NA	NA	NA	NA	NA	NA	NA	chr15	23810163	23811205	1043	11	4.74e-15	4.63e-10	3.7e-06	0.00268104	0.00151841	MKRN3	NA	NA	NA	NA	NA	NA	NA	NA	NA	NA	NA	NA	NA	NA	NA	NA	NA	NA	NA	NA	NA	NA	NA	NA	NA	NA
chr9	23821911	23823125	NA	NA	NA	NA	NA	NA	NA	NA	chr9	23821911	23823125	1215	9	1.13e-11	5.29e-08	0.000422063	0.00369026	0.000539608	ELAVL2	NA	NA	NA	NA	NA	NA	NA	NA	NA	NA	NA	NA	NA	NA	NA	NA	NA	NA	NA	NA	NA	NA	NA	NA	NA	NA
chr14	23834477	23835595	NA	NA	NA	NA	NA	NA	NA	NA	chr14	23834477	23835595	1119	10	2.67e-19	2.91e-08	0.000231774	0.00191999	0.00108308	EFS	NA	NA	NA	NA	NA	NA	NA	NA	NA	NA	NA	NA	NA	NA	NA	NA	NA	NA	NA	NA	NA	NA	NA	NA	NA	NA
chr10	23982387	23983888	1502	14	1.11e-17	4.18e-14	1.23e-10	0.00346674	0.00206347	KIAA1217	chr10	23982387	23983888	1502	13	1.39e-42	1.42e-34	1.13e-30	0.00374748	0.00228607	KIAA1217	chr10	23982350	23984534	2185	15	1.67e-63	3.41e-30	3.51e-27	0.376921	0.275571	KIAA1217	chr10	23982350	23984534	2185	15	7.42e-74	1.19e-14	2.38e-11	0.245246	0.142097	KIAA1217	136	Hyper	262	Hyper
chr13	24007434	24009028	NA	NA	NA	NA	NA	NA	NA	NA	chr13	24007434	24009028	1595	10	2.61e-16	2.04e-09	1.62e-05	0.00199538	0.000828627	SACS	NA	NA	NA	NA	NA	NA	NA	NA	NA	NA	NA	NA	NA	NA	NA	NA	NA	NA	NA	NA	NA	NA	NA	NA	NA	NA
chr1	24017497	24018676	NA	NA	NA	NA	NA	NA	NA	NA	chr1	24017497	24018676	1180	12	1.35e-13	5.77e-06	0.0459906	-0.00234985	-0.000222033	RPL11	NA	NA	NA	NA	NA	NA	NA	NA	NA	NA	NA	NA	NA	NA	NA	NA	NA	NA	NA	NA	NA	NA	NA	NA	NA	NA
chr1	24069298	24070416	NA	NA	NA	NA	NA	NA	NA	NA	chr1	24069298	24070416	1119	14	6.26e-20	3.62e-10	2.88e-06	-0.00175591	-0.0003699	TCEB3	NA	NA	NA	NA	NA	NA	NA	NA	NA	NA	NA	NA	NA	NA	NA	NA	NA	NA	NA	NA	NA	NA	NA	NA	NA	NA
chr22	24093130	24093826	NA	NA	NA	NA	NA	NA	NA	NA	chr22	24093130	24093826	697	9	2.99e-21	1.59e-08	0.000126831	-0.00158226	-0.000420847	ZNF70	NA	NA	NA	NA	NA	NA	NA	NA	NA	NA	NA	NA	NA	NA	NA	NA	NA	NA	NA	NA	NA	NA	NA	NA	NA	NA
chr1	24104423	24105692	NA	NA	NA	NA	NA	NA	NA	NA	chr1	24104423	24105692	1270	12	2.67e-12	2.45e-07	0.00195526	-0.000857652	-0.000187691	PITHD1, RP5-886K2.3	NA	NA	NA	NA	NA	NA	NA	NA	NA	NA	NA	NA	NA	NA	NA	NA	NA	NA	NA	NA	NA	NA	NA	NA	NA	NA
chr22	24109851	24111337	NA	NA	NA	NA	NA	NA	NA	NA	chr22	24109851	24111337	1487	11	9.21e-17	3.49e-08	0.00027846	-0.00218349	-0.000305277	MMP11, CHCHD10	NA	NA	NA	NA	NA	NA	NA	NA	NA	NA	NA	NA	NA	NA	NA	NA	NA	NA	NA	NA	NA	NA	NA	NA	NA	NA
chr18	24127588	24131379	NA	NA	NA	NA	NA	NA	NA	NA	chr18	24127588	24131379	3792	28	1.74e-27	1.26e-18	1e-14	0.00748747	0.000414217	KCTD1	NA	NA	NA	NA	NA	NA	NA	NA	NA	NA	NA	NA	NA	NA	NA	NA	NA	NA	NA	NA	NA	NA	NA	NA	NA	NA
chr22	24180995	24181665	NA	NA	NA	NA	NA	NA	NA	NA	chr22	24180995	24181665	671	9	3.6e-17	2.21e-09	1.76e-05	0.00377194	0.000840078	DERL3	NA	NA	NA	NA	NA	NA	NA	NA	NA	NA	NA	NA	NA	NA	NA	NA	NA	NA	NA	NA	NA	NA	NA	NA	NA	NA
chr22	24236101	24236724	NA	NA	NA	NA	NA	NA	NA	NA	chr22	24236101	24236724	624	12	2.01e-19	5.71e-07	0.00455273	-0.00156495	-0.000337711	AP000350.10, MIF, AP000350.4	NA	NA	NA	NA	NA	NA	NA	NA	NA	NA	NA	NA	NA	NA	NA	NA	NA	NA	NA	NA	NA	NA	NA	NA	NA	NA
chr2	24271786	24273093	NA	NA	NA	NA	NA	NA	NA	NA	chr2	24271786	24273093	1308	12	4.33e-18	1.5e-09	1.2e-05	0.00275455	0.000957946	MFSD2B, FKBP1B, C2orf44	NA	NA	NA	NA	NA	NA	NA	NA	NA	NA	NA	NA	NA	NA	NA	NA	NA	NA	NA	NA	NA	NA	NA	NA	NA	NA
chr2	24306495	24307957	NA	NA	NA	NA	NA	NA	NA	NA	chr2	24306495	24307957	1463	13	1.66e-19	5.13e-08	0.000409597	-0.00159507	-0.000376508	FAM228B, TP53I3	NA	NA	NA	NA	NA	NA	NA	NA	NA	NA	NA	NA	NA	NA	NA	NA	NA	NA	NA	NA	NA	NA	NA	NA	NA	NA
chr7	24323128	24325079	1952	15	5.12e-45	3.73e-34	1.1e-30	0.00776468	0.00406997	NPY	chr7	24323128	24325371	2244	17	1.43e-115	9.27e-88	7.39e-84	0.00830278	0.00449254	NPY	chr7	24323128	24325371	2244	15	1.91e-139	1.48e-61	1.52e-58	0.488108	0.312015	NPY	chr7	24323128	24325371	2244	15	7.99e-220	7.5e-33	1.51e-29	0.47071	0.283852	NPY	10	Hyper	14	Hyper
chr2	24397221	24398170	NA	NA	NA	NA	NA	NA	NA	NA	chr2	24397221	24398170	950	8	5.25e-14	4.84e-09	3.86e-05	0.00106673	0.000544574	RP11-507M3.1, FAM228A, AC008073.7	NA	NA	NA	NA	NA	NA	NA	NA	NA	NA	NA	NA	NA	NA	NA	NA	NA	NA	NA	NA	NA	NA	NA	NA	NA	NA
chr20	24449136	24449916	NA	NA	NA	NA	NA	NA	NA	NA	chr20	24449136	24449916	781	9	5.15e-16	3.47e-10	2.77e-06	0.00214903	0.00106096	SYNDIG1	chr20	24449392	24451769	2378	15	4.13e-27	1.01e-16	1.04e-13	0.417784	0.250445	SYNDIG1	chr20	24449392	24452131	2740	20	1.32e-83	6.31e-16	1.27e-12	0.302801	0.143948	SYNDIG1	183	Hyper	NA	NA
chr14	24563095	24565104	NA	NA	NA	NA	NA	NA	NA	NA	chr14	24563095	24565104	2010	18	1.57e-09	2.54e-07	0.00202497	-0.00160323	-0.000187503	PCK2, NRL	NA	NA	NA	NA	NA	NA	NA	NA	NA	NA	NA	NA	NA	NA	NA	NA	NA	NA	NA	NA	NA	NA	NA	NA	NA	NA
chr14	24640895	24641706	812	12	1.56e-10	1.51e-05	0.0445549	-0.00275986	-0.00168196	REC8	chr14	24640895	24641706	812	12	1.4e-10	3.72e-06	0.0296538	0.00225352	0.000526228	REC8	NA	NA	NA	NA	NA	NA	NA	NA	NA	NA	NA	NA	NA	NA	NA	NA	NA	NA	NA	NA	NA	NA	NA	NA	Discordant	Discordant
chr1	24648203	24648984	NA	NA	NA	NA	NA	NA	NA	NA	chr1	24648203	24648984	782	8	1.08e-31	9.84e-16	7.85e-12	0.0032678	0.00195931	GRHL3, RP11-10N16.3	NA	NA	NA	NA	NA	NA	NA	NA	NA	NA	NA	NA	NA	NA	NA	NA	NA	NA	NA	NA	NA	NA	NA	NA	NA	NA
chr14	24711390	24713132	NA	NA	NA	NA	NA	NA	NA	NA	chr14	24711390	24713132	1743	15	4.08e-14	2.78e-06	0.0221946	-0.00105294	-0.000236663	TINF2	NA	NA	NA	NA	NA	NA	NA	NA	NA	NA	NA	NA	NA	NA	NA	NA	NA	NA	NA	NA	NA	NA	NA	NA	NA	NA
chr6	24720150	24722060	NA	NA	NA	NA	NA	NA	NA	NA	chr6	24720150	24722060	1911	15	1.14e-13	2.56e-10	2.04e-06	0.00226946	4.62e-06	C6orf62	NA	NA	NA	NA	NA	NA	NA	NA	NA	NA	NA	NA	NA	NA	NA	NA	NA	NA	NA	NA	NA	NA	NA	NA	NA	NA
chr8	24770129	24772513	2385	22	2.76e-43	9.61e-39	2.84e-35	0.004164	0.00249231	NEFM, GS1-72M22.1	chr8	24769018	24773268	4251	28	3.8e-86	4.58e-89	3.65e-85	0.00398703	0.00247766	NEFM, RP11-624C23.1, GS1-72M22.1	chr8	24771645	24773268	1624	11	1.81e-16	4.8e-10	4.95e-07	0.232286	0.147155	NEFM, GS1-72M22.1	chr8	24771114	24773268	2155	17	1.87e-22	1.1e-05	0.022203	0.128321	0.0516132	NEFM, GS1-72M22.1	677	Hyper	9	Hyper
chr14	24778911	24780167	NA	NA	NA	NA	NA	NA	NA	NA	chr14	24778911	24780167	1257	7	1.68e-06	6.42e-07	0.0051184	-0.00193034	-0.00119911	LTB4R2, LTB4R2, CIDEB	NA	NA	NA	NA	NA	NA	NA	NA	NA	NA	NA	NA	NA	NA	NA	NA	NA	NA	NA	NA	NA	NA	NA	NA	NA	NA
chr14	24803679	24804342	664	11	3.21e-13	2.47e-08	7.31e-05	-0.00352268	-0.0020718	ADCY4, RP11-934B9.3	chr14	24803014	24804651	1638	13	2.49e-24	1.33e-18	1.06e-14	0.00481333	0.00184787	ADCY4, RP11-934B9.3	chr14	24803014	24804342	1329	11	5.02e-14	4.89e-09	5.03e-06	0.414292	0.253939	ADCY4, RP11-934B9.3	chr14	24803014	24804930	1917	13	4.13e-36	7.78e-10	1.56e-06	0.340451	0.16775	ADCY4, RP11-934B9.3	587	Hyper	Discordant	Discordant
chr8	24813046	24815371	2326	17	1.17e-11	3.68e-12	1.09e-08	0.0036478	0.00171367	CTD-2168K21.2, NEFL	chr8	24812784	24815371	2588	18	6.43e-23	3.84e-32	3.06e-28	0.00336083	0.00177662	CTD-2168K21.2, NEFL	NA	NA	NA	NA	NA	NA	NA	NA	NA	NA	NA	NA	NA	NA	NA	NA	NA	NA	NA	NA	NA	NA	NA	NA	326	Hyper
chr8	24857567	24859537	NA	NA	NA	NA	NA	NA	NA	NA	chr8	24857567	24859537	1971	13	4.09e-22	7.19e-14	5.74e-10	0.00270291	0.00105494	CTD-2168K21.1	NA	NA	NA	NA	NA	NA	NA	NA	NA	NA	NA	NA	NA	NA	NA	NA	NA	NA	NA	NA	NA	NA	NA	NA	NA	NA
chr14	24898515	24899306	792	14	2.19e-16	5.47e-06	0.0161678	-0.0015955	-0.000806065	KHNYN, CBLN3	chr14	24898515	24899306	792	14	3.8e-27	1.5e-07	0.00119735	-0.00170693	-0.00064673	KHNYN, CBLN3	NA	NA	NA	NA	NA	NA	NA	NA	NA	NA	NA	NA	NA	NA	NA	NA	NA	NA	NA	NA	NA	NA	NA	NA	780	Hypo
chr6	24910720	24912385	NA	NA	NA	NA	NA	NA	NA	NA	chr6	24910720	24912385	1666	19	1.5e-15	1.57e-06	0.0125496	-0.00147728	-0.000520927	FAM65B	NA	NA	NA	NA	NA	NA	NA	NA	NA	NA	NA	NA	NA	NA	NA	NA	NA	NA	NA	NA	NA	NA	NA	NA	NA	NA
chr16	25026173	25026956	NA	NA	NA	NA	NA	NA	NA	NA	chr16	25026173	25026956	784	8	1.48e-09	7.53e-07	0.00600412	-0.000751014	-0.000334569	ARHGAP17	NA	NA	NA	NA	NA	NA	NA	NA	NA	NA	NA	NA	NA	NA	NA	NA	NA	NA	NA	NA	NA	NA	NA	NA	NA	NA
chr12	25054873	25056500	1628	18	1.35e-33	6.78e-22	2e-18	0.00407426	0.00251829	AC026310.1, BCAT1	chr12	25054873	25056670	1798	20	4.05e-72	6.26e-56	4.99e-52	0.0044342	0.00274527	AC026310.1, BCAT1	NA	NA	NA	NA	NA	NA	NA	NA	NA	NA	NA	NA	NA	NA	NA	NA	NA	NA	NA	NA	NA	NA	NA	NA	74	Hyper
chr20	25062447	25063170	724	11	2.1e-11	1.4e-06	0.00412826	0.00170955	0.00111797	VSX1	chr20	25061762	25065553	3792	24	4.02e-51	6.51e-44	5.19e-40	0.00355349	0.0017084	VSX1	chr20	25061762	25064268	2507	14	8.01e-76	1.49e-43	1.54e-40	0.552137	0.32568	VSX1	chr20	25061762	25064806	3045	15	8.01e-270	1.22e-29	2.46e-26	0.425014	0.237788	VSX1	22	Hyper	509	Hyper
chr12	25102062	25102778	NA	NA	NA	NA	NA	NA	NA	NA	chr12	25102062	25102778	717	12	2.77e-12	8.2e-07	0.00653975	0.00220088	0.000466074	RP11-662I13.2, BCAT1	NA	NA	NA	NA	NA	NA	NA	NA	NA	NA	NA	NA	NA	NA	NA	NA	NA	NA	NA	NA	NA	NA	NA	NA	NA	NA
chr20	25128229	25129936	NA	NA	NA	NA	NA	NA	NA	NA	chr20	25128229	25129936	1708	18	7.91e-27	8.9e-18	7.1e-14	0.0022414	0.000958021	RP4-738P15.1	NA	NA	NA	NA	NA	NA	NA	NA	NA	NA	NA	NA	NA	NA	NA	NA	NA	NA	NA	NA	NA	NA	NA	NA	NA	NA
chr2	25141901	25143672	NA	NA	NA	NA	NA	NA	NA	NA	chr2	25141901	25143672	1772	15	5.99e-09	5.52e-09	4.4e-05	-0.00147371	-0.00068462	ADCY3	NA	NA	NA	NA	NA	NA	NA	NA	NA	NA	NA	NA	NA	NA	NA	NA	NA	NA	NA	NA	NA	NA	NA	NA	NA	NA
chr12	25150402	25150952	NA	NA	NA	NA	NA	NA	NA	NA	chr12	25150402	25150952	551	7	4.08e-14	4.07e-07	0.00324983	-0.00153901	-0.000778824	C12orf77	NA	NA	NA	NA	NA	NA	NA	NA	NA	NA	NA	NA	NA	NA	NA	NA	NA	NA	NA	NA	NA	NA	NA	NA	NA	NA
chr4	25161816	25162481	NA	NA	NA	NA	NA	NA	NA	NA	chr4	25161816	25162481	666	9	6.31e-12	6.2e-07	0.00494427	-0.000852331	-0.000201178	PI4K2B, SEPSECS	NA	NA	NA	NA	NA	NA	NA	NA	NA	NA	NA	NA	NA	NA	NA	NA	NA	NA	NA	NA	NA	NA	NA	NA	NA	NA
chr15	25200113	25201732	NA	NA	NA	NA	NA	NA	NA	NA	chr15	25200113	25201732	1620	10	3.07e-25	1.74e-09	1.39e-05	-0.00232683	-0.000796243	SNRPN, SNURF, SNURF	NA	NA	NA	NA	NA	NA	NA	NA	NA	NA	NA	NA	NA	NA	NA	NA	NA	NA	NA	NA	NA	NA	NA	NA	NA	NA
chr1	25257058	25258332	1275	21	3.8e-20	7.33e-11	2.17e-07	0.00271674	0.00129072	RUNX3	chr1	25256939	25258332	1394	24	2.7e-39	2.4e-14	1.91e-10	0.00225776	0.000487387	RUNX3	chr1	25257029	25258679	1651	24	6.29e-20	1.32e-08	1.36e-05	0.348146	0.165018	RUNX3	chr1	25254746	25258679	3934	34	2.12e-71	3.92e-16	7.89e-13	0.227644	0.0841597	RUNX3	407	Hyper	568	Hyper
chr1	25291540	25292412	NA	NA	NA	NA	NA	NA	NA	NA	chr1	25291540	25292412	873	11	1.62e-15	5.19e-07	0.00414132	-0.0013649	-0.000668279	RUNX3	NA	NA	NA	NA	NA	NA	NA	NA	NA	NA	NA	NA	NA	NA	NA	NA	NA	NA	NA	NA	NA	NA	NA	NA	NA	NA
chr20	25370897	25371852	NA	NA	NA	NA	NA	NA	NA	NA	chr20	25370897	25371852	956	10	1.18e-09	1.72e-07	0.00137491	-0.000857856	-0.000321035	ABHD12	NA	NA	NA	NA	NA	NA	NA	NA	NA	NA	NA	NA	NA	NA	NA	NA	NA	NA	NA	NA	NA	NA	NA	NA	NA	NA
chr2	25390385	25391839	1455	15	2.3e-07	4.25e-06	0.0125568	0.00223953	0.000872999	POMC	chr2	25389989	25391911	1923	17	8.78e-18	1.29e-09	1.03e-05	0.0022365	0.000255	POMC	NA	NA	NA	NA	NA	NA	NA	NA	NA	NA	NA	NA	NA	NA	NA	NA	NA	NA	NA	NA	NA	NA	NA	NA	771	Hyper
chr10	25464132	25465503	1372	18	1.1e-19	9.14e-10	2.7e-06	0.00266134	0.00123531	GPR158, GPR158-AS1	chr10	25465171	25465503	333	8	2.64e-16	9.76e-09	7.79e-05	0.00300242	0.00117849	GPR158, GPR158-AS1	chr10	25464259	25466027	1769	15	1.47e-31	2e-15	2.06e-12	0.337617	0.224849	GPR158, GPR158-AS1	chr10	25463757	25466027	2271	23	2.79e-64	1.41e-11	2.83e-08	0.288081	0.0694556	GPR158, GPR158-AS1	308	Hyper	643	Hyper
chr13	25496950	25497353	NA	NA	NA	NA	NA	NA	NA	NA	chr13	25496950	25497353	404	10	1.1e-11	8.01e-07	0.00639061	-0.00114411	-0.000198568	CENPJ	NA	NA	NA	NA	NA	NA	NA	NA	NA	NA	NA	NA	NA	NA	NA	NA	NA	NA	NA	NA	NA	NA	NA	NA	NA	NA
chr13	25620833	25621735	NA	NA	NA	NA	NA	NA	NA	NA	chr13	25620833	25621735	903	7	4.76e-16	6.71e-12	5.35e-08	0.00503452	0.00198456	NA	NA	NA	NA	NA	NA	NA	NA	NA	NA	NA	NA	NA	NA	NA	NA	NA	NA	NA	NA	NA	NA	NA	NA	NA	NA	NA
chr13	25744676	25746644	1969	14	4.49e-13	1.67e-08	4.93e-05	0.00454642	0.00201433	AMER2	chr13	25744676	25747450	2775	18	2.7e-66	3.16e-29	2.52e-25	0.00570473	0.00129997	AMER2, AMER2-AS1	chr13	25744676	25746644	1969	14	1.75e-69	3.77e-16	3.89e-13	0.448566	0.172503	AMER2	chr13	25743999	25746644	2646	15	3.06e-142	3.12e-11	6.27e-08	0.344681	0.134839	AMER2	309	Hyper	510	Hyper
chr4	25865178	25865695	NA	NA	NA	NA	NA	NA	NA	NA	chr4	25865178	25865695	518	7	1e-16	3.22e-08	0.000256544	-0.00154447	-0.000822079	SMIM20, SEL1L3	NA	NA	NA	NA	NA	NA	NA	NA	NA	NA	NA	NA	NA	NA	NA	NA	NA	NA	NA	NA	NA	NA	NA	NA	NA	NA
chr8	25897534	25900020	NA	NA	NA	NA	NA	NA	NA	NA	chr8	25897534	25900020	2487	14	2.16e-23	2.88e-23	2.3e-19	0.00325654	0.00188334	EBF2	NA	NA	NA	NA	NA	NA	NA	NA	NA	NA	NA	NA	NA	NA	NA	NA	NA	NA	NA	NA	NA	NA	NA	NA	NA	NA
chr8	25903919	25908057	4139	20	1.3e-17	9.09e-17	2.69e-13	0.00269146	0.00120689	NA	chr8	25904621	25909599	4979	23	1.86e-62	5.12e-71	4.08e-67	0.00403249	0.00203051	NA	NA	NA	NA	NA	NA	NA	NA	NA	NA	NA	NA	NA	NA	NA	NA	NA	NA	NA	NA	NA	NA	NA	NA	NA	91	Hyper
chr13	26042382	26043472	NA	NA	NA	NA	NA	NA	NA	NA	chr13	26042382	26043472	1091	7	2.96e-31	3.4e-21	2.72e-17	0.00336529	0.00228792	ATP8A2	NA	NA	NA	NA	NA	NA	NA	NA	NA	NA	NA	NA	NA	NA	NA	NA	NA	NA	NA	NA	NA	NA	NA	NA	NA	NA
chr15	26107382	26109614	NA	NA	NA	NA	NA	NA	NA	NA	chr15	26107382	26109614	2233	33	1.79e-43	8.57e-29	6.84e-25	0.00720718	0.00173163	ATP10A	NA	NA	NA	NA	NA	NA	NA	NA	NA	NA	NA	NA	NA	NA	NA	NA	NA	NA	NA	NA	NA	NA	NA	NA	NA	NA
chr1	26184931	26186256	NA	NA	NA	NA	NA	NA	NA	NA	chr1	26184931	26186256	1326	10	1.94e-17	7.94e-09	6.33e-05	-0.0015687	-0.000475003	RP1-125I3.2, AUNIP	NA	NA	NA	NA	NA	NA	NA	NA	NA	NA	NA	NA	NA	NA	NA	NA	NA	NA	NA	NA	NA	NA	NA	NA	NA	NA
chr12	26278206	26279766	NA	NA	NA	NA	NA	NA	NA	NA	chr12	26278206	26279766	1561	13	7.16e-12	2.62e-07	0.00208867	-0.000498908	-0.000175029	SSPN, RP11-283G6.3	NA	NA	NA	NA	NA	NA	NA	NA	NA	NA	NA	NA	NA	NA	NA	NA	NA	NA	NA	NA	NA	NA	NA	NA	NA	NA
chr7	26415901	26416890	NA	NA	NA	NA	NA	NA	NA	NA	chr7	26415901	26416890	990	10	8.65e-17	5.37e-07	0.00428137	0.00113844	0.000172916	AC004540.4	NA	NA	NA	NA	NA	NA	NA	NA	NA	NA	NA	NA	NA	NA	NA	NA	NA	NA	NA	NA	NA	NA	NA	NA	NA	NA
chr10	26504013	26507383	3371	21	7.12e-32	3.56e-33	1.05e-29	0.00510533	0.0026689	GAD2	chr10	26503817	26507383	3567	23	7.48e-39	4.22e-46	3.37e-42	0.00499438	0.00212097	GAD2	chr10	26504013	26507383	3371	17	5.31e-19	1.34e-16	1.38e-13	0.445773	0.23972	GAD2	chr10	26503897	26507383	3487	18	1.05e-183	8.13e-28	1.63e-24	0.372781	0.204625	GAD2	106	Hyper	69	Hyper
chr22	26564499	26565273	NA	NA	NA	NA	NA	NA	NA	NA	chr22	26564499	26565273	775	9	1.67e-18	4.79e-10	3.82e-06	0.00283687	0.00110313	NA	NA	NA	NA	NA	NA	NA	NA	NA	NA	NA	NA	NA	NA	NA	NA	NA	NA	NA	NA	NA	NA	NA	NA	NA	NA	NA
chr1	26605913	26606912	NA	NA	NA	NA	NA	NA	NA	NA	chr1	26605913	26606912	1000	11	5.78e-20	1e-14	8.02e-11	-0.00170668	-0.000737925	SH3BGRL3	NA	NA	NA	NA	NA	NA	NA	NA	NA	NA	NA	NA	NA	NA	NA	NA	NA	NA	NA	NA	NA	NA	NA	NA	NA	NA
chr13	26625089	26626340	1252	10	1.56e-12	1.08e-08	3.19e-05	0.00494412	0.00154386	SHISA2	chr13	26624487	26626340	1854	11	2.7e-29	4.58e-27	3.66e-23	0.00486106	0.00198751	SHISA2	chr13	26624487	26626134	1648	10	1.14e-29	8.99e-17	9.26e-14	0.437208	0.259443	SHISA2	chr13	26624487	26626663	2177	11	4.77e-77	8.52e-13	1.71e-09	0.290821	0.186347	SHISA2, LINC00415	251	Hyper	530	Hyper
chr3	26663551	26666163	2613	20	1.58e-22	3.2e-21	9.45e-18	0.00384969	0.00214861	LRRC3B, AC099754.1	chr3	26663551	26666163	2613	20	1e-26	1.46e-37	1.17e-33	0.00435198	0.0022447	LRRC3B, AC099754.1	chr3	26663551	26665242	1692	13	1.76e-17	7.64e-08	7.87e-05	0.294822	0.156553	LRRC3B, AC099754.1	chr3	26663551	26666855	3305	18	2.15e-103	8.56e-20	1.72e-16	0.331827	0.136506	LRRC3B, AC099754.1	365	Hyper	150	Hyper
chr14	26674046	26674563	518	7	7.66e-17	3.71e-08	0.000109539	0.00237179	0.00153603	NA	chr14	26674046	26674563	518	7	1.15e-38	5.5e-14	4.39e-10	0.00169896	0.00136845	NA	NA	NA	NA	NA	NA	NA	NA	NA	NA	NA	NA	NA	NA	NA	NA	NA	NA	NA	NA	NA	NA	NA	NA	NA	663	Hyper
chr8	26721736	26724001	2266	17	4.71e-31	9.58e-29	2.83e-25	0.00315289	0.00205593	ADRA1A	chr8	26721736	26724234	2499	18	1.32e-25	2.98e-28	2.37e-24	0.00344597	0.00171856	ADRA1A	chr8	26722496	26724001	1506	9	3.3e-12	9.28e-09	9.56e-06	0.308658	0.201146	ADRA1A	chr8	26721736	26724234	2499	12	1.24e-27	1.39e-08	2.79e-05	0.150713	0.0924124	ADRA1A	634	Hyper	184	Hyper
chr17	26732120	26733360	NA	NA	NA	NA	NA	NA	NA	NA	chr17	26732120	26733360	1241	13	1.49e-20	1.85e-11	1.48e-07	0.00192668	0.000386651	CTD-2350C19.2, SLC46A1	NA	NA	NA	NA	NA	NA	NA	NA	NA	NA	NA	NA	NA	NA	NA	NA	NA	NA	NA	NA	NA	NA	NA	NA	NA	NA
chr1	26735245	26738130	NA	NA	NA	NA	NA	NA	NA	NA	chr1	26735245	26738130	2886	20	4.48e-24	1.17e-23	9.33e-20	0.00268151	0.00125262	LIN28A	NA	NA	NA	NA	NA	NA	NA	NA	NA	NA	NA	NA	NA	NA	NA	NA	NA	NA	NA	NA	NA	NA	NA	NA	NA	NA
chr13	26795768	26797529	NA	NA	NA	NA	NA	NA	NA	NA	chr13	26795768	26797529	1762	22	3.74e-15	4.33e-09	3.45e-05	0.00367028	0.000155174	RNF6	NA	NA	NA	NA	NA	NA	NA	NA	NA	NA	NA	NA	NA	NA	NA	NA	NA	NA	NA	NA	NA	NA	NA	NA	NA	NA
chr1	26798177	26800075	NA	NA	NA	NA	NA	NA	NA	NA	chr1	26798177	26800075	1899	17	5.99e-22	1.1e-12	8.77e-09	-0.00112638	-0.000282611	HMGN2	NA	NA	NA	NA	NA	NA	NA	NA	NA	NA	NA	NA	NA	NA	NA	NA	NA	NA	NA	NA	NA	NA	NA	NA	NA	NA
chr4	26862456	26863372	NA	NA	NA	NA	NA	NA	NA	NA	chr4	26862456	26863372	917	7	1.29e-10	4.36e-08	0.000347817	-0.000740083	-0.000216444	STIM2	NA	NA	NA	NA	NA	NA	NA	NA	NA	NA	NA	NA	NA	NA	NA	NA	NA	NA	NA	NA	NA	NA	NA	NA	NA	NA
chr17	26925417	26926868	NA	NA	NA	NA	NA	NA	NA	NA	chr17	26925417	26926868	1452	16	1.99e-22	2.9e-10	2.31e-06	-0.00109759	-0.000314086	SPAG5-AS1, RP11-192H23.4, SPAG5	NA	NA	NA	NA	NA	NA	NA	NA	NA	NA	NA	NA	NA	NA	NA	NA	NA	NA	NA	NA	NA	NA	NA	NA	NA	NA
chr12	26985181	26986864	NA	NA	NA	NA	NA	NA	NA	NA	chr12	26985181	26986864	1684	16	1.02e-14	2.25e-08	0.000179257	-0.00177392	-0.000397441	ITPR2	NA	NA	NA	NA	NA	NA	NA	NA	NA	NA	NA	NA	NA	NA	NA	NA	NA	NA	NA	NA	NA	NA	NA	NA	NA	NA
chr2	26987048	26987820	NA	NA	NA	NA	NA	NA	NA	NA	chr2	26987048	26987820	773	7	1.84e-23	1.87e-09	1.49e-05	-0.00168511	-0.000568967	SLC35F6, CENPA	NA	NA	NA	NA	NA	NA	NA	NA	NA	NA	NA	NA	NA	NA	NA	NA	NA	NA	NA	NA	NA	NA	NA	NA	NA	NA
chr17	26988607	26989432	NA	NA	NA	NA	NA	NA	NA	NA	chr17	26988607	26989432	826	15	5.08e-33	3.76e-12	3e-08	-0.00174596	-0.000391226	SUPT6H, SDF2	NA	NA	NA	NA	NA	NA	NA	NA	NA	NA	NA	NA	NA	NA	NA	NA	NA	NA	NA	NA	NA	NA	NA	NA	NA	NA
chr21	27011788	27012878	NA	NA	NA	NA	NA	NA	NA	NA	chr21	27011788	27012878	1091	8	2.39e-12	5.31e-08	0.000423673	0.00324664	0.00111061	JAM2	chr21	27011436	27012615	1180	11	8.18e-12	1.19e-06	0.00123021	0.363176	0.237503	JAM2	chr21	27010696	27012615	1920	13	2.73e-76	2e-16	4.02e-13	0.278841	0.154387	JAM2	472	Hyper	NA	NA
chr15	27017174	27019356	2183	9	1.44e-09	2.13e-11	6.29e-08	0.00289582	0.00209317	GABRB3	chr15	27017174	27019356	2183	9	3e-24	3.39e-26	2.7e-22	0.00386629	0.00265492	GABRB3	chr15	27017174	27019356	2183	9	5.16e-15	1.06e-12	1.09e-09	0.363183	0.23978	GABRB3	chr15	27017174	27019356	2183	9	1.58e-40	2.4e-12	4.82e-09	0.207664	0.137647	GABRB3	336	Hyper	408	Hyper
chr17	27037982	27039132	NA	NA	NA	NA	NA	NA	NA	NA	chr17	27037982	27039132	1151	13	1.81e-12	6.26e-12	4.99e-08	0.00196342	0.00064343	PROCA1	NA	NA	NA	NA	NA	NA	NA	NA	NA	NA	NA	NA	NA	NA	NA	NA	NA	NA	NA	NA	NA	NA	NA	NA	NA	NA
chr17	27044629	27047680	3052	40	8.69e-13	4.2e-09	1.24e-05	0.00276162	-0.000120814	RPL23A, SNORD42B, RAB34	chr17	27044169	27049656	5488	50	1.4e-86	1.84e-52	1.47e-48	0.00438582	0.000359841	RPL23A, SNORD42B, SNORD4A, RAB34, AC010761.8	chr17	27044169	27045302	1134	10	1.08e-28	1.34e-11	1.38e-08	0.344931	0.162434	RAB34	chr17	27044169	27045302	1134	11	2.87e-83	5.99e-11	1.2e-07	0.234569	0.105769	RAB34	450	Hyper	Discordant	Discordant
chr17	27052676	27054247	NA	NA	NA	NA	NA	NA	NA	NA	chr17	27052676	27054247	1572	14	1.03e-14	3.11e-10	2.48e-06	-0.00260347	-0.000454746	NEK8, TLCD1	NA	NA	NA	NA	NA	NA	NA	NA	NA	NA	NA	NA	NA	NA	NA	NA	NA	NA	NA	NA	NA	NA	NA	NA	NA	NA
chr17	27070369	27072015	NA	NA	NA	NA	NA	NA	NA	NA	chr17	27070369	27072015	1647	14	1.86e-13	2.61e-06	0.0208428	-0.000907792	-0.000178452	NEK8, TRAF4	NA	NA	NA	NA	NA	NA	NA	NA	NA	NA	NA	NA	NA	NA	NA	NA	NA	NA	NA	NA	NA	NA	NA	NA	NA	NA
chr16	27077988	27079717	NA	NA	NA	NA	NA	NA	NA	NA	chr16	27077988	27079717	1730	9	5.67e-11	4.76e-07	0.00379896	-0.0025033	-0.000528658	C16orf82, RP11-673P17.2	NA	NA	NA	NA	NA	NA	NA	NA	NA	NA	NA	NA	NA	NA	NA	NA	NA	NA	NA	NA	NA	NA	NA	NA	NA	NA
chr15	27111749	27113511	1763	16	7.22e-11	7.42e-08	0.000219363	0.00255401	0.00159117	GABRA5, GABRB3	chr15	27111435	27113913	2479	19	1.45e-40	1.1e-37	8.81e-34	0.00301649	0.00215603	GABRA5, GABRB3	chr15	27111435	27113322	1888	14	5.16e-21	1.59e-09	1.64e-06	0.250341	0.172857	GABRA5, GABRB3	chr15	27111435	27113511	2077	15	6.09e-47	4.45e-10	8.94e-07	0.159026	0.0930679	GABRA5, GABRB3	570	Hyper	461	Hyper
chr1	27114177	27114831	NA	NA	NA	NA	NA	NA	NA	NA	chr1	27114177	27114831	655	14	4e-27	3.96e-10	3.16e-06	-0.00190994	-0.000423552	PIGV	NA	NA	NA	NA	NA	NA	NA	NA	NA	NA	NA	NA	NA	NA	NA	NA	NA	NA	NA	NA	NA	NA	NA	NA	NA	NA
chr7	27135147	27136718	NA	NA	NA	NA	NA	NA	NA	NA	chr7	27135147	27136718	1572	14	4.1e-14	3.91e-07	0.00312072	0.00226596	0.000250725	HOTAIRM1, HOXA1	NA	NA	NA	NA	NA	NA	NA	NA	NA	NA	NA	NA	NA	NA	NA	NA	NA	NA	NA	NA	NA	NA	NA	NA	NA	NA
chr7	27140797	27143806	NA	NA	NA	NA	NA	NA	NA	NA	chr7	27140797	27143806	3010	29	4.67e-15	1.14e-21	9.13e-18	0.00395706	0.002443	HOXA2	chr7	27140797	27144302	3506	33	4.06e-76	6.88e-50	7.09e-47	0.448661	0.254201	HOXA2	chr7	27140797	27144854	4058	35	1.42e-238	1.17e-57	2.36e-54	0.392767	0.226757	HOXA2	5	Hyper	NA	NA
chr7	27145972	27148002	NA	NA	NA	NA	NA	NA	NA	NA	chr7	27145972	27148002	2031	10	3.69e-09	1.23e-12	9.82e-09	0.00423672	0.00293354	HOXA-AS2, HOXA3	chr7	27145972	27148002	2031	10	5.93e-56	1.82e-36	1.87e-33	0.40207	0.320934	HOXA-AS2, HOXA3	chr7	27145972	27148002	2031	10	8.31e-79	1.86e-19	3.73e-16	0.270898	0.205998	HOXA-AS2, HOXA3	71	Hyper	NA	NA
chr7	27181067	27188020	NA	NA	NA	NA	NA	NA	NA	NA	chr7	27181067	27188020	6954	59	1.02e-194	1.34e-216	1.07e-212	0.00824039	0.00471735	HOXA-AS3, HOXA3, RP1-170O19.22, HOXA5, HOXA6, RP1-170O19.23	NA	NA	NA	NA	NA	NA	NA	NA	NA	NA	NA	NA	NA	NA	NA	NA	NA	NA	NA	NA	NA	NA	NA	NA	NA	NA
chr7	27194898	27198025	NA	NA	NA	NA	NA	NA	NA	NA	chr7	27194898	27198025	3128	23	6.96e-12	1.91e-12	1.52e-08	0.00222619	0.000191388	HOXA-AS3, RP1-170O19.21, HOXA7	NA	NA	NA	NA	NA	NA	NA	NA	NA	NA	NA	NA	NA	NA	NA	NA	NA	NA	NA	NA	NA	NA	NA	NA	NA	NA
chr7	27203546	27205262	NA	NA	NA	NA	NA	NA	NA	NA	chr7	27203546	27205262	1717	15	1.58e-17	1.57e-10	1.25e-06	0.00204722	0.000703099	HOXA9, RP1-170O19.20	NA	NA	NA	NA	NA	NA	NA	NA	NA	NA	NA	NA	NA	NA	NA	NA	NA	NA	NA	NA	NA	NA	NA	NA	NA	NA
chr15	27215457	27217186	NA	NA	NA	NA	NA	NA	NA	NA	chr15	27215457	27217186	1730	16	3.37e-52	2.54e-33	2.03e-29	0.00379022	0.00216859	TVP23BP1, GABRG3	NA	NA	NA	NA	NA	NA	NA	NA	NA	NA	NA	NA	NA	NA	NA	NA	NA	NA	NA	NA	NA	NA	NA	NA	NA	NA
chr7	27224700	27225897	NA	NA	NA	NA	NA	NA	NA	NA	chr7	27224700	27225897	1198	27	5.83e-27	3.09e-07	0.00246522	0.00147665	-0.000448207	HOXA11-AS, HOXA11	NA	NA	NA	NA	NA	NA	NA	NA	NA	NA	NA	NA	NA	NA	NA	NA	NA	NA	NA	NA	NA	NA	NA	NA	NA	NA
chr7	27232635	27233718	NA	NA	NA	NA	NA	NA	NA	NA	chr7	27232635	27233718	1084	7	6.18e-27	1.15e-06	0.00918294	-0.00175872	-0.000666367	RP1-170O19.14, HOXA13	NA	NA	NA	NA	NA	NA	NA	NA	NA	NA	NA	NA	NA	NA	NA	NA	NA	NA	NA	NA	NA	NA	NA	NA	NA	NA
chr1	27247457	27248618	NA	NA	NA	NA	NA	NA	NA	NA	chr1	27247457	27248618	1162	14	4.24e-11	5.44e-06	0.0434337	-0.00156609	-0.000311705	NUDC	NA	NA	NA	NA	NA	NA	NA	NA	NA	NA	NA	NA	NA	NA	NA	NA	NA	NA	NA	NA	NA	NA	NA	NA	NA	NA
chr2	27274131	27274981	NA	NA	NA	NA	NA	NA	NA	NA	chr2	27274131	27274981	851	12	6.85e-16	3.41e-06	0.0271856	-0.00150618	-0.000302261	AGBL5	NA	NA	NA	NA	NA	NA	NA	NA	NA	NA	NA	NA	NA	NA	NA	NA	NA	NA	NA	NA	NA	NA	NA	NA	NA	NA
chr17	27275985	27277232	NA	NA	NA	NA	NA	NA	NA	NA	chr17	27275985	27277232	1248	9	1.8e-25	1.31e-08	0.000104555	-0.00229189	-0.00068825	PHF12	NA	NA	NA	NA	NA	NA	NA	NA	NA	NA	NA	NA	NA	NA	NA	NA	NA	NA	NA	NA	NA	NA	NA	NA	NA	NA
chr7	27280914	27283613	NA	NA	NA	NA	NA	NA	NA	NA	chr7	27280914	27283613	2700	34	4.57e-21	5.87e-11	4.69e-07	0.00229593	0.000758678	EVX1, EVX1-AS	NA	NA	NA	NA	NA	NA	NA	NA	NA	NA	NA	NA	NA	NA	NA	NA	NA	NA	NA	NA	NA	NA	NA	NA	NA	NA
chr2	27301195	27301943	NA	NA	NA	NA	NA	NA	NA	NA	chr2	27301195	27301943	749	9	5.34e-18	6.5e-09	5.18e-05	0.00238801	0.000855963	EMILIN1	NA	NA	NA	NA	NA	NA	NA	NA	NA	NA	NA	NA	NA	NA	NA	NA	NA	NA	NA	NA	NA	NA	NA	NA	NA	NA
chr17	27312855	27313499	645	7	2.39e-15	5.46e-08	0.000161477	0.00240361	0.00156769	PIPOX, SEZ6	chr17	27312855	27313499	645	7	1.13e-14	4.58e-09	3.65e-05	0.00163841	0.00120648	PIPOX, SEZ6	NA	NA	NA	NA	NA	NA	NA	NA	NA	NA	NA	NA	NA	NA	NA	NA	NA	NA	NA	NA	NA	NA	NA	NA	705	Hyper
chr17	27331600	27333769	NA	NA	NA	NA	NA	NA	NA	NA	chr17	27331600	27333769	2170	21	1.14e-68	1.43e-30	1.14e-26	0.00327852	0.000958364	PIPOX, SEZ6	NA	NA	NA	NA	NA	NA	NA	NA	NA	NA	NA	NA	NA	NA	NA	NA	NA	NA	NA	NA	NA	NA	NA	NA	NA	NA
chr13	27333803	27335360	NA	NA	NA	NA	NA	NA	NA	NA	chr13	27333803	27335360	1558	15	4.91e-19	5.85e-08	0.000466703	0.00304037	0.00057486	GPR12	NA	NA	NA	NA	NA	NA	NA	NA	NA	NA	NA	NA	NA	NA	NA	NA	NA	NA	NA	NA	NA	NA	NA	NA	NA	NA
chr2	27345848	27346938	NA	NA	NA	NA	NA	NA	NA	NA	chr2	27345848	27346938	1091	11	2.47e-11	4.64e-07	0.00369963	-0.00138639	-0.000348141	ABHD1	NA	NA	NA	NA	NA	NA	NA	NA	NA	NA	NA	NA	NA	NA	NA	NA	NA	NA	NA	NA	NA	NA	NA	NA	NA	NA
chr2	27434127	27436111	NA	NA	NA	NA	NA	NA	NA	NA	chr2	27434127	27436111	1985	24	7.26e-20	4.3e-10	3.43e-06	-0.00143085	-0.0003424	ATRAID, SLC5A6	NA	NA	NA	NA	NA	NA	NA	NA	NA	NA	NA	NA	NA	NA	NA	NA	NA	NA	NA	NA	NA	NA	NA	NA	NA	NA
chr2	27484942	27486460	NA	NA	NA	NA	NA	NA	NA	NA	chr2	27484942	27486460	1519	11	1.45e-10	2.52e-07	0.00201313	0.0028945	0.000588254	SLC30A3	NA	NA	NA	NA	NA	NA	NA	NA	NA	NA	NA	NA	NA	NA	NA	NA	NA	NA	NA	NA	NA	NA	NA	NA	NA	NA
chr2	27503157	27505755	NA	NA	NA	NA	NA	NA	NA	NA	chr2	27503157	27505755	2599	13	2.61e-10	6.4e-11	5.11e-07	-0.0015267	-0.00062149	DNAJC5G, TRIM54	NA	NA	NA	NA	NA	NA	NA	NA	NA	NA	NA	NA	NA	NA	NA	NA	NA	NA	NA	NA	NA	NA	NA	NA	NA	NA
chr2	27529325	27531967	NA	NA	NA	NA	NA	NA	NA	NA	chr2	27529325	27531967	2643	20	2.81e-69	1.42e-21	1.13e-17	0.00258233	0.000787877	TRIM54, UCN	chr2	27530153	27531535	1383	14	8.23e-19	1.68e-12	1.73e-09	0.413829	0.216166	TRIM54, UCN	chr2	27529325	27531535	2211	19	1.16e-69	1.13e-16	2.27e-13	0.277123	0.1312	TRIM54, UCN	243	Hyper	NA	NA
chr8	27630019	27632892	NA	NA	NA	NA	NA	NA	NA	NA	chr8	27630019	27632892	2874	19	8.63e-15	1.26e-12	1.01e-08	-0.0022713	-0.000659253	ESCO2, RNU6-1276P, CCDC25	NA	NA	NA	NA	NA	NA	NA	NA	NA	NA	NA	NA	NA	NA	NA	NA	NA	NA	NA	NA	NA	NA	NA	NA	NA	NA
chr6	27647713	27648605	NA	NA	NA	NA	NA	NA	NA	NA	chr6	27647713	27648605	893	7	7.44e-11	1.06e-08	8.43e-05	0.00420663	0.00218088	NA	chr6	27647713	27648605	893	9	2.6e-31	9.59e-21	9.87e-18	0.427917	0.268953	NA	chr6	27647713	27648605	893	9	1.96e-76	2.01e-15	4.04e-12	0.32047	0.189976	NA	156	Hyper	NA	NA
chr11	27721668	27723290	NA	NA	NA	NA	NA	NA	NA	NA	chr11	27721668	27723290	1623	22	5.9e-13	2.58e-07	0.00205979	-0.00118613	-9.67e-05	BDNF, RP11-587D21.4	NA	NA	NA	NA	NA	NA	NA	NA	NA	NA	NA	NA	NA	NA	NA	NA	NA	NA	NA	NA	NA	NA	NA	NA	NA	NA
chr11	27741916	27744759	2844	20	1.15e-29	1.93e-30	5.69e-27	0.00418422	0.00186224	BDNF, RP11-587D21.4	chr11	27741916	27744759	2844	20	7.32e-24	6.02e-22	4.81e-18	0.00291462	0.00111057	BDNF, RP11-587D21.4	chr11	27742832	27744816	1985	14	1.95e-13	1.09e-09	1.12e-06	0.288106	0.227362	BDNF, RP11-587D21.4	chr11	27742060	27744816	2757	18	3.48e-33	5.21e-11	1.05e-07	0.248588	0.131641	BDNF, RP11-587D21.4	538	Hyper	231	Hyper
chr3	27765232	27766284	1053	10	7.31e-17	4.99e-10	1.47e-06	0.00274223	0.00186884	NA	chr3	27763390	27766284	2895	23	9.78e-51	3.86e-31	3.08e-27	0.00428451	0.00131677	EOMES	chr3	27764473	27766284	1812	14	7.95e-26	9.53e-16	9.82e-13	0.305485	0.219204	NA	chr3	27762095	27766284	4190	26	2e-106	6.3e-20	1.27e-16	0.224464	0.118907	EOMES	155	Hyper	415	Hyper
chr3	27770059	27772805	2747	15	2.73e-08	9.96e-12	2.94e-08	0.0027008	0.00155807	NA	chr3	27770059	27772805	2747	17	3.86e-31	1.78e-43	1.42e-39	0.00332557	0.0021531	NA	chr3	27770852	27772805	1954	13	7.11e-19	2.77e-10	2.85e-07	0.462277	0.236773	NA	chr3	27770059	27772805	2747	16	1.38e-61	1.49e-14	2.98e-11	0.255921	0.130847	NA	381	Hyper	264	Hyper
chr15	27786349	27787650	NA	NA	NA	NA	NA	NA	NA	NA	chr15	27786349	27787650	1302	11	3.39e-17	2.64e-09	2.11e-05	-0.0012671	-0.000258082	RP11-100M12.3	NA	NA	NA	NA	NA	NA	NA	NA	NA	NA	NA	NA	NA	NA	NA	NA	NA	NA	NA	NA	NA	NA	NA	NA	NA	NA
chr6	27839850	27841683	NA	NA	NA	NA	NA	NA	NA	NA	chr6	27839850	27841683	1834	19	6.93e-12	1.75e-07	0.00139502	0.00214649	0.000775057	HIST1H3I, HIST1H4L	NA	NA	NA	NA	NA	NA	NA	NA	NA	NA	NA	NA	NA	NA	NA	NA	NA	NA	NA	NA	NA	NA	NA	NA	NA	NA
chr17	27918316	27920934	NA	NA	NA	NA	NA	NA	NA	NA	chr17	27918316	27920934	2619	18	1.57e-08	1.96e-07	0.00156504	-0.000834373	-0.000137745	RP11-68I3.2, ANKRD13B, GIT1, RP11-68I3.7	NA	NA	NA	NA	NA	NA	NA	NA	NA	NA	NA	NA	NA	NA	NA	NA	NA	NA	NA	NA	NA	NA	NA	NA	NA	NA
chr17	27944453	27945461	NA	NA	NA	NA	NA	NA	NA	NA	chr17	27944453	27945461	1009	7	2.42e-10	4.79e-07	0.00382173	-0.00135072	-0.000549778	RP11-68I3.2, CORO6	NA	NA	NA	NA	NA	NA	NA	NA	NA	NA	NA	NA	NA	NA	NA	NA	NA	NA	NA	NA	NA	NA	NA	NA	NA	NA
chr17	27949735	27950413	NA	NA	NA	NA	NA	NA	NA	NA	chr17	27949735	27950413	679	8	7.67e-19	5.43e-07	0.0043314	0.00246723	0.00105565	RP11-68I3.2, CORO6	NA	NA	NA	NA	NA	NA	NA	NA	NA	NA	NA	NA	NA	NA	NA	NA	NA	NA	NA	NA	NA	NA	NA	NA	NA	NA
chr2	27994018	27995079	NA	NA	NA	NA	NA	NA	NA	NA	chr2	27994018	27995079	1062	15	1.07e-11	1.72e-06	0.0137348	-0.0011935	-0.000242697	MRPL33	NA	NA	NA	NA	NA	NA	NA	NA	NA	NA	NA	NA	NA	NA	NA	NA	NA	NA	NA	NA	NA	NA	NA	NA	NA	NA
chr10	28033840	28035894	2055	19	2.25e-38	3.37e-27	9.96e-24	0.00331072	0.00213225	RP11-360I20.2, MKX	chr10	28033840	28036151	2312	20	1.29e-22	1.94e-24	1.55e-20	0.00263287	0.00138315	RP11-360I20.2, MKX	chr10	28034091	28035894	1804	16	7.17e-17	1.33e-12	1.37e-09	0.293209	0.215109	RP11-360I20.2, MKX	chr10	28033840	28035894	2055	18	4.65e-77	1.52e-17	3.06e-14	0.239868	0.144581	RP11-360I20.2, MKX	229	Hyper	221	Hyper
chr6	28058187	28059208	NA	NA	NA	NA	NA	NA	NA	NA	chr6	28058187	28059208	1022	10	7.27e-30	1.35e-21	1.08e-17	0.00244791	0.00159871	ZSCAN12P1	NA	NA	NA	NA	NA	NA	NA	NA	NA	NA	NA	NA	NA	NA	NA	NA	NA	NA	NA	NA	NA	NA	NA	NA	NA	NA
chr17	28087898	28088749	NA	NA	NA	NA	NA	NA	NA	NA	chr17	28087898	28088749	852	10	5.3e-22	2.07e-14	1.65e-10	0.00534686	0.00341531	RP11-82O19.1, SSH2	NA	NA	NA	NA	NA	NA	NA	NA	NA	NA	NA	NA	NA	NA	NA	NA	NA	NA	NA	NA	NA	NA	NA	NA	NA	NA
chr1	28099366	28100114	NA	NA	NA	NA	NA	NA	NA	NA	chr1	28099366	28100114	749	8	1.58e-16	2.19e-06	0.0174443	-0.00168265	-0.000412144	STX12	NA	NA	NA	NA	NA	NA	NA	NA	NA	NA	NA	NA	NA	NA	NA	NA	NA	NA	NA	NA	NA	NA	NA	NA	NA	NA
chr6	28109028	28109996	NA	NA	NA	NA	NA	NA	NA	NA	chr6	28109028	28109996	969	16	6.29e-19	1.84e-08	0.000146735	0.00166467	-0.000186413	ZKSCAN8	NA	NA	NA	NA	NA	NA	NA	NA	NA	NA	NA	NA	NA	NA	NA	NA	NA	NA	NA	NA	NA	NA	NA	NA	NA	NA
chr2	28112817	28113747	NA	NA	NA	NA	NA	NA	NA	NA	chr2	28112817	28113747	931	16	3.49e-24	3.57e-06	0.0284588	-0.00137205	-0.00034318	MRPL33, BRE, RBKS	NA	NA	NA	NA	NA	NA	NA	NA	NA	NA	NA	NA	NA	NA	NA	NA	NA	NA	NA	NA	NA	NA	NA	NA	NA	NA
chr6	28226500	28227482	NA	NA	NA	NA	NA	NA	NA	NA	chr6	28226500	28227482	983	16	3.73e-36	6.32e-15	5.04e-11	0.00290577	0.00134815	NKAPL, ZKSCAN4	NA	NA	NA	NA	NA	NA	NA	NA	NA	NA	NA	NA	NA	NA	NA	NA	NA	NA	NA	NA	NA	NA	NA	NA	NA	NA
chr6	28234605	28235208	NA	NA	NA	NA	NA	NA	NA	NA	chr6	28234605	28235208	604	8	3.96e-16	5.06e-08	0.000403311	-0.00261355	-0.000703343	RP5-874C20.3	NA	NA	NA	NA	NA	NA	NA	NA	NA	NA	NA	NA	NA	NA	NA	NA	NA	NA	NA	NA	NA	NA	NA	NA	NA	NA
chr1	28240714	28241765	NA	NA	NA	NA	NA	NA	NA	NA	chr1	28240714	28241765	1052	15	2.84e-56	4.2e-17	3.35e-13	0.0026396	0.000807264	RPA2	NA	NA	NA	NA	NA	NA	NA	NA	NA	NA	NA	NA	NA	NA	NA	NA	NA	NA	NA	NA	NA	NA	NA	NA	NA	NA
chr12	28342798	28344166	NA	NA	NA	NA	NA	NA	NA	NA	chr12	28342798	28344166	1369	11	6.47e-16	4e-08	0.000318842	-0.00110659	-0.000241304	CCDC91, RP11-967K21.1	NA	NA	NA	NA	NA	NA	NA	NA	NA	NA	NA	NA	NA	NA	NA	NA	NA	NA	NA	NA	NA	NA	NA	NA	NA	NA
chr15	28344273	28344730	458	13	5.83e-37	2.2e-15	6.51e-12	0.00420391	0.00173137	OCA2	chr15	28344273	28344730	458	13	1.09e-64	5.72e-33	4.56e-29	0.00365283	0.00157154	OCA2	NA	NA	NA	NA	NA	NA	NA	NA	NA	NA	NA	NA	NA	NA	NA	NA	NA	NA	NA	NA	NA	NA	NA	NA	241	Hyper
chr6	28367070	28367885	816	9	2.15e-14	4.15e-06	0.0122494	0.0055862	0.00203684	ZSCAN12	chr6	28367070	28367885	816	9	4.47e-33	2.54e-20	2.02e-16	0.00593593	0.00215743	ZSCAN12	chr6	28367070	28367898	829	10	1.8e-12	1.06e-07	0.00010891	0.347747	0.204007	ZSCAN12	chr6	28367070	28367898	829	10	2.7e-32	1.55e-06	0.00312424	0.219192	0.152026	ZSCAN12	711	Hyper	708	Hyper
chr13	28365587	28369574	3988	19	4.46e-29	3.11e-26	9.2e-23	0.00427022	0.00200442	GSX1	chr13	28363689	28369574	5886	25	1.02e-33	1.51e-58	1.21e-54	0.00355507	0.00186733	GSX1	chr13	28366498	28369080	2583	13	5.18e-18	3.24e-12	3.33e-09	0.418137	0.282512	GSX1	chr13	28366427	28369574	3148	16	1.11e-56	1.03e-10	2.07e-07	0.251688	0.135008	GSX1	433	Hyper	48	Hyper
chr13	28394966	28396059	1094	9	3.8e-20	7.33e-13	2.17e-09	0.00240343	0.00149656	NA	chr13	28394966	28396059	1094	9	2.54e-20	1.26e-18	1.01e-14	0.00328279	0.00151098	NA	NA	NA	NA	NA	NA	NA	NA	NA	NA	NA	NA	NA	NA	NA	NA	NA	NA	NA	NA	NA	NA	NA	NA	NA	450	Hyper
chr6	28411030	28411423	394	7	2.78e-26	4.23e-14	1.25e-10	0.00333597	0.00238706	ZSCAN23	chr6	28411030	28411423	394	7	5.21e-18	3.58e-11	2.85e-07	0.00330331	0.0020453	ZSCAN23	chr6	28411030	28412139	1110	9	8.85e-20	2.82e-11	2.9e-08	0.334147	0.25457	ZSCAN23	chr6	28411030	28412636	1607	12	2.01e-37	1.28e-10	2.58e-07	0.259283	0.110743	ZSCAN23	486	Hyper	498	Hyper
chr7	28448200	28451011	NA	NA	NA	NA	NA	NA	NA	NA	chr7	28448200	28451011	2812	16	1.06e-35	5.84e-21	4.66e-17	0.00688536	0.00134191	CREB5	chr7	28448936	28450406	1471	7	2.27e-19	3.15e-08	3.24e-05	0.462698	0.249434	CREB5	chr7	28448936	28451011	2076	12	6.01e-74	2.79e-07	0.000561042	0.34575	0.130644	CREB5	686	Hyper	NA	NA
chr13	28498161	28499045	885	8	1.66e-07	1.02e-05	0.0302518	0.00262214	0.00151109	PDX1	chr13	28495598	28499045	3448	16	1.4e-56	4.32e-41	3.45e-37	0.00573031	0.00222203	PDX1	chr13	28496413	28499045	2633	14	1.11e-77	2.4e-51	2.48e-48	0.507178	0.36201	PDX1	chr13	28495908	28499045	3138	16	8.2e-175	1.32e-27	2.65e-24	0.473084	0.291783	PDX1	25	Hyper	583	Hyper
chr13	28500882	28503508	2627	14	2.63e-20	2.44e-23	7.21e-20	0.00269361	0.00202107	NA	chr13	28500882	28503812	2931	15	8.41e-61	1.11e-71	8.84e-68	0.00418982	0.00311589	NA	chr13	28500882	28503508	2627	13	7.26e-94	3.51e-89	3.61e-86	0.43425	0.328652	NA	chr13	28500882	28503508	2627	14	5.15e-164	3.68e-33	7.39e-30	0.527826	0.300707	NA	7	Hyper	44	Hyper
chr6	28557240	28558113	NA	NA	NA	NA	NA	NA	NA	NA	chr6	28557240	28558113	874	17	7.22e-40	5.3e-23	4.23e-19	0.003726	0.00186776	RP5-1186N24.3, SCAND3	chr6	28557765	28558113	349	9	3.85e-12	3.93e-07	0.000405218	0.305668	0.176494	RP5-1186N24.3, SCAND3	chr6	28554373	28558113	3741	55	2.91e-34	1.82e-11	3.67e-08	0.182427	0.0724622	RP5-1186N24.3, SCAND3	588	Hyper	NA	NA
chr6	28583971	28584464	NA	NA	NA	NA	NA	NA	NA	NA	chr6	28583971	28584464	494	13	1.09e-20	2.79e-12	2.22e-08	0.00257472	0.0013922	SCAND3	NA	NA	NA	NA	NA	NA	NA	NA	NA	NA	NA	NA	NA	NA	NA	NA	NA	NA	NA	NA	NA	NA	NA	NA	NA	NA
chr6	28602513	28603437	925	32	1.12e-31	6.93e-16	2.05e-12	0.00397737	0.00166153	NA	chr6	28602513	28603437	925	34	3.11e-92	1.8e-58	1.43e-54	0.00367439	0.00170418	NA	chr6	28602566	28603437	872	33	3.28e-25	1.15e-16	1.18e-13	0.469014	0.24262	NA	chr6	28602543	28603437	895	35	6.33e-33	6.85e-11	1.38e-07	0.28425	0.124378	NA	311	Hyper	121	Hyper
chr3	28616682	28618700	NA	NA	NA	NA	NA	NA	NA	NA	chr3	28616682	28618700	2019	9	1.06e-15	6.88e-13	5.49e-09	0.00385142	0.00154072	LINC00693	chr3	28616404	28618233	1830	8	6.14e-21	1.09e-11	1.12e-08	0.350809	0.251847	LINC00693	chr3	28616404	28618700	2297	9	1.36e-67	2.49e-09	5.01e-06	0.247946	0.129662	LINC00693	527	Hyper	NA	NA
chr6	28641704	28642394	NA	NA	NA	NA	NA	NA	NA	NA	chr6	28641704	28642394	691	8	2.88e-25	1.6e-14	1.28e-10	0.0033295	0.00159226	NA	NA	NA	NA	NA	NA	NA	NA	NA	NA	NA	NA	NA	NA	NA	NA	NA	NA	NA	NA	NA	NA	NA	NA	NA	NA	NA
chr16	28857705	28858442	NA	NA	NA	NA	NA	NA	NA	NA	chr16	28857705	28858442	738	10	2.59e-15	5.37e-06	0.0427997	-0.00153553	-0.000494623	SH2B1, TUFM	NA	NA	NA	NA	NA	NA	NA	NA	NA	NA	NA	NA	NA	NA	NA	NA	NA	NA	NA	NA	NA	NA	NA	NA	NA	NA
chr16	28874307	28875725	NA	NA	NA	NA	NA	NA	NA	NA	chr16	28874307	28875725	1419	14	2.33e-21	1.05e-10	8.35e-07	-0.00208589	-0.000381392	SH2B1, RP11-22P6.2	NA	NA	NA	NA	NA	NA	NA	NA	NA	NA	NA	NA	NA	NA	NA	NA	NA	NA	NA	NA	NA	NA	NA	NA	NA	NA
chr16	28889630	28891926	NA	NA	NA	NA	NA	NA	NA	NA	chr16	28889630	28891926	2297	13	1.82e-13	3.19e-07	0.00254333	0.00183988	0.000284881	ATP2A1, RP11-22P6.3	NA	NA	NA	NA	NA	NA	NA	NA	NA	NA	NA	NA	NA	NA	NA	NA	NA	NA	NA	NA	NA	NA	NA	NA	NA	NA
chr6	28889357	28893092	NA	NA	NA	NA	NA	NA	NA	NA	chr6	28889357	28893092	3736	66	4.33e-24	1.51e-12	1.2e-08	-0.00164737	-0.00026384	TRIM27	NA	NA	NA	NA	NA	NA	NA	NA	NA	NA	NA	NA	NA	NA	NA	NA	NA	NA	NA	NA	NA	NA	NA	NA	NA	NA
chr1	28904846	28906538	NA	NA	NA	NA	NA	NA	NA	NA	chr1	28904846	28906538	1693	8	4.76e-11	2.5e-11	1.99e-07	-0.00362528	-0.00131026	TRNAU1AP, SNHG12, SNORD99	NA	NA	NA	NA	NA	NA	NA	NA	NA	NA	NA	NA	NA	NA	NA	NA	NA	NA	NA	NA	NA	NA	NA	NA	NA	NA
chr6	28956226	28956804	NA	NA	NA	NA	NA	NA	NA	NA	chr6	28956226	28956804	579	19	1.14e-34	6.33e-22	5.05e-18	0.00424449	0.00191825	HCG16	NA	NA	NA	NA	NA	NA	NA	NA	NA	NA	NA	NA	NA	NA	NA	NA	NA	NA	NA	NA	NA	NA	NA	NA	NA	NA
chr1	28969288	28970259	NA	NA	NA	NA	NA	NA	NA	NA	chr1	28969288	28970259	972	14	4.09e-17	8.74e-07	0.00697385	-0.0014021	-0.000309777	RP11-442N24__B.1, TAF12	NA	NA	NA	NA	NA	NA	NA	NA	NA	NA	NA	NA	NA	NA	NA	NA	NA	NA	NA	NA	NA	NA	NA	NA	NA	NA
chr2	29092871	29093905	NA	NA	NA	NA	NA	NA	NA	NA	chr2	29092871	29093905	1035	14	2.58e-21	3.71e-08	0.000295732	0.00291472	0.000156454	TRMT61B	NA	NA	NA	NA	NA	NA	NA	NA	NA	NA	NA	NA	NA	NA	NA	NA	NA	NA	NA	NA	NA	NA	NA	NA	NA	NA
chr22	29137385	29138453	NA	NA	NA	NA	NA	NA	NA	NA	chr22	29137385	29138453	1069	14	5.66e-25	7.21e-10	5.75e-06	-0.00234432	-0.000495827	HSCB, CHEK2	NA	NA	NA	NA	NA	NA	NA	NA	NA	NA	NA	NA	NA	NA	NA	NA	NA	NA	NA	NA	NA	NA	NA	NA	NA	NA
chr1	29213106	29214067	NA	NA	NA	NA	NA	NA	NA	NA	chr1	29213106	29214067	962	12	1.54e-18	1.21e-12	9.68e-09	-0.00174391	-0.000704851	EPB41	NA	NA	NA	NA	NA	NA	NA	NA	NA	NA	NA	NA	NA	NA	NA	NA	NA	NA	NA	NA	NA	NA	NA	NA	NA	NA
chr14	29234282	29236535	2254	25	1.73e-61	3.51e-51	1.04e-47	0.00383702	0.00220102	FOXG1, RP11-966I7.1	chr14	29234282	29237480	3199	27	1.1e-75	3.26e-74	2.6e-70	0.003697	0.00188711	FOXG1, RP11-966I7.1	chr14	29235092	29236898	1807	19	1.37e-16	1.25e-11	1.29e-08	0.361147	0.228701	FOXG1	chr14	29234890	29237480	2591	25	2.68e-133	6.37e-33	1.28e-29	0.273029	0.150694	FOXG1	170	Hyper	12	Hyper
chr1	29240256	29241356	NA	NA	NA	NA	NA	NA	NA	NA	chr1	29240256	29241356	1101	9	7.9e-14	1.06e-08	8.45e-05	-0.00178544	-0.000422236	EPB41	NA	NA	NA	NA	NA	NA	NA	NA	NA	NA	NA	NA	NA	NA	NA	NA	NA	NA	NA	NA	NA	NA	NA	NA	NA	NA
chr14	29243173	29244278	1106	9	1.58e-14	5.78e-10	1.71e-06	0.00307635	0.00220661	C14orf23	chr14	29243173	29244278	1106	9	2.51e-33	1.71e-30	1.36e-26	0.00375098	0.00278628	C14orf23	NA	NA	NA	NA	NA	NA	NA	NA	NA	NA	NA	NA	NA	NA	NA	NA	NA	NA	NA	NA	NA	NA	NA	NA	420	Hyper
chr14	29254680	29255395	NA	NA	NA	NA	NA	NA	NA	NA	chr14	29254680	29255395	716	7	2.12e-32	5.86e-20	4.68e-16	0.00355346	0.00162819	C14orf23, RP11-966I7.2	NA	NA	NA	NA	NA	NA	NA	NA	NA	NA	NA	NA	NA	NA	NA	NA	NA	NA	NA	NA	NA	NA	NA	NA	NA	NA
chr17	29297380	29298352	NA	NA	NA	NA	NA	NA	NA	NA	chr17	29297380	29298352	973	15	3.36e-12	3.16e-06	0.0251774	0.00120455	0.000207126	RNF135	NA	NA	NA	NA	NA	NA	NA	NA	NA	NA	NA	NA	NA	NA	NA	NA	NA	NA	NA	NA	NA	NA	NA	NA	NA	NA
chr2	29319869	29320905	NA	NA	NA	NA	NA	NA	NA	NA	chr2	29319869	29320905	1037	11	5.41e-14	2.83e-06	0.0225682	0.00289593	0.000627172	CLIP4, AC105398.3	NA	NA	NA	NA	NA	NA	NA	NA	NA	NA	NA	NA	NA	NA	NA	NA	NA	NA	NA	NA	NA	NA	NA	NA	NA	NA
chr2	29337597	29338636	1040	13	1.25e-26	1.5e-13	4.42e-10	0.00750339	0.00306451	CLIP4	chr2	29337597	29339091	1495	15	1.47e-96	7.75e-48	6.18e-44	0.00940896	0.00390104	CLIP4	chr2	29337946	29339091	1146	13	1.04e-91	9.06e-51	9.33e-48	0.42499	0.277045	CLIP4	chr2	29337946	29339091	1146	13	9.84e-194	2.42e-28	4.85e-25	0.439555	0.264728	CLIP4	21	Hyper	198	Hyper
chr1	29448625	29451713	NA	NA	NA	NA	NA	NA	NA	NA	chr1	29448625	29451713	3089	19	1.29e-16	1.67e-06	0.0132899	0.00116056	7.86e-05	TMEM200B	NA	NA	NA	NA	NA	NA	NA	NA	NA	NA	NA	NA	NA	NA	NA	NA	NA	NA	NA	NA	NA	NA	NA	NA	NA	NA
chr6	29454623	29455532	NA	NA	NA	NA	NA	NA	NA	NA	chr6	29454623	29455532	910	12	5.33e-19	8.9e-09	7.1e-05	-0.00292304	-0.000916751	MAS1L	NA	NA	NA	NA	NA	NA	NA	NA	NA	NA	NA	NA	NA	NA	NA	NA	NA	NA	NA	NA	NA	NA	NA	NA	NA	NA
chr6	29520698	29521803	NA	NA	NA	NA	NA	NA	NA	NA	chr6	29520698	29521803	1106	34	4.68e-199	1.97e-119	1.57e-115	0.0071563	0.00355419	OR2I1P	chr6	29520698	29521803	1106	38	0	3.66e-181	3.77e-178	0.488978	0.33002	OR2I1P	chr6	29520698	29521803	1106	39	0	6.24e-68	1.25e-64	0.394202	0.253848	OR2I1P	1	Hyper	NA	NA
chr6	29595002	29595661	660	11	9.66e-24	3.83e-09	1.13e-05	0.00220199	0.00127452	GABBR1	chr6	29595002	29595661	660	11	9.19e-38	1.16e-21	9.26e-18	0.00193359	0.00138981	GABBR1	chr6	29594481	29596174	1694	16	1.25e-19	3.82e-09	3.93e-06	0.219301	0.114865	GABBR1	chr6	29594481	29596540	2060	18	3.07e-69	4.15e-12	8.35e-09	0.143422	0.0757024	GABBR1	505	Hyper	557	Hyper
chr6	29598285	29600642	NA	NA	NA	NA	NA	NA	NA	NA	chr6	29598285	29600642	2358	27	1.65e-09	2.33e-09	1.86e-05	0.0023308	0.000402295	GABBR1	NA	NA	NA	NA	NA	NA	NA	NA	NA	NA	NA	NA	NA	NA	NA	NA	NA	NA	NA	NA	NA	NA	NA	NA	NA	NA
chr22	29601559	29602183	NA	NA	NA	NA	NA	NA	NA	NA	chr22	29601559	29602183	625	10	3.79e-14	1.56e-06	0.0124153	-0.0018305	-0.000521041	EMID1	NA	NA	NA	NA	NA	NA	NA	NA	NA	NA	NA	NA	NA	NA	NA	NA	NA	NA	NA	NA	NA	NA	NA	NA	NA	NA
chr6	29648161	29649084	NA	NA	NA	NA	NA	NA	NA	NA	chr6	29648161	29649084	924	21	5.73e-16	5.26e-11	4.2e-07	-0.00420014	-0.00221036	ZFP57	NA	NA	NA	NA	NA	NA	NA	NA	NA	NA	NA	NA	NA	NA	NA	NA	NA	NA	NA	NA	NA	NA	NA	NA	NA	NA
chr17	29717946	29719431	NA	NA	NA	NA	NA	NA	NA	NA	chr17	29717946	29719431	1486	8	3.88e-18	7.52e-10	5.99e-06	0.00307467	0.00108926	RAB11FIP4	NA	NA	NA	NA	NA	NA	NA	NA	NA	NA	NA	NA	NA	NA	NA	NA	NA	NA	NA	NA	NA	NA	NA	NA	NA	NA
chr6	29760158	29761288	NA	NA	NA	NA	NA	NA	NA	NA	chr6	29760158	29761288	1131	16	4.75e-55	2.7e-26	2.15e-22	0.007848	0.00296056	HLA-V, HCG4	chr6	29760158	29761288	1131	15	7e-23	1.48e-08	1.52e-05	0.390512	0.193995	HLA-V, HCG4	chr6	29760158	29761288	1131	15	8.47e-196	4.55e-19	9.14e-16	0.443649	0.206249	HLA-V, HCG4	354	Hyper	NA	NA
chr16	29801602	29802874	NA	NA	NA	NA	NA	NA	NA	NA	chr16	29801602	29802874	1273	16	1.3e-21	9.22e-07	0.00735635	-0.00186115	-0.000406362	KIF22	NA	NA	NA	NA	NA	NA	NA	NA	NA	NA	NA	NA	NA	NA	NA	NA	NA	NA	NA	NA	NA	NA	NA	NA	NA	NA
chr16	29818012	29819461	NA	NA	NA	NA	NA	NA	NA	NA	chr16	29818012	29819461	1450	13	6.22e-21	8.74e-08	0.000696931	-0.00146687	-0.000280165	MAZ, AC009133.15	NA	NA	NA	NA	NA	NA	NA	NA	NA	NA	NA	NA	NA	NA	NA	NA	NA	NA	NA	NA	NA	NA	NA	NA	NA	NA
chr16	29826754	29828598	NA	NA	NA	NA	NA	NA	NA	NA	chr16	29826754	29828598	1845	16	2.61e-12	7.08e-12	5.64e-08	-0.000826706	-0.000350804	PRRT2, PAGR1, PAGR1, AC009133.20	NA	NA	NA	NA	NA	NA	NA	NA	NA	NA	NA	NA	NA	NA	NA	NA	NA	NA	NA	NA	NA	NA	NA	NA	NA	NA
chr22	29875578	29876534	NA	NA	NA	NA	NA	NA	NA	NA	chr22	29875578	29876534	957	8	1.08e-20	5.39e-09	4.3e-05	0.00201069	0.00120047	NEFH	NA	NA	NA	NA	NA	NA	NA	NA	NA	NA	NA	NA	NA	NA	NA	NA	NA	NA	NA	NA	NA	NA	NA	NA	NA	NA
chr16	29887661	29888733	NA	NA	NA	NA	NA	NA	NA	NA	chr16	29887661	29888733	1073	9	7.15e-58	3.49e-37	2.79e-33	0.00534801	0.00372041	SEZ6L2	NA	NA	NA	NA	NA	NA	NA	NA	NA	NA	NA	NA	NA	NA	NA	NA	NA	NA	NA	NA	NA	NA	NA	NA	NA	NA
chr12	29935873	29936972	1100	10	3.25e-09	4.53e-07	0.00133842	0.00334967	0.0019808	TMTC1	chr12	29935411	29936972	1562	11	2.14e-20	7.57e-17	6.04e-13	0.00544357	0.00246286	TMTC1	chr12	29936075	29937585	1511	7	1.62e-26	3.63e-12	3.74e-09	0.413141	0.243488	TMTC1	chr12	29935411	29937585	2175	9	2.88e-73	1.27e-11	2.56e-08	0.309808	0.169351	TMTC1	397	Hyper	692	Hyper
chr15	29967031	29967620	NA	NA	NA	NA	NA	NA	NA	NA	chr15	29967031	29967620	590	7	1.83e-18	6.08e-07	0.00484655	0.00224235	0.000630304	RP11-680F8.1	NA	NA	NA	NA	NA	NA	NA	NA	NA	NA	NA	NA	NA	NA	NA	NA	NA	NA	NA	NA	NA	NA	NA	NA	NA	NA
chr16	29972752	29973300	NA	NA	NA	NA	NA	NA	NA	NA	chr16	29972752	29973300	549	8	4.35e-20	1.27e-06	0.0101425	-0.00117364	-0.000378026	TMEM219	NA	NA	NA	NA	NA	NA	NA	NA	NA	NA	NA	NA	NA	NA	NA	NA	NA	NA	NA	NA	NA	NA	NA	NA	NA	NA
chr6	29974715	29975675	NA	NA	NA	NA	NA	NA	NA	NA	chr6	29974715	29975675	961	21	1.97e-79	4.16e-23	3.32e-19	0.00605622	0.00205397	HLA-J, ZNRD1-AS1, HCG4P3	NA	NA	NA	NA	NA	NA	NA	NA	NA	NA	NA	NA	NA	NA	NA	NA	NA	NA	NA	NA	NA	NA	NA	NA	NA	NA
chr16	29984790	29985528	NA	NA	NA	NA	NA	NA	NA	NA	chr16	29984790	29985528	739	9	2.86e-12	5.84e-07	0.00465571	-0.0010433	-0.000225297	TAOK2	NA	NA	NA	NA	NA	NA	NA	NA	NA	NA	NA	NA	NA	NA	NA	NA	NA	NA	NA	NA	NA	NA	NA	NA	NA	NA
chr16	30006300	30007965	NA	NA	NA	NA	NA	NA	NA	NA	chr16	30006300	30007965	1666	23	2.26e-21	5.89e-07	0.00469634	-0.000977024	-0.000233515	INO80E, HIRIP3	NA	NA	NA	NA	NA	NA	NA	NA	NA	NA	NA	NA	NA	NA	NA	NA	NA	NA	NA	NA	NA	NA	NA	NA	NA	NA
chr19	30019102	30021276	NA	NA	NA	NA	NA	NA	NA	NA	chr19	30019102	30021276	2175	9	3.45e-16	1.51e-14	1.21e-10	0.00733681	0.00196018	VSTM2B	NA	NA	NA	NA	NA	NA	NA	NA	NA	NA	NA	NA	NA	NA	NA	NA	NA	NA	NA	NA	NA	NA	NA	NA	NA	NA
chr16	30022132	30023851	NA	NA	NA	NA	NA	NA	NA	NA	chr16	30022132	30023851	1720	17	3.01e-15	3.06e-10	2.44e-06	0.00205905	0.000469465	DOC2A	NA	NA	NA	NA	NA	NA	NA	NA	NA	NA	NA	NA	NA	NA	NA	NA	NA	NA	NA	NA	NA	NA	NA	NA	NA	NA
chr11	30037696	30039113	1418	18	5.14e-52	2.34e-29	6.9e-26	0.00385063	0.00227424	KCNA4	chr11	30037696	30039113	1418	18	5.01e-91	4.55e-56	3.63e-52	0.00331432	0.00230614	KCNA4	NA	NA	NA	NA	NA	NA	NA	NA	NA	NA	NA	NA	NA	NA	NA	NA	NA	NA	NA	NA	NA	NA	NA	NA	42	Hyper
chr16	30040916	30041884	NA	NA	NA	NA	NA	NA	NA	NA	chr16	30040916	30041884	969	8	1.35e-16	1.53e-10	1.22e-06	0.00120495	0.000777615	FAM57B	NA	NA	NA	NA	NA	NA	NA	NA	NA	NA	NA	NA	NA	NA	NA	NA	NA	NA	NA	NA	NA	NA	NA	NA	NA	NA
chr20	30062696	30063609	914	11	4.31e-30	1.22e-18	3.6e-15	0.00645564	0.00265239	REM1, DEFB124	chr20	30062696	30064867	2172	16	4.31e-46	4.99e-29	3.98e-25	0.00575343	0.0014373	REM1, DEFB124	NA	NA	NA	NA	NA	NA	NA	NA	NA	NA	NA	NA	NA	NA	NA	NA	NA	NA	NA	NA	NA	NA	NA	NA	229	Hyper
chr16	30075102	30078162	NA	NA	NA	NA	NA	NA	NA	NA	chr16	30075102	30078162	3061	20	6.32e-17	3.39e-10	2.7e-06	-0.00189597	-0.000571635	ALDOA	NA	NA	NA	NA	NA	NA	NA	NA	NA	NA	NA	NA	NA	NA	NA	NA	NA	NA	NA	NA	NA	NA	NA	NA	NA	NA
chr6	30079139	30079536	NA	NA	NA	NA	NA	NA	NA	NA	chr6	30079139	30079536	398	9	6.66e-10	3.52e-07	0.00280709	0.0040322	0.00248923	TRIM31-AS1, TRIM31	chr6	30079403	30080782	1380	9	5.25e-44	3.46e-14	3.56e-11	-0.375715	-0.211299	TRIM31-AS1, TRIM31	chr6	30078080	30081408	3329	19	1.98e-103	1.91e-26	3.84e-23	-0.339648	-0.198976	TRIM31-AS1, TRIM31	140	Hypo	NA	NA
chr16	30102542	30104042	NA	NA	NA	NA	NA	NA	NA	NA	chr16	30102542	30104042	1501	15	5.63e-12	2.69e-07	0.0021479	-0.00170908	-0.000489786	TBX6, YPEL3	NA	NA	NA	NA	NA	NA	NA	NA	NA	NA	NA	NA	NA	NA	NA	NA	NA	NA	NA	NA	NA	NA	NA	NA	NA	NA
chr22	30116319	30117159	NA	NA	NA	NA	NA	NA	NA	NA	chr22	30116319	30117159	841	8	7.7e-19	4.43e-16	3.53e-12	0.00238057	0.00164627	CABP7	NA	NA	NA	NA	NA	NA	NA	NA	NA	NA	NA	NA	NA	NA	NA	NA	NA	NA	NA	NA	NA	NA	NA	NA	NA	NA
chr6	30139478	30140417	NA	NA	NA	NA	NA	NA	NA	NA	chr6	30139478	30140417	940	20	1.45e-19	6.97e-14	5.56e-10	0.00195249	0.0012453	TRIM15	chr6	30138762	30140417	1656	25	5.74e-61	1.93e-34	1.99e-31	0.248636	0.130996	TRIM15	chr6	30138762	30140417	1656	25	2.45e-56	9.02e-17	1.81e-13	0.118466	0.0817891	TRIM15	100	Hyper	NA	NA
chr2	30142586	30145152	NA	NA	NA	NA	NA	NA	NA	NA	chr2	30142586	30145152	2567	19	1.45e-17	4.53e-17	3.62e-13	-0.00353499	0.00068206	ALK	NA	NA	NA	NA	NA	NA	NA	NA	NA	NA	NA	NA	NA	NA	NA	NA	NA	NA	NA	NA	NA	NA	NA	NA	NA	NA
chr19	30155590	30156461	NA	NA	NA	NA	NA	NA	NA	NA	chr19	30155590	30156461	872	7	4.17e-13	1.56e-06	0.0124044	-0.00159125	-0.000603526	PLEKHF1	NA	NA	NA	NA	NA	NA	NA	NA	NA	NA	NA	NA	NA	NA	NA	NA	NA	NA	NA	NA	NA	NA	NA	NA	NA	NA
chr6	30180759	30182518	NA	NA	NA	NA	NA	NA	NA	NA	chr6	30180759	30182518	1760	45	5.99e-19	6.71e-07	0.00535457	-0.00183779	-0.000220003	TRIM26	NA	NA	NA	NA	NA	NA	NA	NA	NA	NA	NA	NA	NA	NA	NA	NA	NA	NA	NA	NA	NA	NA	NA	NA	NA	NA
chr20	30192433	30193601	NA	NA	NA	NA	NA	NA	NA	NA	chr20	30192433	30193601	1169	14	9.14e-13	3.03e-07	0.00241978	-0.00110849	-0.000246035	ID1	NA	NA	NA	NA	NA	NA	NA	NA	NA	NA	NA	NA	NA	NA	NA	NA	NA	NA	NA	NA	NA	NA	NA	NA	NA	NA
chr20	30225325	30226046	NA	NA	NA	NA	NA	NA	NA	NA	chr20	30225325	30226046	722	9	1.25e-41	5.41e-11	4.31e-07	0.0029248	0.00116308	COX4I2	NA	NA	NA	NA	NA	NA	NA	NA	NA	NA	NA	NA	NA	NA	NA	NA	NA	NA	NA	NA	NA	NA	NA	NA	NA	NA
chr6	30227729	30228431	NA	NA	NA	NA	NA	NA	NA	NA	chr6	30227729	30228431	703	10	5.77e-48	3.46e-12	2.76e-08	0.00277107	0.000991447	HLA-L, HCG17	NA	NA	NA	NA	NA	NA	NA	NA	NA	NA	NA	NA	NA	NA	NA	NA	NA	NA	NA	NA	NA	NA	NA	NA	NA	NA
chr6	30293581	30295466	NA	NA	NA	NA	NA	NA	NA	NA	chr6	30293581	30295466	1886	31	1.21e-28	1.46e-07	0.00116521	-0.00217737	-0.000261812	TRIM39, HCG17, HCG18	NA	NA	NA	NA	NA	NA	NA	NA	NA	NA	NA	NA	NA	NA	NA	NA	NA	NA	NA	NA	NA	NA	NA	NA	NA	NA
chr6	30312580	30313742	NA	NA	NA	NA	NA	NA	NA	NA	chr6	30312580	30313742	1163	31	2.14e-23	2.24e-06	0.0178711	-0.00308485	-0.000286466	TRIM39-RPP21, RPP21	NA	NA	NA	NA	NA	NA	NA	NA	NA	NA	NA	NA	NA	NA	NA	NA	NA	NA	NA	NA	NA	NA	NA	NA	NA	NA
chr10	30347670	30349729	NA	NA	NA	NA	NA	NA	NA	NA	chr10	30347670	30349729	2060	11	8.76e-19	1.89e-13	1.51e-09	0.00259212	0.000304414	KIAA1462	NA	NA	NA	NA	NA	NA	NA	NA	NA	NA	NA	NA	NA	NA	NA	NA	NA	NA	NA	NA	NA	NA	NA	NA	NA	NA
chr18	30349900	30351342	NA	NA	NA	NA	NA	NA	NA	NA	chr18	30349900	30351342	1443	7	1.27e-09	3.54e-06	0.028258	-0.000771508	7.05e-05	AC012123.1, KLHL14	NA	NA	NA	NA	NA	NA	NA	NA	NA	NA	NA	NA	NA	NA	NA	NA	NA	NA	NA	NA	NA	NA	NA	NA	NA	NA
chr16	30366237	30367660	NA	NA	NA	NA	NA	NA	NA	NA	chr16	30366237	30367660	1424	18	6.17e-11	1.2e-06	0.00958253	-0.00161768	-0.000296898	RP11-347C12.10, CD2BP2	NA	NA	NA	NA	NA	NA	NA	NA	NA	NA	NA	NA	NA	NA	NA	NA	NA	NA	NA	NA	NA	NA	NA	NA	NA	NA
chr16	30405737	30407561	NA	NA	NA	NA	NA	NA	NA	NA	chr16	30405737	30407561	1825	22	7.89e-25	8.7e-14	6.94e-10	-0.00212968	-0.000357989	ZNF48, SEPT1	NA	NA	NA	NA	NA	NA	NA	NA	NA	NA	NA	NA	NA	NA	NA	NA	NA	NA	NA	NA	NA	NA	NA	NA	NA	NA
chr6	30433423	30434523	NA	NA	NA	NA	NA	NA	NA	NA	chr6	30433423	30434523	1101	16	4.88e-18	8.49e-07	0.00677087	-0.00276444	-0.000682275	TMPOP1	NA	NA	NA	NA	NA	NA	NA	NA	NA	NA	NA	NA	NA	NA	NA	NA	NA	NA	NA	NA	NA	NA	NA	NA	NA	NA
chr2	30453223	30455099	NA	NA	NA	NA	NA	NA	NA	NA	chr2	30453223	30455099	1877	13	4.02e-33	1.62e-07	0.00129173	0.00449966	0.000905508	LBH	NA	NA	NA	NA	NA	NA	NA	NA	NA	NA	NA	NA	NA	NA	NA	NA	NA	NA	NA	NA	NA	NA	NA	NA	NA	NA
chr6	30522985	30525112	NA	NA	NA	NA	NA	NA	NA	NA	chr6	30522985	30525112	2128	52	6.36e-36	1.08e-09	8.64e-06	-0.00428467	-0.000336913	PRR3, GNL1	NA	NA	NA	NA	NA	NA	NA	NA	NA	NA	NA	NA	NA	NA	NA	NA	NA	NA	NA	NA	NA	NA	NA	NA	NA	NA
chr16	30538014	30538664	NA	NA	NA	NA	NA	NA	NA	NA	chr16	30538014	30538664	651	9	8.22e-17	1.01e-08	8.05e-05	-0.00155279	-0.00064139	ZNF768, ZNF747, ZNF747	NA	NA	NA	NA	NA	NA	NA	NA	NA	NA	NA	NA	NA	NA	NA	NA	NA	NA	NA	NA	NA	NA	NA	NA	NA	NA
chr7	30543611	30544915	NA	NA	NA	NA	NA	NA	NA	NA	chr7	30543611	30544915	1305	11	1.24e-16	2.76e-07	0.00219875	-0.00180882	-0.000377104	GGCT	NA	NA	NA	NA	NA	NA	NA	NA	NA	NA	NA	NA	NA	NA	NA	NA	NA	NA	NA	NA	NA	NA	NA	NA	NA	NA
chr20	30555351	30556611	NA	NA	NA	NA	NA	NA	NA	NA	chr20	30555351	30556611	1261	9	5.86e-19	3.1e-13	2.47e-09	0.00333317	0.00105379	XKR7	NA	NA	NA	NA	NA	NA	NA	NA	NA	NA	NA	NA	NA	NA	NA	NA	NA	NA	NA	NA	NA	NA	NA	NA	NA	NA
chr20	30605656	30606909	NA	NA	NA	NA	NA	NA	NA	NA	chr20	30605656	30606909	1254	8	3.08e-19	5.18e-13	4.13e-09	-0.0024606	-0.00106079	CCM2L	NA	NA	NA	NA	NA	NA	NA	NA	NA	NA	NA	NA	NA	NA	NA	NA	NA	NA	NA	NA	NA	NA	NA	NA	NA	NA
chr20	30618874	30619846	NA	NA	NA	NA	NA	NA	NA	NA	chr20	30618874	30619846	973	10	2.62e-11	1.6e-07	0.00127952	-0.00194886	0.000268542	CCM2L, RP1-310O13.7	NA	NA	NA	NA	NA	NA	NA	NA	NA	NA	NA	NA	NA	NA	NA	NA	NA	NA	NA	NA	NA	NA	NA	NA	NA	NA
chr20	30639305	30640256	952	13	5.97e-12	1.62e-06	0.00477339	0.00257997	0.00103454	HCK	chr20	30639305	30640512	1208	13	7.38e-25	5.37e-14	4.28e-10	0.00350484	0.00115736	HCK	NA	NA	NA	NA	NA	NA	NA	NA	NA	NA	NA	NA	NA	NA	NA	NA	NA	NA	NA	NA	NA	NA	NA	NA	737	Hyper
chr21	30670255	30671891	NA	NA	NA	NA	NA	NA	NA	NA	chr21	30670255	30671891	1637	11	4.81e-16	9.6e-08	0.000766001	0.00146988	-4.3e-05	BACH1	NA	NA	NA	NA	NA	NA	NA	NA	NA	NA	NA	NA	NA	NA	NA	NA	NA	NA	NA	NA	NA	NA	NA	NA	NA	NA
chr6	30684572	30686652	NA	NA	NA	NA	NA	NA	NA	NA	chr6	30684572	30686652	2081	29	1.83e-29	8.58e-07	0.00684149	-0.00103754	-0.000212005	MDC1	NA	NA	NA	NA	NA	NA	NA	NA	NA	NA	NA	NA	NA	NA	NA	NA	NA	NA	NA	NA	NA	NA	NA	NA	NA	NA
chr6	30687707	30690213	NA	NA	NA	NA	NA	NA	NA	NA	chr6	30687707	30690213	2507	37	3.46e-27	8.37e-10	6.67e-06	-0.00240127	-0.000418982	TUBB	NA	NA	NA	NA	NA	NA	NA	NA	NA	NA	NA	NA	NA	NA	NA	NA	NA	NA	NA	NA	NA	NA	NA	NA	NA	NA
chr6	30706470	30712559	NA	NA	NA	NA	NA	NA	NA	NA	chr6	30706470	30712559	6090	82	7.69e-23	2.42e-11	1.93e-07	-0.00142358	-0.000134202	XXbac-BPG252P9.10, FLOT1, IER3	NA	NA	NA	NA	NA	NA	NA	NA	NA	NA	NA	NA	NA	NA	NA	NA	NA	NA	NA	NA	NA	NA	NA	NA	NA	NA
chr7	30721478	30722643	1166	15	8.87e-17	5.08e-10	1.5e-06	0.00373007	0.00161472	CRHR2	chr7	30721478	30722643	1166	15	5.65e-73	1.94e-37	1.54e-33	0.00567079	0.00236604	CRHR2	chr7	30721010	30722643	1634	13	9.37e-27	7.72e-14	7.95e-11	0.516471	0.275132	CRHR2	chr7	30720901	30722643	1743	14	1.86e-142	1.71e-17	3.44e-14	0.48735	0.222791	CRHR2	202	Hyper	348	Hyper
chr13	30727927	30728819	NA	NA	NA	NA	NA	NA	NA	NA	chr13	30727927	30728819	893	7	4.49e-28	9.03e-17	7.2e-13	0.00322376	0.00132967	LINC00385, LINC00384	NA	NA	NA	NA	NA	NA	NA	NA	NA	NA	NA	NA	NA	NA	NA	NA	NA	NA	NA	NA	NA	NA	NA	NA	NA	NA
chr16	30772129	30774553	NA	NA	NA	NA	NA	NA	NA	NA	chr16	30772129	30774553	2425	27	4.07e-28	5.83e-18	4.65e-14	-0.0010243	-0.000342521	PHKG2, RNF40, C16orf93	NA	NA	NA	NA	NA	NA	NA	NA	NA	NA	NA	NA	NA	NA	NA	NA	NA	NA	NA	NA	NA	NA	NA	NA	NA	NA
chr22	30782804	30783995	NA	NA	NA	NA	NA	NA	NA	NA	chr22	30782804	30783995	1192	11	1.21e-17	6.82e-11	5.44e-07	-0.00316174	-0.00111005	RNF215	NA	NA	NA	NA	NA	NA	NA	NA	NA	NA	NA	NA	NA	NA	NA	NA	NA	NA	NA	NA	NA	NA	NA	NA	NA	NA
chr22	30791819	30793033	NA	NA	NA	NA	NA	NA	NA	NA	chr22	30791819	30793033	1215	9	5.58e-13	5e-08	0.000398785	-0.0013128	-0.000399942	SEC14L2, RNF215	NA	NA	NA	NA	NA	NA	NA	NA	NA	NA	NA	NA	NA	NA	NA	NA	NA	NA	NA	NA	NA	NA	NA	NA	NA	NA
chr22	30821186	30821762	NA	NA	NA	NA	NA	NA	NA	NA	chr22	30821186	30821762	577	8	4.03e-20	6.2e-11	4.95e-07	-0.00083892	-0.000369572	SEC14L2, RP4-539M6.19, MTFP1	NA	NA	NA	NA	NA	NA	NA	NA	NA	NA	NA	NA	NA	NA	NA	NA	NA	NA	NA	NA	NA	NA	NA	NA	NA	NA
chr6	30875054	30876159	NA	NA	NA	NA	NA	NA	NA	NA	chr6	30875054	30876159	1106	16	9.05e-22	2.05e-10	1.63e-06	-0.00213262	-0.00039432	GTF2H4, VARS2	NA	NA	NA	NA	NA	NA	NA	NA	NA	NA	NA	NA	NA	NA	NA	NA	NA	NA	NA	NA	NA	NA	NA	NA	NA	NA
chr13	30880827	30882221	NA	NA	NA	NA	NA	NA	NA	NA	chr13	30880827	30882221	1395	17	5.92e-21	1.17e-06	0.00929924	-0.00223686	-0.000294642	KATNAL1	NA	NA	NA	NA	NA	NA	NA	NA	NA	NA	NA	NA	NA	NA	NA	NA	NA	NA	NA	NA	NA	NA	NA	NA	NA	NA
chr8	30888801	30890980	NA	NA	NA	NA	NA	NA	NA	NA	chr8	30888801	30890980	2180	16	3.78e-20	2e-07	0.00159819	0.0021317	-6.4e-05	PURG	NA	NA	NA	NA	NA	NA	NA	NA	NA	NA	NA	NA	NA	NA	NA	NA	NA	NA	NA	NA	NA	NA	NA	NA	NA	NA
chr16	30907246	30908490	NA	NA	NA	NA	NA	NA	NA	NA	chr16	30907246	30908490	1245	7	3.18e-16	3.38e-09	2.7e-05	0.00351454	0.001199	CTF1	NA	NA	NA	NA	NA	NA	NA	NA	NA	NA	NA	NA	NA	NA	NA	NA	NA	NA	NA	NA	NA	NA	NA	NA	NA	NA
chr16	30933937	30935108	NA	NA	NA	NA	NA	NA	NA	NA	chr16	30933937	30935108	1172	14	1.76e-40	1.17e-11	9.32e-08	-0.0020946	-0.000268972	FBXL19, FBXL19-AS1	NA	NA	NA	NA	NA	NA	NA	NA	NA	NA	NA	NA	NA	NA	NA	NA	NA	NA	NA	NA	NA	NA	NA	NA	NA	NA
chr3	30936070	30936557	NA	NA	NA	NA	NA	NA	NA	NA	chr3	30936070	30936557	488	10	1.01e-11	1.1e-08	8.76e-05	0.00363645	0.00125483	GADL1	NA	NA	NA	NA	NA	NA	NA	NA	NA	NA	NA	NA	NA	NA	NA	NA	NA	NA	NA	NA	NA	NA	NA	NA	NA	NA
chr16	31021544	31022521	NA	NA	NA	NA	NA	NA	NA	NA	chr16	31021544	31022521	978	10	3.78e-28	5.87e-15	4.68e-11	0.00387112	0.00159506	STX1B	NA	NA	NA	NA	NA	NA	NA	NA	NA	NA	NA	NA	NA	NA	NA	NA	NA	NA	NA	NA	NA	NA	NA	NA	NA	NA
chr14	31028149	31028682	NA	NA	NA	NA	NA	NA	NA	NA	chr14	31028149	31028682	534	10	3.09e-16	3.79e-07	0.00302324	-0.00138211	-0.000386379	G2E3, RP11-1103G16.1	NA	NA	NA	NA	NA	NA	NA	NA	NA	NA	NA	NA	NA	NA	NA	NA	NA	NA	NA	NA	NA	NA	NA	NA	NA	NA
chr22	31030521	31031867	NA	NA	NA	NA	NA	NA	NA	NA	chr22	31030521	31031867	1347	13	6.03e-15	2.99e-09	2.38e-05	-0.00183342	-0.000448588	SLC35E4	NA	NA	NA	NA	NA	NA	NA	NA	NA	NA	NA	NA	NA	NA	NA	NA	NA	NA	NA	NA	NA	NA	NA	NA	NA	NA
chr16	31044110	31045809	NA	NA	NA	NA	NA	NA	NA	NA	chr16	31044110	31045809	1700	21	1.16e-12	5.67e-06	0.0452566	-0.00204663	-2.15e-05	STX4	NA	NA	NA	NA	NA	NA	NA	NA	NA	NA	NA	NA	NA	NA	NA	NA	NA	NA	NA	NA	NA	NA	NA	NA	NA	NA
chr16	31053323	31054411	NA	NA	NA	NA	NA	NA	NA	NA	chr16	31053323	31054411	1089	9	1.06e-40	1.29e-19	1.03e-15	0.00282099	0.00163948	STX4	NA	NA	NA	NA	NA	NA	NA	NA	NA	NA	NA	NA	NA	NA	NA	NA	NA	NA	NA	NA	NA	NA	NA	NA	NA	NA
chr12	31079289	31080052	764	12	3.94e-16	1.03e-07	0.000304721	0.00414789	0.00181619	TSPAN11	chr12	31078979	31080052	1074	13	1.63e-17	7.09e-09	5.66e-05	0.00299232	0.00140948	TSPAN11	NA	NA	NA	NA	NA	NA	NA	NA	NA	NA	NA	NA	NA	NA	NA	NA	NA	NA	NA	NA	NA	NA	NA	NA	725	Hyper
chr7	31091245	31092970	NA	NA	NA	NA	NA	NA	NA	NA	chr7	31091245	31092970	1726	8	4.4e-18	3.45e-13	2.75e-09	0.00378233	0.00166736	ADCYAP1R1	NA	NA	NA	NA	NA	NA	NA	NA	NA	NA	NA	NA	NA	NA	NA	NA	NA	NA	NA	NA	NA	NA	NA	NA	NA	NA
chr16	31119067	31120649	NA	NA	NA	NA	NA	NA	NA	NA	chr16	31119067	31120649	1583	12	4.53e-13	2.86e-08	0.000227919	-0.00141675	-8.12e-05	BCKDK, AC135050.1	NA	NA	NA	NA	NA	NA	NA	NA	NA	NA	NA	NA	NA	NA	NA	NA	NA	NA	NA	NA	NA	NA	NA	NA	NA	NA
chr6	31165290	31166504	NA	NA	NA	NA	NA	NA	NA	NA	chr6	31165290	31166504	1215	10	8.85e-08	4.71e-06	0.0375426	-0.00139316	-0.000421336	HCG27, XXbac-BPG299F13.17	NA	NA	NA	NA	NA	NA	NA	NA	NA	NA	NA	NA	NA	NA	NA	NA	NA	NA	NA	NA	NA	NA	NA	NA	NA	NA
chr20	31172130	31174220	NA	NA	NA	NA	NA	NA	NA	NA	chr20	31172130	31174220	2091	9	2.81e-16	1.45e-08	0.00011557	0.00115079	-9.33e-05	RP11-410N8.1, C20orf112	NA	NA	NA	NA	NA	NA	NA	NA	NA	NA	NA	NA	NA	NA	NA	NA	NA	NA	NA	NA	NA	NA	NA	NA	NA	NA
chr16	31213730	31214880	NA	NA	NA	NA	NA	NA	NA	NA	chr16	31213730	31214880	1151	14	4.1e-22	5.94e-13	4.74e-09	-0.0012832	-0.000689051	C16orf98, PYCARD	NA	NA	NA	NA	NA	NA	NA	NA	NA	NA	NA	NA	NA	NA	NA	NA	NA	NA	NA	NA	NA	NA	NA	NA	NA	NA
chr16	31226760	31228720	NA	NA	NA	NA	NA	NA	NA	NA	chr16	31226760	31228720	1961	18	2.17e-24	3.5e-11	2.79e-07	0.00253568	0.000458665	TRIM72, PYDC1	NA	NA	NA	NA	NA	NA	NA	NA	NA	NA	NA	NA	NA	NA	NA	NA	NA	NA	NA	NA	NA	NA	NA	NA	NA	NA
chr21	31311797	31312687	891	14	8.52e-22	3.46e-10	1.02e-06	0.00279399	0.00201374	GRIK1	chr21	31310508	31312687	2180	19	1.14e-46	1.16e-31	9.29e-28	0.00898695	0.00217541	GRIK1	NA	NA	NA	NA	NA	NA	NA	NA	NA	NA	NA	NA	NA	NA	NA	NA	NA	NA	NA	NA	NA	NA	NA	NA	403	Hyper
chr22	31317764	31318546	NA	NA	NA	NA	NA	NA	NA	NA	chr22	31317764	31318546	783	11	1.18e-25	3.33e-12	2.66e-08	0.00418872	0.00180894	MORC2-AS1	NA	NA	NA	NA	NA	NA	NA	NA	NA	NA	NA	NA	NA	NA	NA	NA	NA	NA	NA	NA	NA	NA	NA	NA	NA	NA
chr16	31469310	31470953	NA	NA	NA	NA	NA	NA	NA	NA	chr16	31469310	31470953	1644	18	6.11e-13	1.07e-06	0.00853843	-0.00128604	-0.000394746	ARMC5, RP11-452L6.5	NA	NA	NA	NA	NA	NA	NA	NA	NA	NA	NA	NA	NA	NA	NA	NA	NA	NA	NA	NA	NA	NA	NA	NA	NA	NA
chr13	31479752	31481184	NA	NA	NA	NA	NA	NA	NA	NA	chr13	31479752	31481184	1433	11	1.54e-29	3.68e-19	2.93e-15	0.00357403	0.00110449	MEDAG, TEX26-AS1	NA	NA	NA	NA	NA	NA	NA	NA	NA	NA	NA	NA	NA	NA	NA	NA	NA	NA	NA	NA	NA	NA	NA	NA	NA	NA
chr14	31494210	31496258	NA	NA	NA	NA	NA	NA	NA	NA	chr14	31494210	31496258	2049	23	6.47e-15	3.39e-07	0.00270775	-0.000784928	-0.000155151	AP4S1, STRN3	NA	NA	NA	NA	NA	NA	NA	NA	NA	NA	NA	NA	NA	NA	NA	NA	NA	NA	NA	NA	NA	NA	NA	NA	NA	NA
chr8	31496644	31498345	1702	10	8.66e-11	3.66e-08	0.000108299	0.0038701	0.00208582	NRG1	chr8	31496771	31499052	2282	12	1.56e-14	1.51e-12	1.2e-08	0.0041348	0.00117714	NRG1	chr8	31496644	31498256	1613	8	1.13e-21	4.51e-14	4.65e-11	0.433915	0.294174	NRG1	chr8	31496644	31498345	1702	9	4.1e-30	1.13e-08	2.28e-05	0.228532	0.135059	NRG1	456	Hyper	673	Hyper
chr16	31499479	31500659	NA	NA	NA	NA	NA	NA	NA	NA	chr16	31499479	31500659	1181	8	1.59e-63	8.47e-15	6.76e-11	0.00325125	0.00125202	SLC5A2, AC026471.6	NA	NA	NA	NA	NA	NA	NA	NA	NA	NA	NA	NA	NA	NA	NA	NA	NA	NA	NA	NA	NA	NA	NA	NA	NA	NA
chr13	31506324	31507139	NA	NA	NA	NA	NA	NA	NA	NA	chr13	31506324	31507139	816	11	3.56e-19	1.32e-08	0.000105313	0.00316694	0.00143271	TEX26, TEX26-AS1	NA	NA	NA	NA	NA	NA	NA	NA	NA	NA	NA	NA	NA	NA	NA	NA	NA	NA	NA	NA	NA	NA	NA	NA	NA	NA
chr6	31506723	31508318	NA	NA	NA	NA	NA	NA	NA	NA	chr6	31506723	31508318	1596	13	1.42e-28	1.32e-19	1.05e-15	-0.00260537	-0.00149854	DDX39B, ATP6V1G2-DDX39B	NA	NA	NA	NA	NA	NA	NA	NA	NA	NA	NA	NA	NA	NA	NA	NA	NA	NA	NA	NA	NA	NA	NA	NA	NA	NA
chr15	31507807	31508820	NA	NA	NA	NA	NA	NA	NA	NA	chr15	31507807	31508820	1014	7	1.09e-21	3.91e-10	3.12e-06	-0.0025901	-0.000856669	RP11-16E12.1	NA	NA	NA	NA	NA	NA	NA	NA	NA	NA	NA	NA	NA	NA	NA	NA	NA	NA	NA	NA	NA	NA	NA	NA	NA	NA
chr22	31535981	31536996	NA	NA	NA	NA	NA	NA	NA	NA	chr22	31535981	31536996	1016	7	2.95e-24	2.48e-13	1.98e-09	0.00286612	0.00130538	PLA2G3	NA	NA	NA	NA	NA	NA	NA	NA	NA	NA	NA	NA	NA	NA	NA	NA	NA	NA	NA	NA	NA	NA	NA	NA	NA	NA
chr6	31544694	31545473	NA	NA	NA	NA	NA	NA	NA	NA	chr6	31544694	31545473	780	7	1.11e-08	3.39e-07	0.00270192	-0.00115115	-0.000874765	TNF	NA	NA	NA	NA	NA	NA	NA	NA	NA	NA	NA	NA	NA	NA	NA	NA	NA	NA	NA	NA	NA	NA	NA	NA	NA	NA
chr6	31548843	31550241	NA	NA	NA	NA	NA	NA	NA	NA	chr6	31548843	31550241	1399	16	2.12e-25	5.76e-11	4.59e-07	-0.00109567	-0.000359225	LTB	NA	NA	NA	NA	NA	NA	NA	NA	NA	NA	NA	NA	NA	NA	NA	NA	NA	NA	NA	NA	NA	NA	NA	NA	NA	NA
chr6	31587793	31589365	NA	NA	NA	NA	NA	NA	NA	NA	chr6	31587793	31589365	1573	22	4.87e-25	2.14e-06	0.0170959	-0.00135841	-0.00024166	PRRC2A	NA	NA	NA	NA	NA	NA	NA	NA	NA	NA	NA	NA	NA	NA	NA	NA	NA	NA	NA	NA	NA	NA	NA	NA	NA	NA
chr10	31607330	31609531	NA	NA	NA	NA	NA	NA	NA	NA	chr10	31607330	31609531	2202	20	9.49e-12	1.59e-06	0.0126576	-0.000920494	-0.000286144	ZEB1, ZEB1-AS1	NA	NA	NA	NA	NA	NA	NA	NA	NA	NA	NA	NA	NA	NA	NA	NA	NA	NA	NA	NA	NA	NA	NA	NA	NA	NA
chr6	31619513	31621299	NA	NA	NA	NA	NA	NA	NA	NA	chr6	31619513	31621299	1787	43	3.81e-13	5.78e-08	0.000460824	-0.00186391	-0.000224925	APOM, BAG6	NA	NA	NA	NA	NA	NA	NA	NA	NA	NA	NA	NA	NA	NA	NA	NA	NA	NA	NA	NA	NA	NA	NA	NA	NA	NA
chr6	31626915	31630459	NA	NA	NA	NA	NA	NA	NA	NA	chr6	31626915	31630459	3545	44	2.32e-25	8.01e-14	6.39e-10	-0.00137561	-0.000226698	C6orf47-AS1, C6orf47, GPANK1	NA	NA	NA	NA	NA	NA	NA	NA	NA	NA	NA	NA	NA	NA	NA	NA	NA	NA	NA	NA	NA	NA	NA	NA	NA	NA
chr6	31632171	31634890	NA	NA	NA	NA	NA	NA	NA	NA	chr6	31632171	31634890	2720	55	3.83e-31	1.76e-12	1.4e-08	-0.00160202	-0.000315284	CSNK2B, CSNK2B-LY6G5B-1181, GPANK1	NA	NA	NA	NA	NA	NA	NA	NA	NA	NA	NA	NA	NA	NA	NA	NA	NA	NA	NA	NA	NA	NA	NA	NA	NA	NA
chr6	31648953	31649728	776	18	3.68e-21	2.05e-06	0.00607229	-0.00209465	-0.000728501	LY6G5C	chr6	31648146	31649728	1583	32	7.87e-36	3.53e-15	2.82e-11	-0.00263918	-0.000317346	LY6G5C	NA	NA	NA	NA	NA	NA	NA	NA	NA	NA	NA	NA	NA	NA	NA	NA	NA	NA	NA	NA	NA	NA	NA	NA	733	Hypo
chr6	31695027	31698226	NA	NA	NA	NA	NA	NA	NA	NA	chr6	31695027	31698226	3200	59	1.17e-22	1.16e-10	9.28e-07	-0.00440328	-0.000103927	DDAH2	NA	NA	NA	NA	NA	NA	NA	NA	NA	NA	NA	NA	NA	NA	NA	NA	NA	NA	NA	NA	NA	NA	NA	NA	NA	NA
chr7	31726172	31726912	NA	NA	NA	NA	NA	NA	NA	NA	chr7	31726172	31726912	741	7	1.02e-34	9.33e-10	7.44e-06	0.00345283	0.00111087	PPP1R17	NA	NA	NA	NA	NA	NA	NA	NA	NA	NA	NA	NA	NA	NA	NA	NA	NA	NA	NA	NA	NA	NA	NA	NA	NA	NA
chr6	31733619	31734580	NA	NA	NA	NA	NA	NA	NA	NA	chr6	31733619	31734580	962	16	2.16e-25	1.12e-11	8.91e-08	0.00183821	0.00103927	VWA7	NA	NA	NA	NA	NA	NA	NA	NA	NA	NA	NA	NA	NA	NA	NA	NA	NA	NA	NA	NA	NA	NA	NA	NA	NA	NA
chr6	31762353	31763873	NA	NA	NA	NA	NA	NA	NA	NA	chr6	31762353	31763873	1521	33	4.63e-22	4.31e-08	0.000343941	-0.0014332	-0.000286715	VARS	NA	NA	NA	NA	NA	NA	NA	NA	NA	NA	NA	NA	NA	NA	NA	NA	NA	NA	NA	NA	NA	NA	NA	NA	NA	NA
chr6	31774253	31774945	NA	NA	NA	NA	NA	NA	NA	NA	chr6	31774253	31774945	693	12	1.27e-14	1e-06	0.00799074	-0.00104068	-0.000222588	LSM2	NA	NA	NA	NA	NA	NA	NA	NA	NA	NA	NA	NA	NA	NA	NA	NA	NA	NA	NA	NA	NA	NA	NA	NA	NA	NA
chr6	31781411	31783545	NA	NA	NA	NA	NA	NA	NA	NA	chr6	31781411	31783545	2135	26	5.15e-37	2.3e-18	1.83e-14	0.00515035	0.00159425	HSPA1A, HSPA1L	NA	NA	NA	NA	NA	NA	NA	NA	NA	NA	NA	NA	NA	NA	NA	NA	NA	NA	NA	NA	NA	NA	NA	NA	NA	NA
chr2	31805218	31807474	NA	NA	NA	NA	NA	NA	NA	NA	chr2	31805218	31807474	2257	14	9.75e-52	2.65e-29	2.11e-25	0.00463018	0.00153908	SRD5A2	NA	NA	NA	NA	NA	NA	NA	NA	NA	NA	NA	NA	NA	NA	NA	NA	NA	NA	NA	NA	NA	NA	NA	NA	NA	NA
chr11	31817810	31822341	4532	21	1.8e-22	6.83e-39	2.02e-35	0.00402191	0.00213617	PAX6	chr11	31817810	31823282	5473	25	3.83e-57	1.46e-104	1.16e-100	0.00468458	0.00289555	PAX6	chr11	31820441	31821764	1324	10	2.02e-10	3.55e-06	0.00365476	0.338849	0.180375	PAX6	chr11	31817881	31822526	4646	20	3.72e-66	2.49e-23	5e-20	0.33573	0.132649	PAX6	405	Hyper	5	Hyper
chr11	31826272	31828040	1769	13	1.3e-19	3.86e-11	1.14e-07	0.00377676	0.00128025	PAX6	chr11	31824327	31829297	4971	25	2.35e-49	1.02e-73	8.1e-70	0.00417244	0.00215213	PAX6	chr11	31825756	31828040	2285	15	9.69e-15	2.32e-11	2.39e-08	0.373225	0.266524	PAX6	chr11	31824973	31828040	3068	17	4.29e-65	7.74e-18	1.56e-14	0.261382	0.157967	PAX6	270	Hyper	204	Hyper
chr11	31837104	31837429	326	7	1.05e-12	1.28e-06	0.00377284	0.00269913	0.00105118	RCN1, PAX6	chr11	31835884	31837429	1546	11	2.61e-10	1.08e-09	8.65e-06	0.00152609	0.000665917	RCN1, PAX6	NA	NA	NA	NA	NA	NA	NA	NA	NA	NA	NA	NA	NA	NA	NA	NA	NA	NA	NA	NA	NA	NA	NA	NA	757	Hyper
chr11	31839314	31841980	2667	16	1.79e-20	4.55e-18	1.34e-14	0.00350779	0.00151491	RCN1, PAX6	chr11	31839314	31841980	2667	16	8.92e-38	3.07e-23	2.45e-19	0.00312881	0.00119932	RCN1, PAX6	chr11	31839314	31839947	634	9	4.34e-11	5.64e-07	0.000580538	0.272477	0.215608	RCN1, PAX6	chr11	31839314	31841980	2667	16	3.03e-27	7.91e-08	0.00015895	0.165639	0.0920129	RCN1, PAX6	700	Hyper	298	Hyper
chr11	31845148	31849262	4115	24	3.14e-29	8.03e-29	2.37e-25	0.00344684	0.00180115	RCN1	chr11	31845148	31849262	4115	24	6.74e-76	2.9e-98	2.31e-94	0.00447797	0.00253386	RCN1	chr11	31846414	31848347	1934	9	1.77e-12	9.17e-07	0.000944384	0.291066	0.187763	RCN1	chr11	31845148	31849262	4115	22	5.87e-51	1.11e-15	2.24e-12	0.320798	0.120476	RCN1	483	Hyper	18	Hyper
chr6	31853518	31856929	NA	NA	NA	NA	NA	NA	NA	NA	chr6	31853518	31856929	3412	55	2.43e-12	3.33e-08	0.000265511	0.00188875	0.00013299	EHMT2	NA	NA	NA	NA	NA	NA	NA	NA	NA	NA	NA	NA	NA	NA	NA	NA	NA	NA	NA	NA	NA	NA	NA	NA	NA	NA
chr20	31870169	31871019	NA	NA	NA	NA	NA	NA	NA	NA	chr20	31870169	31871019	851	8	4.2e-11	5.21e-07	0.00415596	-0.00245328	-0.000564623	BPIFB1	NA	NA	NA	NA	NA	NA	NA	NA	NA	NA	NA	NA	NA	NA	NA	NA	NA	NA	NA	NA	NA	NA	NA	NA	NA	NA
chr22	31884619	31885780	NA	NA	NA	NA	NA	NA	NA	NA	chr22	31884619	31885780	1162	10	6.16e-11	3.47e-07	0.00276493	-0.00176617	-0.000586468	DRG1, SFI1, EIF4ENIF1	NA	NA	NA	NA	NA	NA	NA	NA	NA	NA	NA	NA	NA	NA	NA	NA	NA	NA	NA	NA	NA	NA	NA	NA	NA	NA
chr6	31894831	31895598	NA	NA	NA	NA	NA	NA	NA	NA	chr6	31894831	31895598	768	7	8.4e-17	4.62e-10	3.69e-06	0.00237849	0.00143047	C2, CFB, CFB	NA	NA	NA	NA	NA	NA	NA	NA	NA	NA	NA	NA	NA	NA	NA	NA	NA	NA	NA	NA	NA	NA	NA	NA	NA	NA
chr6	31926196	31927208	NA	NA	NA	NA	NA	NA	NA	NA	chr6	31926196	31927208	1013	23	1.32e-20	1.63e-06	0.0130092	-0.00082474	-0.000106339	SKIV2L, NELFE	NA	NA	NA	NA	NA	NA	NA	NA	NA	NA	NA	NA	NA	NA	NA	NA	NA	NA	NA	NA	NA	NA	NA	NA	NA	NA
chr6	31938090	31941422	NA	NA	NA	NA	NA	NA	NA	NA	chr6	31938090	31941422	3333	74	6.01e-33	9.14e-11	7.29e-07	-0.00119494	-0.000200428	STK19, DXO	NA	NA	NA	NA	NA	NA	NA	NA	NA	NA	NA	NA	NA	NA	NA	NA	NA	NA	NA	NA	NA	NA	NA	NA	NA	NA
chr6	32036530	32038958	NA	NA	NA	NA	NA	NA	NA	NA	chr6	32036530	32038958	2429	33	2.56e-14	3.83e-06	0.0305815	-0.0013372	-0.000272459	TNXB	chr6	32036530	32039176	2647	42	1.14e-30	4.69e-16	4.83e-13	-0.331048	-0.156983	TNXB	chr6	32036530	32039176	2647	41	1.43e-99	1.54e-18	3.1e-15	-0.218139	-0.0911145	TNXB	162	Hypo	NA	NA
chr22	32058292	32058810	NA	NA	NA	NA	NA	NA	NA	NA	chr22	32058292	32058810	519	8	2.09e-18	4e-06	0.031881	-0.00288253	-0.000685318	PISD	NA	NA	NA	NA	NA	NA	NA	NA	NA	NA	NA	NA	NA	NA	NA	NA	NA	NA	NA	NA	NA	NA	NA	NA	NA	NA
chr6	32062885	32066121	NA	NA	NA	NA	NA	NA	NA	NA	chr6	32062885	32066121	3237	55	1.9e-55	4.77e-36	3.81e-32	-0.0036232	-0.00111549	TNXB, ATF6B	NA	NA	NA	NA	NA	NA	NA	NA	NA	NA	NA	NA	NA	NA	NA	NA	NA	NA	NA	NA	NA	NA	NA	NA	NA	NA
chr6	32095470	32098253	NA	NA	NA	NA	NA	NA	NA	NA	chr6	32095470	32098253	2784	59	2.26e-19	6.48e-08	0.000516598	-0.00160621	-0.000132657	ATF6B, FKBPL	NA	NA	NA	NA	NA	NA	NA	NA	NA	NA	NA	NA	NA	NA	NA	NA	NA	NA	NA	NA	NA	NA	NA	NA	NA	NA
chr7	32109831	32111453	NA	NA	NA	NA	NA	NA	NA	NA	chr7	32109831	32111453	1623	13	8.67e-14	1.89e-06	0.0150589	0.00170923	0.000789347	PDE1C	chr7	32109831	32111453	1623	12	1.04e-23	6.82e-13	7.02e-10	0.467644	0.245211	PDE1C	chr7	32109831	32111453	1623	13	1.77e-63	1.57e-11	3.16e-08	0.249471	0.12573	PDE1C	372	Hyper	NA	NA
chr6	32115979	32116538	560	9	4.23e-15	2.62e-08	7.75e-05	0.00262785	0.00174816	PRRT1	chr6	32115211	32117565	2355	29	2.54e-48	1.9e-34	1.52e-30	0.00335651	0.00129026	PRRT1	NA	NA	NA	NA	NA	NA	NA	NA	NA	NA	NA	NA	NA	NA	NA	NA	NA	NA	NA	NA	NA	NA	NA	NA	468	Hyper
chr6	32118204	32121261	3058	47	8.92e-18	1.01e-07	0.000297515	-0.00298192	-0.00109008	PPT2, PRRT1	chr6	32120203	32123258	3056	62	1.31e-53	7.88e-39	6.29e-35	0.00287453	0.000650211	PPT2, PPT2-EGFL8, PRRT1	NA	NA	NA	NA	NA	NA	NA	NA	NA	NA	NA	NA	NA	NA	NA	NA	NA	NA	NA	NA	NA	NA	NA	NA	Discordant	Discordant
chr22	32148782	32150118	NA	NA	NA	NA	NA	NA	NA	NA	chr22	32148782	32150118	1337	11	6.92e-26	3.12e-08	0.000248901	0.00298569	0.000440952	DEPDC5	NA	NA	NA	NA	NA	NA	NA	NA	NA	NA	NA	NA	NA	NA	NA	NA	NA	NA	NA	NA	NA	NA	NA	NA	NA	NA
chr6	32163485	32164723	NA	NA	NA	NA	NA	NA	NA	NA	chr6	32163485	32164723	1239	34	7.64e-24	7.96e-07	0.00634949	-0.00110008	-0.000196729	NOTCH4	NA	NA	NA	NA	NA	NA	NA	NA	NA	NA	NA	NA	NA	NA	NA	NA	NA	NA	NA	NA	NA	NA	NA	NA	NA	NA
chr10	32216910	32218391	NA	NA	NA	NA	NA	NA	NA	NA	chr10	32216910	32218391	1482	15	3.85e-12	6.16e-06	0.0491622	-0.00204476	-0.000468269	ARHGAP12	NA	NA	NA	NA	NA	NA	NA	NA	NA	NA	NA	NA	NA	NA	NA	NA	NA	NA	NA	NA	NA	NA	NA	NA	NA	NA
chr1	32264286	32264703	NA	NA	NA	NA	NA	NA	NA	NA	chr1	32264286	32264703	418	7	7.08e-14	2.09e-07	0.00166574	-0.00157009	-0.000904505	SPOCD1	NA	NA	NA	NA	NA	NA	NA	NA	NA	NA	NA	NA	NA	NA	NA	NA	NA	NA	NA	NA	NA	NA	NA	NA	NA	NA
chr2	32264493	32265121	NA	NA	NA	NA	NA	NA	NA	NA	chr2	32264493	32265121	629	11	5.48e-19	1.59e-07	0.00127166	-0.00098988	-0.000274215	DPY30	NA	NA	NA	NA	NA	NA	NA	NA	NA	NA	NA	NA	NA	NA	NA	NA	NA	NA	NA	NA	NA	NA	NA	NA	NA	NA
chr2	32390673	32391091	NA	NA	NA	NA	NA	NA	NA	NA	chr2	32390673	32391091	419	11	4.3e-14	1.66e-07	0.00132637	-0.00242741	-0.000393406	SLC30A6, RP11-563N4.1	NA	NA	NA	NA	NA	NA	NA	NA	NA	NA	NA	NA	NA	NA	NA	NA	NA	NA	NA	NA	NA	NA	NA	NA	NA	NA
chr11	32448769	32452771	4003	23	5.53e-39	1.19e-37	3.52e-34	0.00277019	0.00186113	WT1	chr11	32447944	32452839	4896	27	4.17e-69	3.92e-65	3.13e-61	0.003683	0.00187414	WT1	chr11	32451777	32452839	1063	9	2.23e-17	5.07e-07	0.000522465	0.306766	0.167491	WT1	chr11	32448067	32452839	4773	25	2.39e-35	1.39e-14	2.8e-11	0.198499	0.113238	WT1	509	Hyper	21	Hyper
chr11	32448769	32452771	4003	23	5.53e-39	1.19e-37	3.52e-34	0.00277019	0.00186113	WT1	chr11	32447944	32452839	4896	27	4.17e-69	3.92e-65	3.13e-61	0.003683	0.00187414	WT1	chr11	32449163	32450486	1324	9	2.13e-13	1.88e-06	0.00193337	0.266871	0.181004	WT1	chr11	32448067	32452839	4773	25	2.39e-35	1.39e-14	2.8e-11	0.198499	0.113238	WT1	536	Hyper	23	Hyper
chr11	32454718	32461240	6523	48	6.74e-25	7.02e-37	2.07e-33	0.00450903	0.00161505	WT1-AS, WT1	chr11	32454216	32461240	7025	50	5.04e-61	1.75e-104	1.39e-100	0.00435612	0.00192802	WT1-AS, WT1	chr11	32454718	32457878	3161	25	8.38e-20	1.54e-21	1.58e-18	0.402991	0.266573	WT1-AS, WT1	chr11	32454718	32461240	6523	40	2.51e-49	1.45e-29	2.91e-26	0.244251	0.136335	WT1-AS, WT1	66	Hyper	7	Hyper
chr17	32483560	32484259	700	13	1.78e-19	1.35e-10	3.98e-07	0.00260922	0.0018106	ASIC2	chr17	32483560	32484259	700	13	3.76e-79	2.49e-42	1.99e-38	0.0041421	0.0025684	ASIC2	chr17	32483560	32484259	700	13	1e-10	2.32e-06	0.00239074	0.244994	0.162861	ASIC2	chr17	32483560	32484259	700	13	1.43e-29	1.32e-09	2.65e-06	0.14098	0.0897261	ASIC2	671	Hyper	304	Hyper
chr8	32504114	32505269	NA	NA	NA	NA	NA	NA	NA	NA	chr8	32504114	32505269	1156	9	6.05e-16	1.41e-09	1.13e-05	0.00341015	0.000639072	NRG1	NA	NA	NA	NA	NA	NA	NA	NA	NA	NA	NA	NA	NA	NA	NA	NA	NA	NA	NA	NA	NA	NA	NA	NA	NA	NA
chr18	32556384	32557266	NA	NA	NA	NA	NA	NA	NA	NA	chr18	32556384	32557266	883	8	6.11e-17	1.59e-07	0.00126678	-0.000749061	-0.000284477	MAPRE2	NA	NA	NA	NA	NA	NA	NA	NA	NA	NA	NA	NA	NA	NA	NA	NA	NA	NA	NA	NA	NA	NA	NA	NA	NA	NA
chr10	32635218	32636407	NA	NA	NA	NA	NA	NA	NA	NA	chr10	32635218	32636407	1190	15	1.76e-14	4.34e-08	0.000346034	-0.00168288	-0.000265559	RP11-135A24.4, RP11-135A24.2, EPC1, AL391839.1	NA	NA	NA	NA	NA	NA	NA	NA	NA	NA	NA	NA	NA	NA	NA	NA	NA	NA	NA	NA	NA	NA	NA	NA	NA	NA
chr1	32665450	32666481	NA	NA	NA	NA	NA	NA	NA	NA	chr1	32665450	32666481	1032	12	3.51e-10	1.52e-06	0.0121545	-0.0015413	-0.000136389	CCDC28B	NA	NA	NA	NA	NA	NA	NA	NA	NA	NA	NA	NA	NA	NA	NA	NA	NA	NA	NA	NA	NA	NA	NA	NA	NA	NA
chr1	32670486	32671884	NA	NA	NA	NA	NA	NA	NA	NA	chr1	32670486	32671884	1399	18	1.81e-29	2.46e-09	1.96e-05	-0.00282333	-0.000514573	CCDC28B, IQCC, RP4-622L5.7	NA	NA	NA	NA	NA	NA	NA	NA	NA	NA	NA	NA	NA	NA	NA	NA	NA	NA	NA	NA	NA	NA	NA	NA	NA	NA
chr5	32711095	32713464	NA	NA	NA	NA	NA	NA	NA	NA	chr5	32711095	32713464	2370	16	1.41e-15	2.19e-09	1.74e-05	0.00245892	0.00122312	NPR3	chr5	32711429	32713723	2295	10	5.17e-15	8.62e-10	8.88e-07	0.387966	0.215885	NPR3	chr5	32711095	32714525	3431	17	7.68e-70	3.18e-12	6.39e-09	0.25578	0.0953427	NPR3	481	Hyper	NA	NA
chr9	32782655	32783516	862	7	4.75e-26	8.6e-16	2.54e-12	0.0029428	0.00245875	TMEM215	chr9	32782655	32784265	1611	8	8.19e-63	5.58e-32	4.45e-28	0.00409343	0.00264357	TMEM215	NA	NA	NA	NA	NA	NA	NA	NA	NA	NA	NA	NA	NA	NA	NA	NA	NA	NA	NA	NA	NA	NA	NA	NA	252	Hyper
chr6	32805142	32806699	NA	NA	NA	NA	NA	NA	NA	NA	chr6	32805142	32806699	1558	27	9.52e-16	6.31e-07	0.00503043	-0.00124133	-0.00032372	TAP2, TAP2	NA	NA	NA	NA	NA	NA	NA	NA	NA	NA	NA	NA	NA	NA	NA	NA	NA	NA	NA	NA	NA	NA	NA	NA	NA	NA
chr6	32809263	32813154	NA	NA	NA	NA	NA	NA	NA	NA	chr6	32809263	32813154	3892	63	2.11e-32	1.15e-24	9.18e-21	-0.00262787	-0.000317685	TAPSAR1, PSMB9, PSMB8, TAP1	NA	NA	NA	NA	NA	NA	NA	NA	NA	NA	NA	NA	NA	NA	NA	NA	NA	NA	NA	NA	NA	NA	NA	NA	NA	NA
chr6	32819858	32822043	NA	NA	NA	NA	NA	NA	NA	NA	chr6	32819858	32822043	2186	48	9e-36	7.7e-15	6.14e-11	-0.00196655	-0.000465326	PSMB9, TAP1	NA	NA	NA	NA	NA	NA	NA	NA	NA	NA	NA	NA	NA	NA	NA	NA	NA	NA	NA	NA	NA	NA	NA	NA	NA	NA
chr6	32847530	32847845	NA	NA	NA	NA	NA	NA	NA	NA	chr6	32847530	32847845	316	11	9.83e-64	3.22e-28	2.57e-24	0.00315406	0.00163205	PPP1R2P1	NA	NA	NA	NA	NA	NA	NA	NA	NA	NA	NA	NA	NA	NA	NA	NA	NA	NA	NA	NA	NA	NA	NA	NA	NA	NA
chr1	32859605	32860385	NA	NA	NA	NA	NA	NA	NA	NA	chr1	32859605	32860385	781	7	6.84e-11	1.41e-08	0.000112234	-0.00144432	-0.00055043	BSDC1	NA	NA	NA	NA	NA	NA	NA	NA	NA	NA	NA	NA	NA	NA	NA	NA	NA	NA	NA	NA	NA	NA	NA	NA	NA	NA
chr3	32859099	32861407	2309	16	2.4e-15	9.21e-14	2.72e-10	0.00331124	0.00173059	TRIM71	chr3	32858280	32861407	3128	19	3.27e-63	3.67e-51	2.93e-47	0.00373231	0.0019392	TRIM71	chr3	32859377	32860553	1177	10	3.25e-14	1.74e-10	1.79e-07	0.435043	0.320032	TRIM71	chr3	32858280	32860909	2630	15	3.6e-116	1.05e-19	2.11e-16	0.371273	0.208396	TRIM71	283	Hyper	183	Hyper
chr13	32889173	32889994	NA	NA	NA	NA	NA	NA	NA	NA	chr13	32889173	32889994	822	8	6.77e-20	3.84e-07	0.00306623	-0.000919635	-0.000331897	BRCA2, ZAR1L	NA	NA	NA	NA	NA	NA	NA	NA	NA	NA	NA	NA	NA	NA	NA	NA	NA	NA	NA	NA	NA	NA	NA	NA	NA	NA
chr17	32907388	32908285	898	10	1.67e-13	1.39e-07	0.000411868	0.00468969	0.00201694	TMEM132E	chr17	32905661	32908285	2625	21	3.03e-48	1.14e-26	9.1e-23	0.00551152	0.00181405	TMEM132E, C17orf102	chr17	32906622	32908285	1664	12	7.35e-19	3.96e-12	4.08e-09	0.320635	0.227565	TMEM132E	chr17	32906205	32909164	2960	19	2.89e-61	1.33e-12	2.67e-09	0.262481	0.11373	TMEM132E, C17orf102	357	Hyper	582	Hyper
chr12	32908175	32908941	NA	NA	NA	NA	NA	NA	NA	NA	chr12	32908175	32908941	767	10	4.58e-17	6.09e-06	0.0485898	-0.00105375	-0.000270075	YARS2	NA	NA	NA	NA	NA	NA	NA	NA	NA	NA	NA	NA	NA	NA	NA	NA	NA	NA	NA	NA	NA	NA	NA	NA	NA	NA
chr6	32908466	32909282	NA	NA	NA	NA	NA	NA	NA	NA	chr6	32908466	32909282	817	9	1.48e-12	5.65e-06	0.0450552	-0.00140887	-0.000451576	HLA-DMB, XXbac-BPG181M17.5	NA	NA	NA	NA	NA	NA	NA	NA	NA	NA	NA	NA	NA	NA	NA	NA	NA	NA	NA	NA	NA	NA	NA	NA	NA	NA
chr11	32914605	32916120	NA	NA	NA	NA	NA	NA	NA	NA	chr11	32914605	32916120	1516	9	1.37e-17	2.7e-06	0.0215762	-0.00134597	-0.000427934	QSER1	NA	NA	NA	NA	NA	NA	NA	NA	NA	NA	NA	NA	NA	NA	NA	NA	NA	NA	NA	NA	NA	NA	NA	NA	NA	NA
chr1	32930168	32931036	869	13	2.85e-32	7.5e-15	2.22e-11	0.00430679	0.00155508	RP1-27O5.3, ZBTB8B	chr1	32929715	32931179	1465	15	1.25e-67	1.86e-32	1.48e-28	0.00344435	0.00137082	RP1-27O5.3, ZBTB8B	NA	NA	NA	NA	NA	NA	NA	NA	NA	NA	NA	NA	NA	NA	NA	NA	NA	NA	NA	NA	NA	NA	NA	NA	259	Hyper
chr21	32931471	32932496	NA	NA	NA	NA	NA	NA	NA	NA	chr21	32931471	32932496	1026	9	9.55e-20	6.15e-13	4.9e-09	0.00304844	0.00177128	AP000251.3, TIAM1	NA	NA	NA	NA	NA	NA	NA	NA	NA	NA	NA	NA	NA	NA	NA	NA	NA	NA	NA	NA	NA	NA	NA	NA	NA	NA
chr6	32935236	32937910	NA	NA	NA	NA	NA	NA	NA	NA	chr6	32935236	32937910	2675	39	5.3e-12	4.05e-06	0.0322772	-0.000818334	-0.000119929	BRD2, HLA-DMA	NA	NA	NA	NA	NA	NA	NA	NA	NA	NA	NA	NA	NA	NA	NA	NA	NA	NA	NA	NA	NA	NA	NA	NA	NA	NA
chr6	32939137	32942808	NA	NA	NA	NA	NA	NA	NA	NA	chr6	32939137	32942808	3672	62	4.98e-20	1.05e-14	8.41e-11	-0.00121459	-0.00025572	BRD2, XXbac-BPG181M17.6	NA	NA	NA	NA	NA	NA	NA	NA	NA	NA	NA	NA	NA	NA	NA	NA	NA	NA	NA	NA	NA	NA	NA	NA	NA	NA
chr18	32956512	32957683	NA	NA	NA	NA	NA	NA	NA	NA	chr18	32956512	32957683	1172	10	1.06e-11	6.88e-09	5.49e-05	-0.00172278	-0.000308345	ZNF396	NA	NA	NA	NA	NA	NA	NA	NA	NA	NA	NA	NA	NA	NA	NA	NA	NA	NA	NA	NA	NA	NA	NA	NA	NA	NA
chr6	33047944	33048879	NA	NA	NA	NA	NA	NA	NA	NA	chr6	33047944	33048879	936	14	1.57e-17	1.98e-10	1.58e-06	0.00320688	0.00131718	HLA-DPB1, HLA-DPA1	chr6	33048254	33049360	1107	16	2.17e-26	4.52e-14	4.66e-11	0.437887	0.224591	HLA-DPB1, HLA-DPA1	chr6	33047944	33049505	1562	19	3.4e-33	6.79e-08	0.000136551	0.168076	0.068016	HLA-DPB1, HLA-DPA1	495	Hyper	NA	NA
chr11	33060549	33061907	NA	NA	NA	NA	NA	NA	NA	NA	chr11	33060549	33061907	1359	17	3.5e-12	3.74e-06	0.0298222	0.000985342	-0.000107628	TCP11L1	NA	NA	NA	NA	NA	NA	NA	NA	NA	NA	NA	NA	NA	NA	NA	NA	NA	NA	NA	NA	NA	NA	NA	NA	NA	NA
chr19	33071683	33072644	NA	NA	NA	NA	NA	NA	NA	NA	chr19	33071683	33072644	962	7	4.91e-10	3.53e-06	0.0281801	-0.00109641	-0.000597798	PDCD5	NA	NA	NA	NA	NA	NA	NA	NA	NA	NA	NA	NA	NA	NA	NA	NA	NA	NA	NA	NA	NA	NA	NA	NA	NA	NA
chr6	33128903	33133752	NA	NA	NA	NA	NA	NA	NA	NA	chr6	33128903	33133752	4850	55	6.67e-21	1.22e-11	9.76e-08	-0.00170833	-0.000268905	COL11A2	chr6	33131560	33139083	7524	61	9.65e-22	9.75e-26	1e-22	-0.351363	-0.158468	COL11A2	chr6	33130696	33137622	6927	65	7.75e-95	1.89e-32	3.8e-29	-0.193312	-0.0934262	COL11A2	38	Hypo	NA	NA
chr6	33140459	33141305	NA	NA	NA	NA	NA	NA	NA	NA	chr6	33140459	33141305	847	9	2.39e-25	1.06e-09	8.45e-06	-0.00264592	-0.0011926	COL11A2	chr6	33141040	33142586	1547	10	3.5e-14	2.35e-07	0.000241648	-0.274958	-0.133081	COL11A2	chr6	33130696	33137622	6927	65	7.75e-95	1.89e-32	3.8e-29	-0.193312	-0.0934262	COL11A2	297	Hypo	NA	NA
chr20	33145456	33147017	NA	NA	NA	NA	NA	NA	NA	NA	chr20	33145456	33147017	1562	11	9.52e-48	7.29e-24	5.81e-20	0.00717655	0.00322554	MAP1LC3A	NA	NA	NA	NA	NA	NA	NA	NA	NA	NA	NA	NA	NA	NA	NA	NA	NA	NA	NA	NA	NA	NA	NA	NA	NA	NA
chr6	33145955	33147897	NA	NA	NA	NA	NA	NA	NA	NA	chr6	33145955	33147897	1943	11	8.78e-15	7.47e-10	5.95e-06	-0.00135125	-0.000568033	COL11A2	chr6	33144795	33147659	2865	20	1.26e-16	8.2e-13	8.45e-10	-0.275468	-0.173543	COL11A2	chr6	33140396	33148386	7991	46	2e-44	4.42e-20	8.89e-17	-0.223238	-0.0908175	COL11A2	198	Hypo	NA	NA
chr6	33166966	33169975	NA	NA	NA	NA	NA	NA	NA	NA	chr6	33166966	33169975	3010	46	1.37e-31	6.37e-09	5.08e-05	-0.00156867	-0.000290417	RNY4P10, SLC39A7, RXRB	NA	NA	NA	NA	NA	NA	NA	NA	NA	NA	NA	NA	NA	NA	NA	NA	NA	NA	NA	NA	NA	NA	NA	NA	NA	NA
chr6	33171911	33173333	NA	NA	NA	NA	NA	NA	NA	NA	chr6	33171911	33173333	1423	21	3.73e-18	9.75e-08	0.00077778	0.00104315	-0.000164157	SLC39A7, HSD17B8	NA	NA	NA	NA	NA	NA	NA	NA	NA	NA	NA	NA	NA	NA	NA	NA	NA	NA	NA	NA	NA	NA	NA	NA	NA	NA
chr19	33210464	33210851	NA	NA	NA	NA	NA	NA	NA	NA	chr19	33210464	33210851	388	9	4.17e-09	4.55e-06	0.0362819	0.000809939	0.000489131	TDRD12, CTD-2538C1.3	NA	NA	NA	NA	NA	NA	NA	NA	NA	NA	NA	NA	NA	NA	NA	NA	NA	NA	NA	NA	NA	NA	NA	NA	NA	NA
chr6	33215649	33217620	NA	NA	NA	NA	NA	NA	NA	NA	chr6	33215649	33217620	1972	41	3.39e-32	1.34e-11	1.07e-07	0.00196242	-9.5e-05	HCG25	NA	NA	NA	NA	NA	NA	NA	NA	NA	NA	NA	NA	NA	NA	NA	NA	NA	NA	NA	NA	NA	NA	NA	NA	NA	NA
chr6	33239127	33241770	NA	NA	NA	NA	NA	NA	NA	NA	chr6	33239127	33241770	2644	36	2.8e-13	2.44e-08	0.000194612	-0.00274362	-0.000377635	RPS18, VPS52	NA	NA	NA	NA	NA	NA	NA	NA	NA	NA	NA	NA	NA	NA	NA	NA	NA	NA	NA	NA	NA	NA	NA	NA	NA	NA
chr3	33259889	33261112	NA	NA	NA	NA	NA	NA	NA	NA	chr3	33259889	33261112	1224	9	8.14e-16	6.06e-12	4.83e-08	0.00251664	0.00154869	SUSD5	chr3	33259889	33261000	1112	8	1.39e-15	7.55e-08	7.78e-05	0.334034	0.23063	SUSD5	chr3	33259889	33261204	1316	10	8.55e-188	6.34e-19	1.28e-15	0.270371	0.149106	SUSD5	383	Hyper	NA	NA
chr9	33263879	33265144	NA	NA	NA	NA	NA	NA	NA	NA	chr9	33263879	33265144	1266	14	6.84e-13	9.61e-08	0.000766547	-0.00121573	-0.000348481	CHMP5, BAG1	NA	NA	NA	NA	NA	NA	NA	NA	NA	NA	NA	NA	NA	NA	NA	NA	NA	NA	NA	NA	NA	NA	NA	NA	NA	NA
chr6	33265605	33268071	NA	NA	NA	NA	NA	NA	NA	NA	chr6	33265605	33268071	2467	56	1.38e-20	5.73e-12	4.57e-08	-0.00164216	-0.000142338	PFDN6, RGL2, TAPBP	NA	NA	NA	NA	NA	NA	NA	NA	NA	NA	NA	NA	NA	NA	NA	NA	NA	NA	NA	NA	NA	NA	NA	NA	NA	NA
chr6	33279563	33286244	NA	NA	NA	NA	NA	NA	NA	NA	chr6	33279563	33286244	6682	105	3.7e-16	2.29e-12	1.83e-08	-0.00180461	-0.000219807	TAPBP, ZBTB22	NA	NA	NA	NA	NA	NA	NA	NA	NA	NA	NA	NA	NA	NA	NA	NA	NA	NA	NA	NA	NA	NA	NA	NA	NA	NA
chr17	33288256	33289464	NA	NA	NA	NA	NA	NA	NA	NA	chr17	33288256	33289464	1209	17	1.79e-18	1.62e-06	0.0129415	0.00327402	0.00030567	ZNF830, CCT6B	NA	NA	NA	NA	NA	NA	NA	NA	NA	NA	NA	NA	NA	NA	NA	NA	NA	NA	NA	NA	NA	NA	NA	NA	NA	NA
chr8	33369905	33372401	NA	NA	NA	NA	NA	NA	NA	NA	chr8	33369905	33372401	2497	20	3e-16	8.15e-08	0.000650309	-0.00119163	-0.000203793	SNORD13, TTI2	NA	NA	NA	NA	NA	NA	NA	NA	NA	NA	NA	NA	NA	NA	NA	NA	NA	NA	NA	NA	NA	NA	NA	NA	NA	NA
chr6	33384380	33386556	NA	NA	NA	NA	NA	NA	NA	NA	chr6	33384380	33386556	2177	53	8.59e-33	2.73e-20	2.18e-16	-0.00158838	-0.000287573	CUTA	NA	NA	NA	NA	NA	NA	NA	NA	NA	NA	NA	NA	NA	NA	NA	NA	NA	NA	NA	NA	NA	NA	NA	NA	NA	NA
chr6	33393599	33396407	NA	NA	NA	NA	NA	NA	NA	NA	chr6	33393599	33396407	2809	32	1.28e-45	1.3e-14	1.03e-10	-0.00253975	-0.00051878	SYNGAP1	NA	NA	NA	NA	NA	NA	NA	NA	NA	NA	NA	NA	NA	NA	NA	NA	NA	NA	NA	NA	NA	NA	NA	NA	NA	NA
chr6	33400477	33401542	NA	NA	NA	NA	NA	NA	NA	NA	chr6	33400477	33401542	1066	10	4.45e-13	2.06e-11	1.64e-07	0.00101994	0.000686185	SYNGAP1	NA	NA	NA	NA	NA	NA	NA	NA	NA	NA	NA	NA	NA	NA	NA	NA	NA	NA	NA	NA	NA	NA	NA	NA	NA	NA
chr1	33430314	33430890	NA	NA	NA	NA	NA	NA	NA	NA	chr1	33430314	33430890	577	10	3.21e-39	1.96e-06	0.0156447	-0.00257615	-0.00054329	NA	NA	NA	NA	NA	NA	NA	NA	NA	NA	NA	NA	NA	NA	NA	NA	NA	NA	NA	NA	NA	NA	NA	NA	NA	NA	NA
chr22	33453893	33454632	740	11	2.71e-25	4.55e-14	1.34e-10	0.00397904	0.00229567	SYN3	chr22	33453893	33455507	1615	13	5.3e-31	4.48e-22	3.58e-18	0.0042726	0.00160433	SYN3	chr22	33453893	33454632	740	11	1.06e-12	3.2e-06	0.00330024	0.319821	0.192518	SYN3	chr22	33453893	33454632	740	11	2.27e-28	4.92e-08	9.9e-05	0.229497	0.148354	SYN3	712	Hyper	385	Hyper
chr20	33460835	33463910	NA	NA	NA	NA	NA	NA	NA	NA	chr20	33460835	33463910	3076	15	1.53e-09	1.33e-11	1.06e-07	-0.00114476	-0.000382687	ACSS2	NA	NA	NA	NA	NA	NA	NA	NA	NA	NA	NA	NA	NA	NA	NA	NA	NA	NA	NA	NA	NA	NA	NA	NA	NA	NA
chr1	33502309	33503118	NA	NA	NA	NA	NA	NA	NA	NA	chr1	33502309	33503118	810	9	5.93e-15	1.31e-07	0.0010461	-0.00304477	-0.000356582	AK2	NA	NA	NA	NA	NA	NA	NA	NA	NA	NA	NA	NA	NA	NA	NA	NA	NA	NA	NA	NA	NA	NA	NA	NA	NA	NA
chr18	33551804	33552869	NA	NA	NA	NA	NA	NA	NA	NA	chr18	33551804	33552869	1066	14	1.71e-14	1.27e-07	0.00101096	-0.00208904	-0.000538378	C18orf21	NA	NA	NA	NA	NA	NA	NA	NA	NA	NA	NA	NA	NA	NA	NA	NA	NA	NA	NA	NA	NA	NA	NA	NA	NA	NA
chr11	33563246	33564449	NA	NA	NA	NA	NA	NA	NA	NA	chr11	33563246	33564449	1204	8	2.93e-35	9.33e-12	7.44e-08	-0.00272542	-0.00105806	KIAA1549L	NA	NA	NA	NA	NA	NA	NA	NA	NA	NA	NA	NA	NA	NA	NA	NA	NA	NA	NA	NA	NA	NA	NA	NA	NA	NA
chr15	33602455	33604133	NA	NA	NA	NA	NA	NA	NA	NA	chr15	33602455	33604133	1679	14	1.15e-33	1.05e-27	8.35e-24	0.00506107	0.00202622	RYR3, RP11-489D6.2	chr15	33602758	33603610	853	8	8.32e-12	1.64e-06	0.00168684	0.300437	0.154613	RYR3, RP11-489D6.2	chr15	33602758	33604133	1376	10	5.87e-74	7.67e-12	1.54e-08	0.260219	0.118293	RYR3, RP11-489D6.2	600	Hyper	NA	NA
chr21	33764900	33765528	NA	NA	NA	NA	NA	NA	NA	NA	chr21	33764900	33765528	629	9	1.99e-15	1.43e-06	0.0114104	-0.000429524	-0.000215387	C21orf119, URB1	NA	NA	NA	NA	NA	NA	NA	NA	NA	NA	NA	NA	NA	NA	NA	NA	NA	NA	NA	NA	NA	NA	NA	NA	NA	NA
chr17	33775295	33776683	1389	15	1.42e-26	1.21e-13	3.57e-10	0.00403935	0.00197278	SLFN13	chr17	33775642	33776683	1042	12	6.76e-44	3.24e-10	2.58e-06	0.00392247	0.00140424	SLFN13	chr17	33775295	33776683	1389	15	1.34e-24	4.16e-17	4.29e-14	0.425449	0.250917	SLFN13	chr17	33775295	33777219	1925	16	1.06e-55	3.74e-12	7.52e-09	0.189929	0.106014	SLFN13	266	Hyper	529	Hyper
chr17	33814297	33815814	1518	14	9.04e-14	2.16e-10	6.39e-07	0.00380842	0.00207801	SLFN12L	chr17	33814163	33815814	1652	15	2.88e-32	1.41e-25	1.12e-21	0.00407911	0.00206312	SLFN12L	NA	NA	NA	NA	NA	NA	NA	NA	NA	NA	NA	NA	NA	NA	NA	NA	NA	NA	NA	NA	NA	NA	NA	NA	454	Hyper
chr20	33871836	33872806	NA	NA	NA	NA	NA	NA	NA	NA	chr20	33871836	33872806	971	13	8.95e-21	1.18e-07	0.000941887	-0.0012817	-0.000401467	EIF6	NA	NA	NA	NA	NA	NA	NA	NA	NA	NA	NA	NA	NA	NA	NA	NA	NA	NA	NA	NA	NA	NA	NA	NA	NA	NA
chr20	33879989	33880935	NA	NA	NA	NA	NA	NA	NA	NA	chr20	33879989	33880935	947	11	1.65e-23	6.67e-12	5.32e-08	0.00228736	0.000480404	FAM83C	NA	NA	NA	NA	NA	NA	NA	NA	NA	NA	NA	NA	NA	NA	NA	NA	NA	NA	NA	NA	NA	NA	NA	NA	NA	NA
chr5	33891893	33892460	568	10	1.08e-23	4.99e-11	1.48e-07	0.00415492	0.00221654	ADAMTS12	chr5	33891893	33892705	813	11	1.34e-63	9.17e-35	7.31e-31	0.00372896	0.00207324	ADAMTS12	NA	NA	NA	NA	NA	NA	NA	NA	NA	NA	NA	NA	NA	NA	NA	NA	NA	NA	NA	NA	NA	NA	NA	NA	338	Hyper
chr5	33936171	33936756	586	13	2.42e-37	5.52e-21	1.63e-17	0.00344373	0.00227371	RXFP3	chr5	33936171	33938909	2739	19	1.3e-65	2.8e-39	2.23e-35	0.00394172	0.00206638	RXFP3	chr5	33936171	33937876	1706	16	1.13e-25	7.2e-19	7.42e-16	0.32174	0.229832	RXFP3	chr5	33936171	33938909	2739	19	1.7e-115	1.28e-24	2.58e-21	0.272322	0.146814	RXFP3	102	Hyper	135	Hyper
chr10	34061313	34062848	NA	NA	NA	NA	NA	NA	NA	NA	chr10	34061313	34062848	1536	8	2.81e-11	2.9e-09	2.32e-05	0.00173309	0.00104333	LINC00838	NA	NA	NA	NA	NA	NA	NA	NA	NA	NA	NA	NA	NA	NA	NA	NA	NA	NA	NA	NA	NA	NA	NA	NA	NA	NA
chr11	34072797	34074872	NA	NA	NA	NA	NA	NA	NA	NA	chr11	34072797	34074872	2076	16	1.43e-13	3.71e-10	2.96e-06	-0.00107642	-0.000247865	CAPRIN1	NA	NA	NA	NA	NA	NA	NA	NA	NA	NA	NA	NA	NA	NA	NA	NA	NA	NA	NA	NA	NA	NA	NA	NA	NA	NA
chr21	34099943	34101413	NA	NA	NA	NA	NA	NA	NA	NA	chr21	34099943	34101413	1471	14	5.45e-16	1.62e-08	0.000129438	0.00256716	-0.000154377	PAXBP1-AS1, SYNJ1	NA	NA	NA	NA	NA	NA	NA	NA	NA	NA	NA	NA	NA	NA	NA	NA	NA	NA	NA	NA	NA	NA	NA	NA	NA	NA
chr19	34111483	34112376	NA	NA	NA	NA	NA	NA	NA	NA	chr19	34111483	34112376	894	11	3.33e-25	7.16e-16	5.72e-12	0.0024089	0.000821413	NA	chr19	34112111	34114285	2175	17	2.3e-16	2.39e-12	2.46e-09	0.455437	0.257323	CHST8	chr19	34111483	34114285	2803	21	2.86e-78	6.4e-13	1.29e-09	0.362682	0.108517	CHST8	331	Hyper	NA	NA
chr19	34174345	34175554	NA	NA	NA	NA	NA	NA	NA	NA	chr19	34174345	34175554	1210	18	4.36e-28	1.06e-15	8.45e-12	-0.00271873	0.000330598	CHST8	NA	NA	NA	NA	NA	NA	NA	NA	NA	NA	NA	NA	NA	NA	NA	NA	NA	NA	NA	NA	NA	NA	NA	NA	NA	NA
chr6	34216354	34218054	NA	NA	NA	NA	NA	NA	NA	NA	chr6	34216354	34218054	1701	18	3.05e-28	6.83e-07	0.00544517	-0.0020732	-0.000425301	C6orf1	NA	NA	NA	NA	NA	NA	NA	NA	NA	NA	NA	NA	NA	NA	NA	NA	NA	NA	NA	NA	NA	NA	NA	NA	NA	NA
chr11	34378956	34380979	NA	NA	NA	NA	NA	NA	NA	NA	chr11	34378956	34380979	2024	12	3.61e-16	5.51e-11	4.4e-07	-0.00144593	-0.000195811	ABTB2	NA	NA	NA	NA	NA	NA	NA	NA	NA	NA	NA	NA	NA	NA	NA	NA	NA	NA	NA	NA	NA	NA	NA	NA	NA	NA
chr21	34395093	34400659	5567	27	8.64e-53	1.12e-28	3.3e-25	0.00509772	0.00177436	OLIG2, AP000282.2	chr21	34395093	34401798	6706	30	4.05e-89	1.91e-58	1.52e-54	0.00594534	0.00185649	OLIG2, AP000282.2	chr21	34397654	34399361	1708	14	3.9e-15	5.71e-11	5.88e-08	0.333706	0.218668	OLIG2, AP000282.2	chr21	34395093	34400659	5567	27	6.29e-102	7.08e-26	1.42e-22	0.303895	0.148388	OLIG2, AP000282.2	220	Hyper	40	Hyper
chr6	34433139	34434325	NA	NA	NA	NA	NA	NA	NA	NA	chr6	34433139	34434325	1187	13	2.2e-15	8.06e-09	6.43e-05	0.00126941	0.000293326	PACSIN1	NA	NA	NA	NA	NA	NA	NA	NA	NA	NA	NA	NA	NA	NA	NA	NA	NA	NA	NA	NA	NA	NA	NA	NA	NA	NA
chr16	34441787	34443120	NA	NA	NA	NA	NA	NA	NA	NA	chr16	34441787	34443120	1334	10	4.96e-08	4.39e-06	0.0350315	0.00229642	0.000849063	RP11-488I20.8, AC023824.1, RP11-244B22.5	NA	NA	NA	NA	NA	NA	NA	NA	NA	NA	NA	NA	NA	NA	NA	NA	NA	NA	NA	NA	NA	NA	NA	NA	NA	NA
chr6	34482278	34482679	NA	NA	NA	NA	NA	NA	NA	NA	chr6	34482278	34482679	402	7	1.09e-17	8.52e-10	6.8e-06	0.00287661	0.00199525	PACSIN1	NA	NA	NA	NA	NA	NA	NA	NA	NA	NA	NA	NA	NA	NA	NA	NA	NA	NA	NA	NA	NA	NA	NA	NA	NA	NA
chr21	34601686	34602948	NA	NA	NA	NA	NA	NA	NA	NA	chr21	34601686	34602948	1263	16	6.91e-13	4.18e-07	0.0033352	-0.00136568	-0.000479059	IFNAR2	NA	NA	NA	NA	NA	NA	NA	NA	NA	NA	NA	NA	NA	NA	NA	NA	NA	NA	NA	NA	NA	NA	NA	NA	NA	NA
chr15	34628731	34630530	NA	NA	NA	NA	NA	NA	NA	NA	chr15	34628731	34630530	1800	20	4.66e-15	7.93e-09	6.32e-05	-0.00149268	-0.000403437	SLC12A6	NA	NA	NA	NA	NA	NA	NA	NA	NA	NA	NA	NA	NA	NA	NA	NA	NA	NA	NA	NA	NA	NA	NA	NA	NA	NA
chr1	34631324	34632588	1265	13	6.76e-16	5.52e-08	0.000162972	0.00296679	0.00133994	C1orf94, CSMD2	chr1	34629400	34632588	3189	26	2.95e-60	4.16e-38	3.32e-34	0.00401899	0.00171504	C1orf94, CSMD2	NA	NA	NA	NA	NA	NA	NA	NA	NA	NA	NA	NA	NA	NA	NA	NA	NA	NA	NA	NA	NA	NA	NA	NA	448	Hyper
chr1	34642184	34643124	941	14	2.09e-24	2.56e-15	7.58e-12	0.0032402	0.00180328	C1orf94	chr1	34642184	34643124	941	14	1.2e-52	2.48e-29	1.98e-25	0.00328619	0.00188786	C1orf94	NA	NA	NA	NA	NA	NA	NA	NA	NA	NA	NA	NA	NA	NA	NA	NA	NA	NA	NA	NA	NA	NA	NA	NA	279	Hyper
chr9	34664009	34665504	NA	NA	NA	NA	NA	NA	NA	NA	chr9	34664009	34665504	1496	9	3.36e-08	1.87e-08	0.000149296	0.00195576	0.000168709	CCL27, RP11-195F19.30, RP11-195F19.5	NA	NA	NA	NA	NA	NA	NA	NA	NA	NA	NA	NA	NA	NA	NA	NA	NA	NA	NA	NA	NA	NA	NA	NA	NA	NA
chr16	34740520	34741823	NA	NA	NA	NA	NA	NA	NA	NA	chr16	34740520	34741823	1304	8	4.57e-12	8.62e-08	0.000687786	0.00176024	0.000766992	RP11-80F22.15, RP11-80F22.2	NA	NA	NA	NA	NA	NA	NA	NA	NA	NA	NA	NA	NA	NA	NA	NA	NA	NA	NA	NA	NA	NA	NA	NA	NA	NA
chr12	34754948	34756334	NA	NA	NA	NA	NA	NA	NA	NA	chr12	34754948	34756334	1387	8	9.27e-09	6.17e-06	0.049225	-0.00149349	-0.000559266	NA	NA	NA	NA	NA	NA	NA	NA	NA	NA	NA	NA	NA	NA	NA	NA	NA	NA	NA	NA	NA	NA	NA	NA	NA	NA	NA
chr6	34759018	34760183	NA	NA	NA	NA	NA	NA	NA	NA	chr6	34759018	34760183	1166	13	1.4e-25	5.95e-11	4.74e-07	-0.00178666	-0.000504731	UHRF1BP1	NA	NA	NA	NA	NA	NA	NA	NA	NA	NA	NA	NA	NA	NA	NA	NA	NA	NA	NA	NA	NA	NA	NA	NA	NA	NA
chr17	34819845	34820712	NA	NA	NA	NA	NA	NA	NA	NA	chr17	34819845	34820712	868	7	3.71e-18	9.85e-08	0.00078609	0.00284549	0.00104246	NA	NA	NA	NA	NA	NA	NA	NA	NA	NA	NA	NA	NA	NA	NA	NA	NA	NA	NA	NA	NA	NA	NA	NA	NA	NA	NA
chr21	34852107	34852857	NA	NA	NA	NA	NA	NA	NA	NA	chr21	34852107	34852857	751	9	5.83e-13	7.06e-07	0.00563314	-0.00287605	-0.000721749	TMEM50B	NA	NA	NA	NA	NA	NA	NA	NA	NA	NA	NA	NA	NA	NA	NA	NA	NA	NA	NA	NA	NA	NA	NA	NA	NA	NA
chr6	34855408	34856217	NA	NA	NA	NA	NA	NA	NA	NA	chr6	34855408	34856217	810	13	1.66e-31	3.08e-10	2.45e-06	-0.00152111	-0.000277355	TAF11	NA	NA	NA	NA	NA	NA	NA	NA	NA	NA	NA	NA	NA	NA	NA	NA	NA	NA	NA	NA	NA	NA	NA	NA	NA	NA
chr19	34855715	34856957	NA	NA	NA	NA	NA	NA	NA	NA	chr19	34855715	34856957	1243	10	6.04e-11	5.44e-09	4.34e-05	-0.000618636	-0.000293226	GPI	NA	NA	NA	NA	NA	NA	NA	NA	NA	NA	NA	NA	NA	NA	NA	NA	NA	NA	NA	NA	NA	NA	NA	NA	NA	NA
chr17	34890195	34892343	NA	NA	NA	NA	NA	NA	NA	NA	chr17	34890195	34892343	2149	22	1.43e-16	1.85e-09	1.48e-05	-0.0020819	-0.000432366	PIGW, MYO19	NA	NA	NA	NA	NA	NA	NA	NA	NA	NA	NA	NA	NA	NA	NA	NA	NA	NA	NA	NA	NA	NA	NA	NA	NA	NA
chr19	34894792	34895882	NA	NA	NA	NA	NA	NA	NA	NA	chr19	34894792	34895882	1091	11	7.37e-14	2.84e-08	0.000226559	-0.00198508	-0.000520704	RP11-618P17.4, PDCD2L	NA	NA	NA	NA	NA	NA	NA	NA	NA	NA	NA	NA	NA	NA	NA	NA	NA	NA	NA	NA	NA	NA	NA	NA	NA	NA
chr5	34929724	34930618	NA	NA	NA	NA	NA	NA	NA	NA	chr5	34929724	34930618	895	7	7.31e-09	1.71e-07	0.00136345	-0.00106291	-0.000249455	DNAJC21	NA	NA	NA	NA	NA	NA	NA	NA	NA	NA	NA	NA	NA	NA	NA	NA	NA	NA	NA	NA	NA	NA	NA	NA	NA	NA
chr16	34968739	34969643	NA	NA	NA	NA	NA	NA	NA	NA	chr16	34968739	34969643	905	7	4.46e-15	2.1e-06	0.0167646	-0.00195714	-0.000354524	RNA5SP406, RNA5SP407	NA	NA	NA	NA	NA	NA	NA	NA	NA	NA	NA	NA	NA	NA	NA	NA	NA	NA	NA	NA	NA	NA	NA	NA	NA	NA
chr15	35046610	35047411	802	10	6.01e-22	9.21e-14	2.72e-10	0.00484102	0.00241143	RP11-814P5.1, GJD2	chr15	35045695	35047942	2248	12	4.47e-73	7e-36	5.59e-32	0.00593864	0.00274325	RP11-814P5.1, GJD2	NA	NA	NA	NA	NA	NA	NA	NA	NA	NA	NA	NA	NA	NA	NA	NA	NA	NA	NA	NA	NA	NA	NA	NA	258	Hyper
chr15	35087506	35088160	655	8	2.06e-26	9.31e-13	2.75e-09	0.00327993	0.00213354	RP11-814P5.1, ACTC1	chr15	35086890	35088407	1518	13	9.19e-61	8.76e-35	6.99e-31	0.00315428	0.00145285	RP11-814P5.1, ACTC1	NA	NA	NA	NA	NA	NA	NA	NA	NA	NA	NA	NA	NA	NA	NA	NA	NA	NA	NA	NA	NA	NA	NA	NA	292	Hyper
chr8	35092823	35094053	NA	NA	NA	NA	NA	NA	NA	NA	chr8	35092823	35094053	1231	10	3.75e-11	1.31e-08	0.000104884	0.00206199	0.00110337	UNC5D	chr8	35092687	35094053	1367	7	1.72e-22	2.27e-16	2.34e-13	0.406165	0.315839	UNC5D	chr8	35092687	35094053	1367	7	6.63e-53	1.07e-13	2.16e-10	0.216621	0.166104	UNC5D	240	Hyper	NA	NA
chr18	35103199	35105154	NA	NA	NA	NA	NA	NA	NA	NA	chr18	35103199	35105154	1956	7	4.73e-26	3.38e-15	2.69e-11	0.00346908	0.000756252	CELF4	NA	NA	NA	NA	NA	NA	NA	NA	NA	NA	NA	NA	NA	NA	NA	NA	NA	NA	NA	NA	NA	NA	NA	NA	NA	NA
chr18	35145353	35147826	NA	NA	NA	NA	NA	NA	NA	NA	chr18	35145353	35147826	2474	30	4.84e-27	2.86e-23	2.28e-19	0.00283367	0.00123783	CELF4	chr18	35146393	35147532	1140	10	9.6e-12	6.57e-06	0.00676238	0.402049	0.210759	NA	chr18	35145983	35147826	1844	25	1.37e-37	1.09e-06	0.00218903	0.209973	0.0734515	CELF4	745	Hyper	NA	NA
chr20	35201208	35201800	NA	NA	NA	NA	NA	NA	NA	NA	chr20	35201208	35201800	593	8	6.18e-11	1.57e-07	0.00124992	-0.00142721	-0.000522709	RP5-977B1.7, RP5-977B1.11	NA	NA	NA	NA	NA	NA	NA	NA	NA	NA	NA	NA	NA	NA	NA	NA	NA	NA	NA	NA	NA	NA	NA	NA	NA	NA
chr17	35241993	35242990	NA	NA	NA	NA	NA	NA	NA	NA	chr17	35241993	35242990	998	7	4.85e-25	2.97e-10	2.37e-06	0.00235752	0.00139808	RP11-445F12.1	NA	NA	NA	NA	NA	NA	NA	NA	NA	NA	NA	NA	NA	NA	NA	NA	NA	NA	NA	NA	NA	NA	NA	NA	NA	NA
chr15	35261587	35262789	NA	NA	NA	NA	NA	NA	NA	NA	chr15	35261587	35262789	1203	11	9.83e-12	6.13e-06	0.0488917	-0.00187903	-0.000511666	AQR	NA	NA	NA	NA	NA	NA	NA	NA	NA	NA	NA	NA	NA	NA	NA	NA	NA	NA	NA	NA	NA	NA	NA	NA	NA	NA
chr7	35293080	35294949	1870	15	5.66e-38	2.43e-27	7.19e-24	0.00530531	0.00237296	TBX20	chr7	35293080	35299217	6138	27	3.1e-66	3.2e-90	2.56e-86	0.00563899	0.00238359	TBX20, AC009531.2	chr7	35293080	35295198	2119	16	4.23e-17	2.47e-14	2.54e-11	0.346763	0.255021	TBX20	chr7	35293537	35299217	5681	24	1.44e-78	1.09e-11	2.2e-08	0.284882	0.100983	TBX20, AC009531.2	317	Hyper	20	Hyper
chr7	35296189	35299217	3029	11	3.5e-23	4.5e-20	1.33e-16	0.0072373	0.002137	AC009531.2	chr7	35293080	35299217	6138	27	3.1e-66	3.2e-90	2.56e-86	0.00563899	0.00238359	TBX20, AC009531.2	NA	NA	NA	NA	NA	NA	NA	NA	NA	NA	NA	NA	NA	NA	NA	NA	NA	NA	NA	NA	NA	NA	NA	NA	51	Hyper
chr17	35291021	35295051	4031	29	4.13e-34	3.17e-20	9.36e-17	0.00574956	0.00187036	LHX1, RP11-445F12.1	chr17	35289351	35300874	11524	60	6.95e-98	1.78e-66	1.42e-62	0.00564062	0.00126709	LHX1, RP11-445F12.1, RP11-445F12.2	NA	NA	NA	NA	NA	NA	NA	NA	NA	NA	NA	NA	NA	NA	NA	NA	NA	NA	NA	NA	NA	NA	NA	NA	64	Hyper
chr17	35299270	35300874	1605	7	3.8e-14	5.13e-11	1.52e-07	0.00289891	0.00169611	LHX1, RP11-445F12.2	chr17	35289351	35300874	11524	60	6.95e-98	1.78e-66	1.42e-62	0.00564062	0.00126709	LHX1, RP11-445F12.1, RP11-445F12.2	chr17	35299270	35300874	1605	8	2.27e-16	7.35e-12	7.57e-09	0.370734	0.260406	LHX1, RP11-445F12.2	chr17	35297146	35300677	3532	11	1.11e-22	1.27e-06	0.00255199	0.240231	0.112233	LHX1, RP11-445F12.2	599	Hyper	215	Hyper
chr11	35440252	35441900	NA	NA	NA	NA	NA	NA	NA	NA	chr11	35440252	35441900	1649	17	6.19e-31	4.09e-12	3.26e-08	0.00344077	0.000930959	RP4-683L5.1, SLC1A2	NA	NA	NA	NA	NA	NA	NA	NA	NA	NA	NA	NA	NA	NA	NA	NA	NA	NA	NA	NA	NA	NA	NA	NA	NA	NA
chr21	35445161	35446012	NA	NA	NA	NA	NA	NA	NA	NA	chr21	35445161	35446012	852	11	3.49e-20	5.43e-10	4.33e-06	-0.00250277	-0.000370378	MRPS6, SLC5A3, SLC5A3, AP000320.7	NA	NA	NA	NA	NA	NA	NA	NA	NA	NA	NA	NA	NA	NA	NA	NA	NA	NA	NA	NA	NA	NA	NA	NA	NA	NA
chr6	35464304	35466268	NA	NA	NA	NA	NA	NA	NA	NA	chr6	35464304	35466268	1965	11	1.31e-11	2.38e-08	0.000189953	0.00204475	0.000137518	TEAD3, TULP1	NA	NA	NA	NA	NA	NA	NA	NA	NA	NA	NA	NA	NA	NA	NA	NA	NA	NA	NA	NA	NA	NA	NA	NA	NA	NA
chr19	35530462	35532097	NA	NA	NA	NA	NA	NA	NA	NA	chr19	35530462	35532097	1636	13	9.86e-58	3.12e-39	2.49e-35	0.00441792	0.00108365	SCN1B, HPN	NA	NA	NA	NA	NA	NA	NA	NA	NA	NA	NA	NA	NA	NA	NA	NA	NA	NA	NA	NA	NA	NA	NA	NA	NA	NA
chr11	35547074	35547909	NA	NA	NA	NA	NA	NA	NA	NA	chr11	35547074	35547909	836	9	4.35e-20	5.81e-06	0.0463104	0.00272748	0.000835164	PAMR1	NA	NA	NA	NA	NA	NA	NA	NA	NA	NA	NA	NA	NA	NA	NA	NA	NA	NA	NA	NA	NA	NA	NA	NA	NA	NA
chr20	35722944	35724900	NA	NA	NA	NA	NA	NA	NA	NA	chr20	35722944	35724900	1957	15	6e-10	2.71e-06	0.0216228	-0.00132368	-0.000388214	RBL1, RBL1	NA	NA	NA	NA	NA	NA	NA	NA	NA	NA	NA	NA	NA	NA	NA	NA	NA	NA	NA	NA	NA	NA	NA	NA	NA	NA
chr9	35731484	35733001	NA	NA	NA	NA	NA	NA	NA	NA	chr9	35731484	35733001	1518	12	3.82e-10	1.05e-06	0.0083892	-0.000789714	-0.000279533	CREB3, TLN1	NA	NA	NA	NA	NA	NA	NA	NA	NA	NA	NA	NA	NA	NA	NA	NA	NA	NA	NA	NA	NA	NA	NA	NA	NA	NA
chr9	35828762	35829428	NA	NA	NA	NA	NA	NA	NA	NA	chr9	35828762	35829428	667	12	2.09e-17	2.67e-11	2.13e-07	-0.0022349	-0.000735934	TMEM8B	NA	NA	NA	NA	NA	NA	NA	NA	NA	NA	NA	NA	NA	NA	NA	NA	NA	NA	NA	NA	NA	NA	NA	NA	NA	NA
chr10	35893624	35894430	NA	NA	NA	NA	NA	NA	NA	NA	chr10	35893624	35894430	807	8	1.38e-45	4.21e-12	3.35e-08	0.00321349	0.00107305	GJD4	NA	NA	NA	NA	NA	NA	NA	NA	NA	NA	NA	NA	NA	NA	NA	NA	NA	NA	NA	NA	NA	NA	NA	NA	NA	NA
chr5	35990997	35992256	NA	NA	NA	NA	NA	NA	NA	NA	chr5	35990997	35992256	1260	7	3.33e-54	7.21e-20	5.75e-16	0.00307517	0.00148865	UGT3A1	NA	NA	NA	NA	NA	NA	NA	NA	NA	NA	NA	NA	NA	NA	NA	NA	NA	NA	NA	NA	NA	NA	NA	NA	NA	NA
chr6	35995251	35996485	NA	NA	NA	NA	NA	NA	NA	NA	chr6	35995251	35996485	1235	17	5.4e-20	2.48e-08	0.000197725	-0.00296636	-0.000445836	MAPK14	NA	NA	NA	NA	NA	NA	NA	NA	NA	NA	NA	NA	NA	NA	NA	NA	NA	NA	NA	NA	NA	NA	NA	NA	NA	NA
chr14	36002851	36004142	1292	13	3.53e-20	5.93e-11	1.75e-07	0.00496163	0.00088945	INSM2	chr14	36002851	36005164	2314	16	3.18e-25	2.71e-21	2.16e-17	0.00446329	0.00101185	INSM2	NA	NA	NA	NA	NA	NA	NA	NA	NA	NA	NA	NA	NA	NA	NA	NA	NA	NA	NA	NA	NA	NA	NA	NA	483	Hyper
chr1	36023025	36023927	NA	NA	NA	NA	NA	NA	NA	NA	chr1	36023025	36023927	903	15	1.12e-22	1.4e-09	1.12e-05	-0.00431146	-0.00050669	NCDN, KIAA0319L	NA	NA	NA	NA	NA	NA	NA	NA	NA	NA	NA	NA	NA	NA	NA	NA	NA	NA	NA	NA	NA	NA	NA	NA	NA	NA
chr1	36042433	36043633	NA	NA	NA	NA	NA	NA	NA	NA	chr1	36042433	36043633	1201	8	9.02e-13	4.51e-11	3.59e-07	0.00421184	0.0022471	TFAP2E, RP4-728D4.2	NA	NA	NA	NA	NA	NA	NA	NA	NA	NA	NA	NA	NA	NA	NA	NA	NA	NA	NA	NA	NA	NA	NA	NA	NA	NA
chr13	36044860	36046056	NA	NA	NA	NA	NA	NA	NA	NA	chr13	36044860	36046056	1197	8	9.33e-30	7.13e-07	0.00569086	0.00418978	0.00125253	NBEA	NA	NA	NA	NA	NA	NA	NA	NA	NA	NA	NA	NA	NA	NA	NA	NA	NA	NA	NA	NA	NA	NA	NA	NA	NA	NA
chr19	36048484	36049672	NA	NA	NA	NA	NA	NA	NA	NA	chr19	36048484	36049672	1189	7	2.72e-22	4.91e-13	3.91e-09	0.0034173	0.00133182	ATP4A	NA	NA	NA	NA	NA	NA	NA	NA	NA	NA	NA	NA	NA	NA	NA	NA	NA	NA	NA	NA	NA	NA	NA	NA	NA	NA
chr13	36048892	36051599	NA	NA	NA	NA	NA	NA	NA	NA	chr13	36048892	36051599	2708	17	3.63e-21	5.59e-10	4.46e-06	0.00373903	0.00110914	NBEA, MAB21L1	NA	NA	NA	NA	NA	NA	NA	NA	NA	NA	NA	NA	NA	NA	NA	NA	NA	NA	NA	NA	NA	NA	NA	NA	NA	NA
chr5	36066552	36067691	NA	NA	NA	NA	NA	NA	NA	NA	chr5	36066552	36067691	1140	9	3.44e-26	2.33e-11	1.86e-07	0.00300062	0.00156584	UGT3A2	NA	NA	NA	NA	NA	NA	NA	NA	NA	NA	NA	NA	NA	NA	NA	NA	NA	NA	NA	NA	NA	NA	NA	NA	NA	NA
chr20	36155925	36157405	NA	NA	NA	NA	NA	NA	NA	NA	chr20	36155925	36157405	1481	42	8.6e-26	9.72e-08	0.000775754	-0.00164588	-0.000174058	BLCAP	NA	NA	NA	NA	NA	NA	NA	NA	NA	NA	NA	NA	NA	NA	NA	NA	NA	NA	NA	NA	NA	NA	NA	NA	NA	NA
chr21	36259067	36259694	NA	NA	NA	NA	NA	NA	NA	NA	chr21	36259067	36259694	628	9	1.34e-25	2.09e-15	1.67e-11	-0.00299155	-0.00178009	RUNX1	NA	NA	NA	NA	NA	NA	NA	NA	NA	NA	NA	NA	NA	NA	NA	NA	NA	NA	NA	NA	NA	NA	NA	NA	NA	NA
chr13	36270806	36271909	NA	NA	NA	NA	NA	NA	NA	NA	chr13	36270806	36271909	1104	10	6.18e-18	1.26e-08	0.000100666	0.00271482	0.000417225	LINC00445	NA	NA	NA	NA	NA	NA	NA	NA	NA	NA	NA	NA	NA	NA	NA	NA	NA	NA	NA	NA	NA	NA	NA	NA	NA	NA
chr19	36288702	36289035	NA	NA	NA	NA	NA	NA	NA	NA	chr19	36288702	36289035	334	7	3.38e-29	3.81e-16	3.04e-12	0.00196509	0.00161377	AC002398.5	NA	NA	NA	NA	NA	NA	NA	NA	NA	NA	NA	NA	NA	NA	NA	NA	NA	NA	NA	NA	NA	NA	NA	NA	NA	NA
chr3	36421572	36422406	835	9	3.53e-22	8.81e-13	2.6e-09	0.00463774	0.00317429	STAC	chr3	36421231	36422406	1176	10	1.99e-33	4.09e-21	3.26e-17	0.00568882	0.00227871	STAC	NA	NA	NA	NA	NA	NA	NA	NA	NA	NA	NA	NA	NA	NA	NA	NA	NA	NA	NA	NA	NA	NA	NA	NA	422	Hyper
chr19	36426701	36428519	NA	NA	NA	NA	NA	NA	NA	NA	chr19	36426701	36428519	1819	10	5.08e-20	7.76e-10	6.19e-06	-0.00162991	-0.00073202	LRFN3	NA	NA	NA	NA	NA	NA	NA	NA	NA	NA	NA	NA	NA	NA	NA	NA	NA	NA	NA	NA	NA	NA	NA	NA	NA	NA
chr17	36507450	36508647	NA	NA	NA	NA	NA	NA	NA	NA	chr17	36507450	36508647	1198	11	1.71e-14	1.87e-06	0.0149376	-0.000837832	-9.59e-05	SOCS7	NA	NA	NA	NA	NA	NA	NA	NA	NA	NA	NA	NA	NA	NA	NA	NA	NA	NA	NA	NA	NA	NA	NA	NA	NA	NA
chr20	36530920	36531652	NA	NA	NA	NA	NA	NA	NA	NA	chr20	36530920	36531652	733	7	1.01e-11	3.59e-06	0.0286379	0.00230852	0.000465878	VSTM2L	NA	NA	NA	NA	NA	NA	NA	NA	NA	NA	NA	NA	NA	NA	NA	NA	NA	NA	NA	NA	NA	NA	NA	NA	NA	NA
chr19	36605252	36607078	NA	NA	NA	NA	NA	NA	NA	NA	chr19	36605252	36607078	1827	17	6.51e-26	1.06e-07	0.000842615	-0.00308495	-0.00058226	TBCB, POLR2I	NA	NA	NA	NA	NA	NA	NA	NA	NA	NA	NA	NA	NA	NA	NA	NA	NA	NA	NA	NA	NA	NA	NA	NA	NA	NA
chr19	36630557	36630914	NA	NA	NA	NA	NA	NA	NA	NA	chr19	36630557	36630914	358	7	8.86e-17	5.54e-06	0.0442199	-0.000547027	-0.000248224	CAPNS1	NA	NA	NA	NA	NA	NA	NA	NA	NA	NA	NA	NA	NA	NA	NA	NA	NA	NA	NA	NA	NA	NA	NA	NA	NA	NA
chr6	36646226	36646551	NA	NA	NA	NA	NA	NA	NA	NA	chr6	36646226	36646551	326	9	4.28e-17	6.06e-08	0.000483073	-0.00131865	-0.000361688	CDKN1A	NA	NA	NA	NA	NA	NA	NA	NA	NA	NA	NA	NA	NA	NA	NA	NA	NA	NA	NA	NA	NA	NA	NA	NA	NA	NA
chr20	36661238	36663290	NA	NA	NA	NA	NA	NA	NA	NA	chr20	36661238	36663290	2053	11	1.05e-12	4.51e-10	3.59e-06	-0.00258592	-0.000809807	RPRD1B, TTI1	NA	NA	NA	NA	NA	NA	NA	NA	NA	NA	NA	NA	NA	NA	NA	NA	NA	NA	NA	NA	NA	NA	NA	NA	NA	NA
chr17	36734475	36735584	NA	NA	NA	NA	NA	NA	NA	NA	chr17	36734475	36735584	1110	7	1.4e-29	1.18e-20	9.41e-17	0.00293931	0.00234959	SRCIN1	NA	NA	NA	NA	NA	NA	NA	NA	NA	NA	NA	NA	NA	NA	NA	NA	NA	NA	NA	NA	NA	NA	NA	NA	NA	NA
chr20	36793614	36795219	NA	NA	NA	NA	NA	NA	NA	NA	chr20	36793614	36795219	1606	13	4.11e-10	6.3e-08	0.000502397	-0.00186624	-0.00065632	TGM2	NA	NA	NA	NA	NA	NA	NA	NA	NA	NA	NA	NA	NA	NA	NA	NA	NA	NA	NA	NA	NA	NA	NA	NA	NA	NA
chr20	36888587	36889728	NA	NA	NA	NA	NA	NA	NA	NA	chr20	36888587	36889728	1142	11	4.43e-52	1.65e-16	1.31e-12	0.00402691	0.00147273	BPI, KIAA1755	NA	NA	NA	NA	NA	NA	NA	NA	NA	NA	NA	NA	NA	NA	NA	NA	NA	NA	NA	NA	NA	NA	NA	NA	NA	NA
chr13	36920332	36921107	776	13	2.72e-12	3.11e-06	0.00918078	0.0032161	0.000943893	SPG20OS, SPG20	chr13	36919674	36921174	1501	17	2.66e-08	5.01e-07	0.00399874	0.00307123	0.00104418	SPG20OS, SPG20	chr13	36919344	36921107	1764	18	6.49e-61	1.12e-24	1.16e-21	0.5375	0.257296	SPG20OS, SPG20	chr13	36918614	36921107	2494	18	4.92e-156	4.19e-19	8.43e-16	0.407563	0.128122	SPG20OS, SPG20	99	Hyper	775	Hyper
chr14	36973204	36975402	NA	NA	NA	NA	NA	NA	NA	NA	chr14	36973204	36975402	2199	10	1.2e-36	4.62e-20	3.69e-16	0.00436833	0.00197062	RP11-896J10.3, SFTA3	NA	NA	NA	NA	NA	NA	NA	NA	NA	NA	NA	NA	NA	NA	NA	NA	NA	NA	NA	NA	NA	NA	NA	NA	NA	NA
chr14	36982447	36983542	1096	11	8.92e-10	3.6e-07	0.00106396	0.00214618	0.0012085	RP11-896J10.3, SFTA3	chr14	36982447	36984132	1686	17	1.22e-61	1.05e-32	8.37e-29	0.00303224	0.00135526	RP11-896J10.3, SFTA3	NA	NA	NA	NA	NA	NA	NA	NA	NA	NA	NA	NA	NA	NA	NA	NA	NA	NA	NA	NA	NA	NA	NA	NA	566	Hyper
chr14	36990534	36994270	NA	NA	NA	NA	NA	NA	NA	NA	chr14	36990534	36994270	3737	12	6.39e-23	6.04e-22	4.82e-18	0.0021055	0.00118018	NKX2-1-AS1	NA	NA	NA	NA	NA	NA	NA	NA	NA	NA	NA	NA	NA	NA	NA	NA	NA	NA	NA	NA	NA	NA	NA	NA	NA	NA
chr13	37004536	37006748	2213	30	5.31e-17	1.74e-15	5.14e-12	0.00411809	0.00224421	CCNA1	chr13	37004536	37006748	2213	30	1.09e-49	9.15e-42	7.3e-38	0.00443727	0.00234282	CCNA1	chr13	37004601	37006748	2148	27	2.31e-29	1.77e-25	1.82e-22	0.406739	0.237471	CCNA1	chr13	37004536	37006748	2213	28	4.35e-285	1.9e-49	3.81e-46	0.429127	0.21133	CCNA1	32	Hyper	188	Hyper
chr3	37033625	37035282	NA	NA	NA	NA	NA	NA	NA	NA	chr3	37033625	37035282	1658	36	8.1e-13	5.79e-08	0.000461773	0.0029466	0.000393699	MLH1, EPM2AIP1	NA	NA	NA	NA	NA	NA	NA	NA	NA	NA	NA	NA	NA	NA	NA	NA	NA	NA	NA	NA	NA	NA	NA	NA	NA	NA
chr19	37095466	37096715	NA	NA	NA	NA	NA	NA	NA	NA	chr19	37095466	37096715	1250	15	7.2e-27	7.85e-18	6.26e-14	0.00331555	0.00153194	ZNF382, ZNF529	chr19	37095681	37096588	908	9	4.42e-18	9.88e-12	1.02e-08	0.301883	0.177897	ZNF382, ZNF529	chr19	37095681	37096588	908	9	8.74e-149	2.72e-15	5.47e-12	0.343747	0.142837	ZNF382, ZNF529	295	Hyper	NA	NA
chr22	37098803	37100051	1249	12	3e-16	4.21e-08	0.000124467	0.00197918	0.00104142	RP1-293L6.1, CACNG2	chr22	37099037	37100292	1256	12	3.56e-32	7.72e-14	6.15e-10	0.00299167	0.0010843	RP1-293L6.1, CACNG2	NA	NA	NA	NA	NA	NA	NA	NA	NA	NA	NA	NA	NA	NA	NA	NA	NA	NA	NA	NA	NA	NA	NA	NA	667	Hyper
chr14	37127671	37129141	NA	NA	NA	NA	NA	NA	NA	NA	chr14	37127671	37129141	1471	9	6.09e-14	8.38e-10	6.68e-06	0.00313532	0.00103647	PAX9, RP11-964E11.2	NA	NA	NA	NA	NA	NA	NA	NA	NA	NA	NA	NA	NA	NA	NA	NA	NA	NA	NA	NA	NA	NA	NA	NA	NA	NA
chr14	37135101	37136391	NA	NA	NA	NA	NA	NA	NA	NA	chr14	37135101	37136391	1291	9	6.51e-19	1.67e-17	1.34e-13	0.00313684	0.00185589	PAX9	NA	NA	NA	NA	NA	NA	NA	NA	NA	NA	NA	NA	NA	NA	NA	NA	NA	NA	NA	NA	NA	NA	NA	NA	NA	NA
chr19	37177866	37178884	NA	NA	NA	NA	NA	NA	NA	NA	chr19	37177866	37178884	1019	8	8.65e-27	1.25e-09	9.96e-06	-0.00225909	-0.000637507	ZNF567, AC074138.3	NA	NA	NA	NA	NA	NA	NA	NA	NA	NA	NA	NA	NA	NA	NA	NA	NA	NA	NA	NA	NA	NA	NA	NA	NA	NA
chr13	37247537	37248675	1139	8	9.37e-12	4.58e-08	0.000135356	0.00269987	0.00197337	SERTM1	chr13	37247246	37248953	1708	11	2.84e-32	7.56e-20	6.03e-16	0.00303089	0.00184432	SERTM1	chr13	37247246	37248953	1708	10	2.03e-23	3.53e-13	3.64e-10	0.358394	0.199803	SERTM1	chr13	37247048	37250195	3148	16	5.04e-26	3.79e-11	7.62e-08	-0.256583	0.0574298	SERTM1	387	Hyper	614	Hyper
chr5	37248894	37249909	NA	NA	NA	NA	NA	NA	NA	NA	chr5	37248894	37249909	1016	7	3.93e-15	9.32e-07	0.00743698	-0.00193055	-0.000568846	C5orf42	NA	NA	NA	NA	NA	NA	NA	NA	NA	NA	NA	NA	NA	NA	NA	NA	NA	NA	NA	NA	NA	NA	NA	NA	NA	NA
chr20	37301692	37303484	NA	NA	NA	NA	NA	NA	NA	NA	chr20	37301692	37303484	1793	7	5.66e-55	5.71e-36	4.55e-32	0.00801257	0.00271808	NA	NA	NA	NA	NA	NA	NA	NA	NA	NA	NA	NA	NA	NA	NA	NA	NA	NA	NA	NA	NA	NA	NA	NA	NA	NA	NA
chr2	37310991	37312231	NA	NA	NA	NA	NA	NA	NA	NA	chr2	37310991	37312231	1241	14	2.14e-16	6.12e-08	0.000488033	-0.00123568	-0.000162557	GPATCH11, HEATR5B	NA	NA	NA	NA	NA	NA	NA	NA	NA	NA	NA	NA	NA	NA	NA	NA	NA	NA	NA	NA	NA	NA	NA	NA	NA	NA
chr17	37321201	37322479	NA	NA	NA	NA	NA	NA	NA	NA	chr17	37321201	37322479	1279	8	1.41e-22	3.16e-12	2.52e-08	0.00602681	0.00216036	ARL5C	NA	NA	NA	NA	NA	NA	NA	NA	NA	NA	NA	NA	NA	NA	NA	NA	NA	NA	NA	NA	NA	NA	NA	NA	NA	NA
chr19	37328980	37329859	NA	NA	NA	NA	NA	NA	NA	NA	chr19	37328980	37329859	880	16	2.94e-41	8.18e-13	6.52e-09	0.003454	0.000863184	ZNF790	NA	NA	NA	NA	NA	NA	NA	NA	NA	NA	NA	NA	NA	NA	NA	NA	NA	NA	NA	NA	NA	NA	NA	NA	NA	NA
chr19	37340642	37341775	NA	NA	NA	NA	NA	NA	NA	NA	chr19	37340642	37341775	1134	16	1.13e-23	1.08e-09	8.63e-06	-0.00207504	-0.000466164	ZNF345, ZNF790	NA	NA	NA	NA	NA	NA	NA	NA	NA	NA	NA	NA	NA	NA	NA	NA	NA	NA	NA	NA	NA	NA	NA	NA	NA	NA
chr20	37352612	37353700	1089	9	6.49e-17	2.37e-09	6.99e-06	0.00255437	0.00148163	SLC32A1	chr20	37351841	37356844	5004	21	3.09e-65	7.13e-65	5.69e-61	0.00352567	0.00219233	SLC32A1	chr20	37351945	37356844	4900	20	3.53e-79	3.46e-42	3.56e-39	0.406409	0.220802	SLC32A1	chr20	37351945	37356844	4900	20	5.39e-82	1.91e-26	3.84e-23	0.251445	0.150015	SLC32A1	31	Hyper	280	Hyper
chr17	37381273	37382699	NA	NA	NA	NA	NA	NA	NA	NA	chr17	37381273	37382699	1427	12	1.06e-18	8.71e-16	6.95e-12	0.00215801	0.00113815	STAC2	NA	NA	NA	NA	NA	NA	NA	NA	NA	NA	NA	NA	NA	NA	NA	NA	NA	NA	NA	NA	NA	NA	NA	NA	NA	NA
chr6	37399900	37401398	NA	NA	NA	NA	NA	NA	NA	NA	chr6	37399900	37401398	1499	7	8.26e-09	1.22e-09	9.69e-06	0.00207871	4.81e-05	CMTR1	NA	NA	NA	NA	NA	NA	NA	NA	NA	NA	NA	NA	NA	NA	NA	NA	NA	NA	NA	NA	NA	NA	NA	NA	NA	NA
chr19	37406260	37407486	NA	NA	NA	NA	NA	NA	NA	NA	chr19	37406260	37407486	1227	13	1.27e-17	6.39e-13	5.1e-09	0.00335881	0.00120879	ZNF568, ZNF829	chr19	37406349	37407889	1541	14	9.79e-38	3.39e-22	3.5e-19	0.484053	0.312888	ZNF568, ZNF829	chr19	37406349	37407889	1541	13	8.26e-107	8.88e-18	1.78e-14	0.275634	0.186566	ZNF568, ZNF829	122	Hyper	NA	NA
chr22	37418976	37420454	NA	NA	NA	NA	NA	NA	NA	NA	chr22	37418976	37420454	1479	8	2.56e-11	2.19e-09	1.75e-05	-0.00341071	-0.0018643	MPST	NA	NA	NA	NA	NA	NA	NA	NA	NA	NA	NA	NA	NA	NA	NA	NA	NA	NA	NA	NA	NA	NA	NA	NA	NA	NA
chr20	37433745	37435716	NA	NA	NA	NA	NA	NA	NA	NA	chr20	37433745	37435716	1972	16	7.27e-31	4.21e-17	3.36e-13	0.00438499	0.00146243	PPP1R16B	chr20	37433745	37435716	1972	16	2.45e-31	5.08e-17	5.24e-14	0.426077	0.238894	PPP1R16B	chr20	37433247	37435716	2470	17	2.05e-186	4.49e-21	9.02e-18	0.440382	0.227224	PPP1R16B	131	Hyper	NA	NA
chr19	37464066	37465039	NA	NA	NA	NA	NA	NA	NA	NA	chr19	37464066	37465039	974	8	2.55e-49	2.86e-24	2.28e-20	0.00283508	0.00208438	ZNF568	NA	NA	NA	NA	NA	NA	NA	NA	NA	NA	NA	NA	NA	NA	NA	NA	NA	NA	NA	NA	NA	NA	NA	NA	NA	NA
chr1	37498322	37500790	2469	12	4.88e-18	4.15e-18	1.23e-14	0.00383377	0.00222548	GRIK3	chr1	37498025	37500790	2766	13	2.28e-27	9.51e-26	7.58e-22	0.00387981	0.00207203	GRIK3	chr1	37498721	37500790	2070	11	8.38e-14	1e-11	1.03e-08	0.32362	0.211451	GRIK3	chr1	37498025	37500790	2766	14	8.86e-53	1.04e-17	2.08e-14	0.224878	0.132177	GRIK3	258	Hyper	268	Hyper
chr2	37570400	37571732	NA	NA	NA	NA	NA	NA	NA	NA	chr2	37570400	37571732	1333	8	4.32e-09	2.86e-06	0.0228311	0.00199707	-0.000340288	QPCT	NA	NA	NA	NA	NA	NA	NA	NA	NA	NA	NA	NA	NA	NA	NA	NA	NA	NA	NA	NA	NA	NA	NA	NA	NA	NA
chr8	37593814	37595363	NA	NA	NA	NA	NA	NA	NA	NA	chr8	37593814	37595363	1550	19	1.16e-11	3.16e-08	0.000252285	-0.0011619	-0.000168744	ERLIN2, RP11-863K10.7	NA	NA	NA	NA	NA	NA	NA	NA	NA	NA	NA	NA	NA	NA	NA	NA	NA	NA	NA	NA	NA	NA	NA	NA	NA	NA
chr4	37688031	37688612	NA	NA	NA	NA	NA	NA	NA	NA	chr4	37688031	37688612	582	7	1.19e-12	3.47e-06	0.0276673	-0.00173096	-0.000486549	NA	NA	NA	NA	NA	NA	NA	NA	NA	NA	NA	NA	NA	NA	NA	NA	NA	NA	NA	NA	NA	NA	NA	NA	NA	NA	NA
chr19	37701393	37701738	NA	NA	NA	NA	NA	NA	NA	NA	chr19	37701393	37701738	346	8	3.02e-13	1.31e-08	0.00010471	0.00160724	0.000879699	CTC-454I21.3, ZNF585B	NA	NA	NA	NA	NA	NA	NA	NA	NA	NA	NA	NA	NA	NA	NA	NA	NA	NA	NA	NA	NA	NA	NA	NA	NA	NA
chr19	37742481	37742956	476	7	1.64e-09	1.48e-05	0.0437782	0.00208339	0.00143589	AC012309.5	chr19	37742481	37742956	476	7	1.63e-11	2.01e-07	0.00159972	0.00160729	0.00103966	AC012309.5	NA	NA	NA	NA	NA	NA	NA	NA	NA	NA	NA	NA	NA	NA	NA	NA	NA	NA	NA	NA	NA	NA	NA	NA	790	Hyper
chr17	37752605	37754424	NA	NA	NA	NA	NA	NA	NA	NA	chr17	37752605	37754424	1820	10	1.12e-36	1.21e-22	9.66e-19	0.00376407	0.00150902	NA	NA	NA	NA	NA	NA	NA	NA	NA	NA	NA	NA	NA	NA	NA	NA	NA	NA	NA	NA	NA	NA	NA	NA	NA	NA	NA
chr21	37757070	37757883	NA	NA	NA	NA	NA	NA	NA	NA	chr21	37757070	37757883	814	10	6.97e-12	1.39e-07	0.00110892	-0.00135656	0.000155488	MORC3, CHAF1B	NA	NA	NA	NA	NA	NA	NA	NA	NA	NA	NA	NA	NA	NA	NA	NA	NA	NA	NA	NA	NA	NA	NA	NA	NA	NA
chr17	37760173	37761692	NA	NA	NA	NA	NA	NA	NA	NA	chr17	37760173	37761692	1520	9	1.03e-13	1.2e-10	9.61e-07	0.00241287	0.000924117	NEUROD2	NA	NA	NA	NA	NA	NA	NA	NA	NA	NA	NA	NA	NA	NA	NA	NA	NA	NA	NA	NA	NA	NA	NA	NA	NA	NA
chr17	37763735	37764695	NA	NA	NA	NA	NA	NA	NA	NA	chr17	37763735	37764695	961	11	8.64e-17	1.97e-10	1.57e-06	0.00150311	0.000496526	NEUROD2	NA	NA	NA	NA	NA	NA	NA	NA	NA	NA	NA	NA	NA	NA	NA	NA	NA	NA	NA	NA	NA	NA	NA	NA	NA	NA
chr8	37823979	37824529	551	10	3.2e-16	2.8e-07	0.000827365	0.00303381	0.00149072	ADRB3	chr8	37823292	37824529	1238	13	7.61e-41	1.25e-22	9.94e-19	0.0035743	0.00169628	ADRB3	chr8	37822959	37824340	1382	9	7.66e-17	8.52e-10	8.78e-07	0.400477	0.210182	ADRB3	chr8	37822562	37824765	2204	13	3.24e-42	1.27e-05	0.0255402	0.241355	0.0834759	ADRB3	689	Hyper	641	Hyper
chr17	37823905	37825027	NA	NA	NA	NA	NA	NA	NA	NA	chr17	37823905	37825027	1123	13	2.18e-21	3.36e-14	2.68e-10	0.00234658	-0.000478358	PNMT	NA	NA	NA	NA	NA	NA	NA	NA	NA	NA	NA	NA	NA	NA	NA	NA	NA	NA	NA	NA	NA	NA	NA	NA	NA	NA
chr4	37828046	37829754	NA	NA	NA	NA	NA	NA	NA	NA	chr4	37828046	37829754	1709	12	2.36e-18	4.09e-07	0.00326541	0.00143447	-0.000168835	PGM2	NA	NA	NA	NA	NA	NA	NA	NA	NA	NA	NA	NA	NA	NA	NA	NA	NA	NA	NA	NA	NA	NA	NA	NA	NA	NA
chr5	37839407	37840436	1030	13	2.32e-18	6.48e-10	1.92e-06	0.00264124	0.00178153	GDNF	chr5	37837463	37840839	3377	25	5.04e-106	7.54e-68	6.02e-64	0.00462684	0.00230752	GDNF-AS1, GDNF	chr5	37837978	37840839	2862	19	2.62e-22	2.4e-18	2.47e-15	0.366491	0.253708	GDNF-AS1, GDNF	chr5	37834102	37840839	6738	40	1.1e-73	7.07e-23	1.42e-19	0.26118	0.114223	GDNF-AS1, GDNF	117	Hyper	247	Hyper
chr17	37843264	37845059	NA	NA	NA	NA	NA	NA	NA	NA	chr17	37843264	37845059	1796	21	8.85e-13	1.03e-06	0.00823109	-0.00188335	-0.000258745	ERBB2, PGAP3	NA	NA	NA	NA	NA	NA	NA	NA	NA	NA	NA	NA	NA	NA	NA	NA	NA	NA	NA	NA	NA	NA	NA	NA	NA	NA
chr21	37915044	37916339	NA	NA	NA	NA	NA	NA	NA	NA	chr21	37915044	37916339	1296	13	1.69e-18	1.08e-09	8.63e-06	0.00303903	0.000954329	CLDN14	NA	NA	NA	NA	NA	NA	NA	NA	NA	NA	NA	NA	NA	NA	NA	NA	NA	NA	NA	NA	NA	NA	NA	NA	NA	NA
chr19	37958346	37960331	NA	NA	NA	NA	NA	NA	NA	NA	chr19	37958346	37960331	1986	20	5e-19	8.91e-09	7.1e-05	0.00298954	0.000696491	ZNF570, ZNF569	NA	NA	NA	NA	NA	NA	NA	NA	NA	NA	NA	NA	NA	NA	NA	NA	NA	NA	NA	NA	NA	NA	NA	NA	NA	NA
chr7	37960180	37960974	NA	NA	NA	NA	NA	NA	NA	NA	chr7	37960180	37960974	795	10	8.67e-11	1.77e-06	0.0140988	0.0036724	0.00147997	EPDR1, SFRP4	NA	NA	NA	NA	NA	NA	NA	NA	NA	NA	NA	NA	NA	NA	NA	NA	NA	NA	NA	NA	NA	NA	NA	NA	NA	NA
chr1	38019552	38020505	NA	NA	NA	NA	NA	NA	NA	NA	chr1	38019552	38020505	954	13	2.06e-23	1.88e-07	0.00149783	-0.00204787	-0.000473544	SNIP1	NA	NA	NA	NA	NA	NA	NA	NA	NA	NA	NA	NA	NA	NA	NA	NA	NA	NA	NA	NA	NA	NA	NA	NA	NA	NA
chr1	38021830	38022657	NA	NA	NA	NA	NA	NA	NA	NA	chr1	38021830	38022657	828	10	2.81e-21	4.07e-11	3.24e-07	0.00212022	0.00124501	RP3-423B22.5, DNALI1	NA	NA	NA	NA	NA	NA	NA	NA	NA	NA	NA	NA	NA	NA	NA	NA	NA	NA	NA	NA	NA	NA	NA	NA	NA	NA
chr22	38034681	38037831	NA	NA	NA	NA	NA	NA	NA	NA	chr22	38034681	38037831	3151	14	9.05e-22	4.83e-18	3.85e-14	-0.00170794	-0.000922783	SH3BP1	NA	NA	NA	NA	NA	NA	NA	NA	NA	NA	NA	NA	NA	NA	NA	NA	NA	NA	NA	NA	NA	NA	NA	NA	NA	NA
chr19	38042009	38042472	464	7	2.27e-25	2.99e-15	8.84e-12	0.00315935	0.00230846	ZNF571-AS1, ZNF540	chr19	38041600	38042472	873	8	1.09e-14	2.63e-10	2.1e-06	0.00229474	0.00119568	ZNF571-AS1, ZNF540	NA	NA	NA	NA	NA	NA	NA	NA	NA	NA	NA	NA	NA	NA	NA	NA	NA	NA	NA	NA	NA	NA	NA	NA	474	Hyper
chr9	38068663	38069959	NA	NA	NA	NA	NA	NA	NA	NA	chr9	38068663	38069959	1297	9	1.9e-10	5.87e-08	0.000468221	-0.00213246	-0.00047624	RP11-613M10.9, SHB	NA	NA	NA	NA	NA	NA	NA	NA	NA	NA	NA	NA	NA	NA	NA	NA	NA	NA	NA	NA	NA	NA	NA	NA	NA	NA
chr21	38068043	38070148	2106	10	1.23e-16	5.3e-22	1.57e-18	0.0025486	0.00159	NA	chr21	38064236	38070148	5913	18	3.37e-26	5.07e-39	4.05e-35	0.00210569	0.00131365	NA	chr21	38068043	38070148	2106	9	3.14e-25	2.13e-19	2.2e-16	0.257875	0.220053	NA	chr21	38067101	38070823	3723	18	4.13e-56	8.39e-10	1.69e-06	0.250202	0.112528	NA	327	Hyper	129	Hyper
chr22	38071001	38072101	NA	NA	NA	NA	NA	NA	NA	NA	chr22	38071001	38072101	1101	14	1.7e-30	2.11e-15	1.68e-11	-0.00249186	-0.000835292	LGALS1	NA	NA	NA	NA	NA	NA	NA	NA	NA	NA	NA	NA	NA	NA	NA	NA	NA	NA	NA	NA	NA	NA	NA	NA	NA	NA
chr21	38076709	38077673	965	9	9.73e-16	6.45e-08	0.000190523	0.00240662	0.00133959	SIM2	chr21	38076709	38079019	2311	13	8.86e-28	3.3e-22	2.63e-18	0.00332235	0.00148903	SIM2	chr21	38076709	38083149	6441	22	1.31e-23	2.51e-42	2.58e-39	0.357973	0.264188	SIM2	chr21	38076709	38083149	6441	24	1.05e-108	5.58e-41	1.12e-37	0.343706	0.247218	SIM2	13	Hyper	605	Hyper
chr22	38081176	38082892	NA	NA	NA	NA	NA	NA	NA	NA	chr22	38081176	38082892	1717	11	2.63e-15	1.02e-07	0.000815436	-0.00224335	-0.000769378	NOL12	NA	NA	NA	NA	NA	NA	NA	NA	NA	NA	NA	NA	NA	NA	NA	NA	NA	NA	NA	NA	NA	NA	NA	NA	NA	NA
chr1	38100435	38101266	NA	NA	NA	NA	NA	NA	NA	NA	chr1	38100435	38101266	832	8	1.08e-21	5.03e-06	0.0401133	0.00348108	0.00169054	RSPO1	NA	NA	NA	NA	NA	NA	NA	NA	NA	NA	NA	NA	NA	NA	NA	NA	NA	NA	NA	NA	NA	NA	NA	NA	NA	NA
chr8	38126098	38126943	NA	NA	NA	NA	NA	NA	NA	NA	chr8	38126098	38126943	846	8	5.62e-11	1.19e-08	9.49e-05	-0.0010413	-0.00016084	DDHD2, PPAPDC1B	NA	NA	NA	NA	NA	NA	NA	NA	NA	NA	NA	NA	NA	NA	NA	NA	NA	NA	NA	NA	NA	NA	NA	NA	NA	NA
chr3	38179298	38180576	NA	NA	NA	NA	NA	NA	NA	NA	chr3	38179298	38180576	1279	14	8.46e-14	2.99e-06	0.0238502	0.000986885	-0.000211441	MYD88	NA	NA	NA	NA	NA	NA	NA	NA	NA	NA	NA	NA	NA	NA	NA	NA	NA	NA	NA	NA	NA	NA	NA	NA	NA	NA
chr19	38182773	38183460	NA	NA	NA	NA	NA	NA	NA	NA	chr19	38182773	38183460	688	12	6.79e-10	3.43e-06	0.0273243	0.00226818	0.000857414	ZFP30, ZNF781, CTD-2528L19.4	NA	NA	NA	NA	NA	NA	NA	NA	NA	NA	NA	NA	NA	NA	NA	NA	NA	NA	NA	NA	NA	NA	NA	NA	NA	NA
chr1	38230073	38231980	1908	12	6.75e-14	2.74e-07	0.000808655	0.00228427	0.000791216	EPHA10	chr1	38229476	38231146	1671	8	4.01e-19	3.23e-16	2.57e-12	0.00450379	0.00118393	EPHA10	NA	NA	NA	NA	NA	NA	NA	NA	NA	NA	NA	NA	NA	NA	NA	NA	NA	NA	NA	NA	NA	NA	NA	NA	685	Hyper
chr22	38244746	38245605	NA	NA	NA	NA	NA	NA	NA	NA	chr22	38244746	38245605	860	12	6.75e-29	9.87e-11	7.87e-07	0.00337206	0.000884052	EIF3L, ANKRD54	NA	NA	NA	NA	NA	NA	NA	NA	NA	NA	NA	NA	NA	NA	NA	NA	NA	NA	NA	NA	NA	NA	NA	NA	NA	NA
chr5	38257516	38259398	NA	NA	NA	NA	NA	NA	NA	NA	chr5	38257516	38259398	1883	18	2.48e-33	8.13e-25	6.48e-21	0.00259511	0.00138787	EGFLAM	chr5	38258007	38259398	1392	14	3.33e-21	1.92e-11	1.97e-08	0.450255	0.268463	EGFLAM	chr5	38257516	38259398	1883	17	7.33e-102	3.03e-13	6.09e-10	0.321444	0.147069	EGFLAM	369	Hyper	NA	NA
chr1	38259386	38261401	NA	NA	NA	NA	NA	NA	NA	NA	chr1	38259386	38261401	2016	18	3.44e-15	6.67e-07	0.00532305	0.00118891	-2.18e-05	MANEAL	NA	NA	NA	NA	NA	NA	NA	NA	NA	NA	NA	NA	NA	NA	NA	NA	NA	NA	NA	NA	NA	NA	NA	NA	NA	NA
chr10	38265215	38265764	NA	NA	NA	NA	NA	NA	NA	NA	chr10	38265215	38265764	550	8	3.62e-11	7.71e-07	0.00614861	-0.00135606	-0.000413658	RP11-393J16.4, ZNF25	NA	NA	NA	NA	NA	NA	NA	NA	NA	NA	NA	NA	NA	NA	NA	NA	NA	NA	NA	NA	NA	NA	NA	NA	NA	NA
chr1	38273056	38274375	NA	NA	NA	NA	NA	NA	NA	NA	chr1	38273056	38274375	1320	15	1.35e-13	6.22e-10	4.96e-06	-0.00165579	-0.000213503	C1orf122, YRDC	NA	NA	NA	NA	NA	NA	NA	NA	NA	NA	NA	NA	NA	NA	NA	NA	NA	NA	NA	NA	NA	NA	NA	NA	NA	NA
chr2	38301438	38303145	1708	9	9.61e-23	1.86e-11	5.49e-08	0.00367673	0.00226026	CYP1B1-AS1, CYP1B1	chr2	38300537	38304189	3653	31	2.83e-68	3.84e-33	3.07e-29	0.0061573	0.00113006	CYP1B1-AS1, CYP1B1	chr2	38301438	38304517	3080	27	9.87e-53	3.93e-19	4.05e-16	0.384484	0.103913	CYP1B1-AS1, CYP1B1	chr2	38300537	38303899	3363	25	1.22e-117	7.69e-12	1.55e-08	0.308932	0.088849	CYP1B1-AS1, CYP1B1	256	Hyper	336	Hyper
chr21	38377938	38379036	NA	NA	NA	NA	NA	NA	NA	NA	chr21	38377938	38379036	1099	7	8.79e-55	8.21e-26	6.55e-22	0.00337453	0.00217744	RIPPLY3	NA	NA	NA	NA	NA	NA	NA	NA	NA	NA	NA	NA	NA	NA	NA	NA	NA	NA	NA	NA	NA	NA	NA	NA	NA	NA
chr5	38445220	38447084	NA	NA	NA	NA	NA	NA	NA	NA	chr5	38445220	38447084	1865	14	3.85e-27	3.27e-17	2.61e-13	-0.00345996	-0.00137331	EGFLAM	NA	NA	NA	NA	NA	NA	NA	NA	NA	NA	NA	NA	NA	NA	NA	NA	NA	NA	NA	NA	NA	NA	NA	NA	NA	NA
chr22	38478787	38479708	NA	NA	NA	NA	NA	NA	NA	NA	chr22	38478787	38479708	922	9	1.2e-11	5.69e-08	0.000453637	0.00129209	7.15e-06	SLC16A8	NA	NA	NA	NA	NA	NA	NA	NA	NA	NA	NA	NA	NA	NA	NA	NA	NA	NA	NA	NA	NA	NA	NA	NA	NA	NA
chr5	38556108	38557465	NA	NA	NA	NA	NA	NA	NA	NA	chr5	38556108	38557465	1358	12	3.82e-14	6.69e-11	5.34e-07	0.00223229	0.000535522	LIFR-AS1, LIFR	chr5	38556223	38557634	1412	9	4.77e-15	8.55e-09	8.8e-06	0.511093	0.275972	LIFR-AS1, LIFR, MIR3650	chr5	38556223	38557634	1412	10	6.71e-48	1.13e-11	2.27e-08	0.331684	0.184203	LIFR-AS1, LIFR, MIR3650	537	Hyper	NA	NA
chr4	38664952	38666051	NA	NA	NA	NA	NA	NA	NA	NA	chr4	38664952	38666051	1100	8	3.69e-14	2.12e-08	0.000169022	-0.00234134	-0.000989714	KLF3, RP11-617D20.1, AC021860.1	NA	NA	NA	NA	NA	NA	NA	NA	NA	NA	NA	NA	NA	NA	NA	NA	NA	NA	NA	NA	NA	NA	NA	NA	NA	NA
chr14	38724255	38726189	NA	NA	NA	NA	NA	NA	NA	NA	chr14	38724255	38726189	1935	13	2.46e-84	3.16e-51	2.52e-47	0.00378935	0.00248458	CLEC14A	NA	NA	NA	NA	NA	NA	NA	NA	NA	NA	NA	NA	NA	NA	NA	NA	NA	NA	NA	NA	NA	NA	NA	NA	NA	NA
chr19	38747079	38747888	810	13	2.37e-20	3.54e-09	1.05e-05	0.00553923	0.00139397	SPINT2, PPP1R14A	chr19	38746538	38747888	1351	17	8.16e-57	2.07e-18	1.65e-14	0.00633099	0.0014471	SPINT2, PPP1R14A	NA	NA	NA	NA	NA	NA	NA	NA	NA	NA	NA	NA	NA	NA	NA	NA	NA	NA	NA	NA	NA	NA	NA	NA	591	Hyper
chr8	38830814	38832728	NA	NA	NA	NA	NA	NA	NA	NA	chr8	38830814	38832728	1915	13	2.8e-33	1.83e-22	1.46e-18	0.00296408	0.00140152	PLEKHA2, HTRA4	NA	NA	NA	NA	NA	NA	NA	NA	NA	NA	NA	NA	NA	NA	NA	NA	NA	NA	NA	NA	NA	NA	NA	NA	NA	NA
chr5	38845028	38846743	NA	NA	NA	NA	NA	NA	NA	NA	chr5	38845028	38846743	1716	11	5.29e-40	2.56e-24	2.04e-20	0.00572185	0.00233664	OSMR, CTD-2127H9.1	NA	NA	NA	NA	NA	NA	NA	NA	NA	NA	NA	NA	NA	NA	NA	NA	NA	NA	NA	NA	NA	NA	NA	NA	NA	NA
chr4	38869206	38869779	NA	NA	NA	NA	NA	NA	NA	NA	chr4	38869206	38869779	574	12	5.29e-17	8e-07	0.00638117	-0.00199973	-0.000494584	FAM114A1, MIR574	NA	NA	NA	NA	NA	NA	NA	NA	NA	NA	NA	NA	NA	NA	NA	NA	NA	NA	NA	NA	NA	NA	NA	NA	NA	NA
chr19	38885481	38886789	NA	NA	NA	NA	NA	NA	NA	NA	chr19	38885481	38886789	1309	7	2.26e-80	5.93e-35	4.73e-31	0.00556907	0.00330365	SPRED3	NA	NA	NA	NA	NA	NA	NA	NA	NA	NA	NA	NA	NA	NA	NA	NA	NA	NA	NA	NA	NA	NA	NA	NA	NA	NA
chr19	38924045	38924436	392	10	2.49e-10	6.48e-06	0.0191554	0.00294943	0.00144682	RYR1	chr19	38924045	38924436	392	10	3.6e-18	1.47e-08	0.000117141	0.00189911	0.000932008	RYR1	NA	NA	NA	NA	NA	NA	NA	NA	NA	NA	NA	NA	NA	NA	NA	NA	NA	NA	NA	NA	NA	NA	NA	NA	779	Hyper
chr1	38941821	38942976	1156	9	2.72e-16	9.15e-11	2.7e-07	0.00344285	0.00193961	RP11-329N22.1	chr1	38941821	38942976	1156	9	2.2e-38	1.06e-20	8.49e-17	0.00418255	0.00198554	RP11-329N22.1	NA	NA	NA	NA	NA	NA	NA	NA	NA	NA	NA	NA	NA	NA	NA	NA	NA	NA	NA	NA	NA	NA	NA	NA	501	Hyper
chr8	38964944	38965492	549	8	9.44e-14	3.96e-08	0.0001171	0.0037041	0.00242127	ADAM32	chr8	38964578	38965492	915	9	1.54e-25	1.31e-08	0.000104377	0.00264619	0.00135814	ADAM32	NA	NA	NA	NA	NA	NA	NA	NA	NA	NA	NA	NA	NA	NA	NA	NA	NA	NA	NA	NA	NA	NA	NA	NA	703	Hyper
chr22	39096384	39097857	NA	NA	NA	NA	NA	NA	NA	NA	chr22	39096384	39097857	1474	14	1.19e-30	2.48e-12	1.98e-08	-0.00282711	-0.0004115	JOSD1	NA	NA	NA	NA	NA	NA	NA	NA	NA	NA	NA	NA	NA	NA	NA	NA	NA	NA	NA	NA	NA	NA	NA	NA	NA	NA
chr2	39102235	39103372	NA	NA	NA	NA	NA	NA	NA	NA	chr2	39102235	39103372	1138	13	1.04e-14	4.23e-07	0.00337185	-0.0014848	-0.000285685	MORN2, DHX57	NA	NA	NA	NA	NA	NA	NA	NA	NA	NA	NA	NA	NA	NA	NA	NA	NA	NA	NA	NA	NA	NA	NA	NA	NA	NA
chr8	39171620	39172120	501	7	4.31e-27	1.06e-11	3.13e-08	0.00390137	0.002345	ADAM5	chr8	39171620	39172851	1232	9	1.99e-43	9.07e-15	7.24e-11	0.00311356	0.00132422	ADAM5	NA	NA	NA	NA	NA	NA	NA	NA	NA	NA	NA	NA	NA	NA	NA	NA	NA	NA	NA	NA	NA	NA	NA	NA	538	Hyper
chr1	39283522	39284609	NA	NA	NA	NA	NA	NA	NA	NA	chr1	39283522	39284609	1088	7	4.85e-16	1.01e-10	8.03e-07	0.00250074	0.00147978	NA	NA	NA	NA	NA	NA	NA	NA	NA	NA	NA	NA	NA	NA	NA	NA	NA	NA	NA	NA	NA	NA	NA	NA	NA	NA	NA
chr20	39318984	39320926	1943	8	2.06e-13	4.79e-09	1.41e-05	0.00178929	0.00119848	NA	chr20	39318437	39320532	2096	9	1.21e-10	1.33e-07	0.001064	-0.00143633	0.000423404	NA	NA	NA	NA	NA	NA	NA	NA	NA	NA	NA	NA	NA	NA	NA	NA	NA	NA	NA	NA	NA	NA	NA	NA	NA	679	Hyper
chr1	39338436	39339371	NA	NA	NA	NA	NA	NA	NA	NA	chr1	39338436	39339371	936	11	2.17e-08	3.27e-06	0.026109	-0.000484531	-0.000153578	RP5-864K19.4, MYCBP, GJA9	NA	NA	NA	NA	NA	NA	NA	NA	NA	NA	NA	NA	NA	NA	NA	NA	NA	NA	NA	NA	NA	NA	NA	NA	NA	NA
chr19	39402823	39403373	551	7	1.15e-14	2.59e-07	0.000764251	0.00298254	0.00156628	NA	chr19	39402823	39403373	551	7	6.58e-103	6.09e-33	4.86e-29	0.00497331	0.00261061	NA	NA	NA	NA	NA	NA	NA	NA	NA	NA	NA	NA	NA	NA	NA	NA	NA	NA	NA	NA	NA	NA	NA	NA	NA	548	Hyper
chr3	39447891	39450018	NA	NA	NA	NA	NA	NA	NA	NA	chr3	39447891	39450018	2128	18	2.39e-11	1.75e-08	0.000139367	-0.00243766	-0.000481306	RPSA, SNORA6	NA	NA	NA	NA	NA	NA	NA	NA	NA	NA	NA	NA	NA	NA	NA	NA	NA	NA	NA	NA	NA	NA	NA	NA	NA	NA
chr1	39456490	39458008	NA	NA	NA	NA	NA	NA	NA	NA	chr1	39456490	39458008	1519	14	5.69e-17	1.64e-06	0.0131211	-0.00248104	-0.000433928	AKIRIN1	NA	NA	NA	NA	NA	NA	NA	NA	NA	NA	NA	NA	NA	NA	NA	NA	NA	NA	NA	NA	NA	NA	NA	NA	NA	NA
chr4	39529103	39529866	NA	NA	NA	NA	NA	NA	NA	NA	chr4	39529103	39529866	764	15	1.39e-20	2.59e-08	0.000206969	-0.00164961	-0.000240554	UGDH-AS1, UGDH	NA	NA	NA	NA	NA	NA	NA	NA	NA	NA	NA	NA	NA	NA	NA	NA	NA	NA	NA	NA	NA	NA	NA	NA	NA	NA
chr22	39712633	39713086	NA	NA	NA	NA	NA	NA	NA	NA	chr22	39712633	39713086	454	8	9.32e-13	1.32e-07	0.00105168	-0.00132861	-0.000895365	RPL3	NA	NA	NA	NA	NA	NA	NA	NA	NA	NA	NA	NA	NA	NA	NA	NA	NA	NA	NA	NA	NA	NA	NA	NA	NA	NA
chr19	39739215	39740207	NA	NA	NA	NA	NA	NA	NA	NA	chr19	39739215	39740207	993	7	4.9e-13	6.52e-07	0.00519772	0.00173185	0.000193176	IFNL4	NA	NA	NA	NA	NA	NA	NA	NA	NA	NA	NA	NA	NA	NA	NA	NA	NA	NA	NA	NA	NA	NA	NA	NA	NA	NA
chr6	39759897	39760833	NA	NA	NA	NA	NA	NA	NA	NA	chr6	39759897	39760833	937	12	7.72e-11	3.25e-08	0.000259626	0.00137945	0.000715805	DAAM2	chr6	39759941	39760833	893	8	2.62e-13	1.04e-08	1.07e-05	0.413718	0.246606	DAAM2	chr6	39759941	39761595	1655	9	4.52e-14	8.76e-06	0.0176018	0.217145	0.0753407	DAAM2	704	Hyper	NA	NA
chr15	39871808	39872919	NA	NA	NA	NA	NA	NA	NA	NA	chr15	39871808	39872919	1112	14	3.85e-82	7.58e-31	6.05e-27	-0.00804998	-0.00322475	NA	NA	NA	NA	NA	NA	NA	NA	NA	NA	NA	NA	NA	NA	NA	NA	NA	NA	NA	NA	NA	NA	NA	NA	NA	NA	NA
chr2	39892115	39894353	NA	NA	NA	NA	NA	NA	NA	NA	chr2	39892115	39894353	2239	10	4.07e-32	1.58e-23	1.26e-19	0.00270336	0.00151245	AC007246.3, TMEM178A	NA	NA	NA	NA	NA	NA	NA	NA	NA	NA	NA	NA	NA	NA	NA	NA	NA	NA	NA	NA	NA	NA	NA	NA	NA	NA
chr14	39900384	39901518	NA	NA	NA	NA	NA	NA	NA	NA	chr14	39900384	39901518	1135	10	1.45e-12	5.65e-08	0.000450522	-0.00148757	-0.000416119	FBXO33	NA	NA	NA	NA	NA	NA	NA	NA	NA	NA	NA	NA	NA	NA	NA	NA	NA	NA	NA	NA	NA	NA	NA	NA	NA	NA
chr17	39968310	39969397	NA	NA	NA	NA	NA	NA	NA	NA	chr17	39968310	39969397	1088	21	4.89e-44	1.1e-10	8.74e-07	-0.00214387	0.000240768	FKBP10, LEPREL4	NA	NA	NA	NA	NA	NA	NA	NA	NA	NA	NA	NA	NA	NA	NA	NA	NA	NA	NA	NA	NA	NA	NA	NA	NA	NA
chr4	39979310	39979791	NA	NA	NA	NA	NA	NA	NA	NA	chr4	39979310	39979791	482	7	9.43e-12	3.17e-07	0.0025326	-0.000848877	-0.000333832	PDS5A	NA	NA	NA	NA	NA	NA	NA	NA	NA	NA	NA	NA	NA	NA	NA	NA	NA	NA	NA	NA	NA	NA	NA	NA	NA	NA
chr17	39992344	39993280	NA	NA	NA	NA	NA	NA	NA	NA	chr17	39992344	39993280	937	9	3.26e-18	1.43e-10	1.14e-06	-0.0022502	-0.000615359	KLHL10, NT5C3B	NA	NA	NA	NA	NA	NA	NA	NA	NA	NA	NA	NA	NA	NA	NA	NA	NA	NA	NA	NA	NA	NA	NA	NA	NA	NA
chr19	40005351	40006625	NA	NA	NA	NA	NA	NA	NA	NA	chr19	40005351	40006625	1275	15	2.65e-26	2.87e-16	2.29e-12	0.00225375	0.000794413	SELV	NA	NA	NA	NA	NA	NA	NA	NA	NA	NA	NA	NA	NA	NA	NA	NA	NA	NA	NA	NA	NA	NA	NA	NA	NA	NA
chr15	40074526	40075301	NA	NA	NA	NA	NA	NA	NA	NA	chr15	40074526	40075301	776	12	6.29e-16	5.95e-09	4.75e-05	-0.00225537	-0.000472601	RP11-37C7.3, FSIP1, RP11-37C7.1	NA	NA	NA	NA	NA	NA	NA	NA	NA	NA	NA	NA	NA	NA	NA	NA	NA	NA	NA	NA	NA	NA	NA	NA	NA	NA
chr17	40086195	40087054	NA	NA	NA	NA	NA	NA	NA	NA	chr17	40086195	40087054	860	12	2.89e-11	1.03e-07	0.000824694	-0.000834338	-0.000268983	TTC25, ACLY	NA	NA	NA	NA	NA	NA	NA	NA	NA	NA	NA	NA	NA	NA	NA	NA	NA	NA	NA	NA	NA	NA	NA	NA	NA	NA
chr1	40098595	40099370	NA	NA	NA	NA	NA	NA	NA	NA	chr1	40098595	40099370	776	7	1.98e-44	1.29e-18	1.03e-14	0.00240754	0.00173457	RP1-144F13.3, HEYL	NA	NA	NA	NA	NA	NA	NA	NA	NA	NA	NA	NA	NA	NA	NA	NA	NA	NA	NA	NA	NA	NA	NA	NA	NA	NA
chr17	40306700	40308251	NA	NA	NA	NA	NA	NA	NA	NA	chr17	40306700	40308251	1552	13	3.6e-25	1.89e-10	1.5e-06	-0.00351915	0.000134719	RP11-358B23.1, CTD-2132N18.3, RAB5C	NA	NA	NA	NA	NA	NA	NA	NA	NA	NA	NA	NA	NA	NA	NA	NA	NA	NA	NA	NA	NA	NA	NA	NA	NA	NA
chr11	40314618	40315404	787	7	1.38e-20	1.27e-15	3.75e-12	0.00480584	0.00301656	LRRC4C	chr11	40314618	40315404	787	7	4.64e-13	3.3e-11	2.63e-07	0.00256294	0.00191392	LRRC4C	NA	NA	NA	NA	NA	NA	NA	NA	NA	NA	NA	NA	NA	NA	NA	NA	NA	NA	NA	NA	NA	NA	NA	NA	458	Hyper
chr17	40332420	40333832	NA	NA	NA	NA	NA	NA	NA	NA	chr17	40332420	40333832	1413	12	4.04e-20	6.55e-09	5.22e-05	0.00230243	0.000849046	KCNH4	NA	NA	NA	NA	NA	NA	NA	NA	NA	NA	NA	NA	NA	NA	NA	NA	NA	NA	NA	NA	NA	NA	NA	NA	NA	NA
chr1	40348330	40349894	NA	NA	NA	NA	NA	NA	NA	NA	chr1	40348330	40349894	1565	13	1.04e-17	2.08e-07	0.00166033	-0.00214324	-0.000565544	TRIT1	NA	NA	NA	NA	NA	NA	NA	NA	NA	NA	NA	NA	NA	NA	NA	NA	NA	NA	NA	NA	NA	NA	NA	NA	NA	NA
chr3	40350605	40351750	NA	NA	NA	NA	NA	NA	NA	NA	chr3	40350605	40351750	1146	14	3.01e-23	1.43e-09	1.14e-05	0.00248873	0.000450567	EIF1B	NA	NA	NA	NA	NA	NA	NA	NA	NA	NA	NA	NA	NA	NA	NA	NA	NA	NA	NA	NA	NA	NA	NA	NA	NA	NA
chr1	40420299	40421002	NA	NA	NA	NA	NA	NA	NA	NA	chr1	40420299	40421002	704	13	1.98e-21	7.99e-08	0.000637583	-0.00234874	-0.000619471	MFSD2A	NA	NA	NA	NA	NA	NA	NA	NA	NA	NA	NA	NA	NA	NA	NA	NA	NA	NA	NA	NA	NA	NA	NA	NA	NA	NA
chr17	40439433	40440030	598	10	1.2e-14	9.31e-07	0.0027497	-0.0036012	-0.00192036	STAT5A	chr17	40438312	40440916	2605	17	2.02e-27	2.28e-23	1.82e-19	-0.00207016	-0.00116731	STAT5A	NA	NA	NA	NA	NA	NA	NA	NA	NA	NA	NA	NA	NA	NA	NA	NA	NA	NA	NA	NA	NA	NA	NA	NA	654	Hypo
chr19	40502315	40503293	NA	NA	NA	NA	NA	NA	NA	NA	chr19	40502315	40503293	979	13	1.38e-13	5.63e-06	0.04488	-0.000858108	-0.000235655	ZNF546	NA	NA	NA	NA	NA	NA	NA	NA	NA	NA	NA	NA	NA	NA	NA	NA	NA	NA	NA	NA	NA	NA	NA	NA	NA	NA
chr19	40596516	40597192	NA	NA	NA	NA	NA	NA	NA	NA	chr19	40596516	40597192	677	11	7.16e-17	1.57e-07	0.00124959	-0.00166703	-0.000214022	AC005614.3, AC005614.5, ZNF780A	NA	NA	NA	NA	NA	NA	NA	NA	NA	NA	NA	NA	NA	NA	NA	NA	NA	NA	NA	NA	NA	NA	NA	NA	NA	NA
chr1	40625852	40627697	NA	NA	NA	NA	NA	NA	NA	NA	chr1	40625852	40627697	1846	13	5.71e-13	6.53e-07	0.00521153	-0.00171913	-0.000290952	RLF	NA	NA	NA	NA	NA	NA	NA	NA	NA	NA	NA	NA	NA	NA	NA	NA	NA	NA	NA	NA	NA	NA	NA	NA	NA	NA
chr2	40678242	40679582	NA	NA	NA	NA	NA	NA	NA	NA	chr2	40678242	40679582	1341	7	2.09e-19	5.09e-16	4.06e-12	0.00443	0.00261091	SLC8A1	chr2	40678242	40679582	1341	8	9.94e-19	3.21e-11	3.31e-08	0.370021	0.273851	SLC8A1	chr2	40678101	40679582	1482	8	1.71e-102	1.16e-10	2.33e-07	0.316202	0.199811	SLC8A1	488	Hyper	NA	NA
chr17	40713653	40715281	NA	NA	NA	NA	NA	NA	NA	NA	chr17	40713653	40715281	1629	19	1.22e-41	1.97e-12	1.57e-08	-0.00374026	-0.00107469	RP11-400F19.8, COASY	NA	NA	NA	NA	NA	NA	NA	NA	NA	NA	NA	NA	NA	NA	NA	NA	NA	NA	NA	NA	NA	NA	NA	NA	NA	NA
chr19	40723857	40725596	NA	NA	NA	NA	NA	NA	NA	NA	chr19	40723857	40725596	1740	11	8.61e-49	3.25e-19	2.59e-15	0.00481695	0.00105987	TTC9B	NA	NA	NA	NA	NA	NA	NA	NA	NA	NA	NA	NA	NA	NA	NA	NA	NA	NA	NA	NA	NA	NA	NA	NA	NA	NA
chr17	40729398	40730125	NA	NA	NA	NA	NA	NA	NA	NA	chr17	40729398	40730125	728	16	7.84e-17	9.1e-07	0.00725806	-0.00120153	-0.000237481	PSMC3IP	NA	NA	NA	NA	NA	NA	NA	NA	NA	NA	NA	NA	NA	NA	NA	NA	NA	NA	NA	NA	NA	NA	NA	NA	NA	NA
chr22	40742026	40743980	NA	NA	NA	NA	NA	NA	NA	NA	chr22	40742026	40743980	1955	14	2.13e-17	1.74e-08	0.00013867	-0.00111518	-0.000268876	ADSL	NA	NA	NA	NA	NA	NA	NA	NA	NA	NA	NA	NA	NA	NA	NA	NA	NA	NA	NA	NA	NA	NA	NA	NA	NA	NA
chr17	40805506	40806193	NA	NA	NA	NA	NA	NA	NA	NA	chr17	40805506	40806193	688	7	5.24e-15	1.16e-07	0.000924456	0.00178065	0.00103393	NA	NA	NA	NA	NA	NA	NA	NA	NA	NA	NA	NA	NA	NA	NA	NA	NA	NA	NA	NA	NA	NA	NA	NA	NA	NA	NA
chr21	40822862	40824019	NA	NA	NA	NA	NA	NA	NA	NA	chr21	40822862	40824019	1158	7	1.27e-07	1.7e-06	0.0135327	0.00159647	0.000989911	SH3BGR	NA	NA	NA	NA	NA	NA	NA	NA	NA	NA	NA	NA	NA	NA	NA	NA	NA	NA	NA	NA	NA	NA	NA	NA	NA	NA
chr17	40837037	40840485	NA	NA	NA	NA	NA	NA	NA	NA	chr17	40837037	40840485	3449	13	6.54e-55	2.73e-62	2.18e-58	0.0052527	0.00307646	CNTNAP1, CTD-3193K9.3	chr17	40837037	40839469	2433	9	5.67e-16	2.11e-13	2.18e-10	0.209659	0.114563	CNTNAP1, CTD-3193K9.3	chr17	40837037	40839766	2730	11	3.25e-29	3.26e-09	6.55e-06	0.145701	0.0540643	CNTNAP1, CTD-3193K9.3	458	Hyper	NA	NA
chr19	40871421	40872727	NA	NA	NA	NA	NA	NA	NA	NA	chr19	40871421	40872727	1307	7	3.62e-14	4.02e-08	0.00032073	0.00364988	0.00129117	PLD3	NA	NA	NA	NA	NA	NA	NA	NA	NA	NA	NA	NA	NA	NA	NA	NA	NA	NA	NA	NA	NA	NA	NA	NA	NA	NA
chr19	40971639	40972683	NA	NA	NA	NA	NA	NA	NA	NA	chr19	40971639	40972683	1045	15	1.93e-24	2.53e-09	2.02e-05	-0.00129305	-0.000365853	SPTBN4, BLVRB	NA	NA	NA	NA	NA	NA	NA	NA	NA	NA	NA	NA	NA	NA	NA	NA	NA	NA	NA	NA	NA	NA	NA	NA	NA	NA
chr1	40973720	40974785	NA	NA	NA	NA	NA	NA	NA	NA	chr1	40973720	40974785	1066	16	3.22e-31	1.2e-15	9.55e-12	0.0019084	0.000494702	EXO5, RP11-656D10.3	NA	NA	NA	NA	NA	NA	NA	NA	NA	NA	NA	NA	NA	NA	NA	NA	NA	NA	NA	NA	NA	NA	NA	NA	NA	NA
chr17	40984279	40986379	NA	NA	NA	NA	NA	NA	NA	NA	chr17	40984279	40986379	2101	19	8.72e-23	3.28e-07	0.00261408	-0.0016666	-0.000339353	PSME3, BECN1	NA	NA	NA	NA	NA	NA	NA	NA	NA	NA	NA	NA	NA	NA	NA	NA	NA	NA	NA	NA	NA	NA	NA	NA	NA	NA
chr15	40986872	40987771	NA	NA	NA	NA	NA	NA	NA	NA	chr15	40986872	40987771	900	15	1.46e-17	6.51e-08	0.000519147	-0.0015851	-0.000414861	RAD51, RAD51-AS1	NA	NA	NA	NA	NA	NA	NA	NA	NA	NA	NA	NA	NA	NA	NA	NA	NA	NA	NA	NA	NA	NA	NA	NA	NA	NA
chr22	41074682	41075992	NA	NA	NA	NA	NA	NA	NA	NA	chr22	41074682	41075992	1311	10	5.46e-29	1.07e-15	8.54e-12	0.00331965	0.00125821	MCHR1	NA	NA	NA	NA	NA	NA	NA	NA	NA	NA	NA	NA	NA	NA	NA	NA	NA	NA	NA	NA	NA	NA	NA	NA	NA	NA
chr19	41082291	41083130	NA	NA	NA	NA	NA	NA	NA	NA	chr19	41082291	41083130	840	11	3.03e-18	2.94e-06	0.0234622	0.0021429	0.00024576	SPTBN4, SHKBP1	NA	NA	NA	NA	NA	NA	NA	NA	NA	NA	NA	NA	NA	NA	NA	NA	NA	NA	NA	NA	NA	NA	NA	NA	NA	NA
chr12	41086227	41087459	1233	10	4.51e-11	4.69e-09	1.39e-05	0.00383428	0.00215936	CNTN1	chr12	41085884	41087584	1701	15	4.52e-28	1.23e-21	9.81e-18	0.00412703	0.00227745	CNTN1	chr12	41085901	41087520	1620	14	3.24e-23	2.04e-13	2.1e-10	0.380945	0.244222	CNTN1	chr12	41085286	41087520	2235	15	1.3e-30	2.14e-12	4.29e-09	0.266996	0.129188	CNTN1	318	Hyper	564	Hyper
chr19	41119278	41120906	NA	NA	NA	NA	NA	NA	NA	NA	chr19	41119278	41120906	1629	11	3.2e-39	1.35e-14	1.08e-10	0.00459827	0.00184198	LTBP4	NA	NA	NA	NA	NA	NA	NA	NA	NA	NA	NA	NA	NA	NA	NA	NA	NA	NA	NA	NA	NA	NA	NA	NA	NA	NA
chr15	41135432	41137019	NA	NA	NA	NA	NA	NA	NA	NA	chr15	41135432	41137019	1588	16	7.04e-25	9.78e-14	7.8e-10	-0.00214103	-0.000664648	SPINT1, RP11-532F12.5	NA	NA	NA	NA	NA	NA	NA	NA	NA	NA	NA	NA	NA	NA	NA	NA	NA	NA	NA	NA	NA	NA	NA	NA	NA	NA
chr8	41166169	41168186	2018	15	2.94e-30	8.8e-17	2.6e-13	0.00311012	0.00174364	SFRP1	chr8	41164515	41168336	3822	25	8.03e-37	4.87e-34	3.89e-30	0.0032434	0.00177806	SFRP1	chr8	41165699	41168001	2303	15	8.29e-77	1.58e-22	1.63e-19	0.383932	0.178701	SFRP1	chr8	41165699	41168481	2783	22	3.41e-79	1.4e-13	2.8e-10	0.255783	0.115592	SFRP1	186	Hyper	213	Hyper
chr15	41185399	41186784	NA	NA	NA	NA	NA	NA	NA	NA	chr15	41185399	41186784	1386	13	6.93e-14	1.05e-06	0.00841529	-0.00157767	-0.000388764	VPS18	NA	NA	NA	NA	NA	NA	NA	NA	NA	NA	NA	NA	NA	NA	NA	NA	NA	NA	NA	NA	NA	NA	NA	NA	NA	NA
chr19	41196524	41197264	NA	NA	NA	NA	NA	NA	NA	NA	chr19	41196524	41197264	741	11	5.26e-13	3.41e-06	0.0271789	-0.00155179	-0.000458312	NUMBL	NA	NA	NA	NA	NA	NA	NA	NA	NA	NA	NA	NA	NA	NA	NA	NA	NA	NA	NA	NA	NA	NA	NA	NA	NA	NA
chr22	41214857	41216528	NA	NA	NA	NA	NA	NA	NA	NA	chr22	41214857	41216528	1672	14	1.2e-16	2.38e-09	1.9e-05	-0.00293643	-0.00062445	SLC25A17	NA	NA	NA	NA	NA	NA	NA	NA	NA	NA	NA	NA	NA	NA	NA	NA	NA	NA	NA	NA	NA	NA	NA	NA	NA	NA
chr15	41218265	41220719	NA	NA	NA	NA	NA	NA	NA	NA	chr15	41218265	41220719	2455	11	1.04e-09	8.09e-16	6.46e-12	-0.00196548	-0.000894464	NA	NA	NA	NA	NA	NA	NA	NA	NA	NA	NA	NA	NA	NA	NA	NA	NA	NA	NA	NA	NA	NA	NA	NA	NA	NA	NA
chr4	41258241	41259283	1043	8	7.92e-20	2.46e-12	7.27e-09	0.00308963	0.00147864	UCHL1, UCHL1-AS1	chr4	41258241	41259283	1043	8	7.86e-33	2.01e-15	1.6e-11	0.00402878	0.00156759	UCHL1, UCHL1-AS1	NA	NA	NA	NA	NA	NA	NA	NA	NA	NA	NA	NA	NA	NA	NA	NA	NA	NA	NA	NA	NA	NA	NA	NA	503	Hyper
chr17	41277059	41278712	NA	NA	NA	NA	NA	NA	NA	NA	chr17	41277059	41278712	1654	27	3.18e-59	3.47e-19	2.77e-15	0.00597763	0.00104433	NBR2, BRCA1	NA	NA	NA	NA	NA	NA	NA	NA	NA	NA	NA	NA	NA	NA	NA	NA	NA	NA	NA	NA	NA	NA	NA	NA	NA	NA
chr6	41394456	41396106	NA	NA	NA	NA	NA	NA	NA	NA	chr6	41394456	41396106	1651	7	1.82e-06	5.7e-06	0.0454963	0.00191648	0.000557537	NA	NA	NA	NA	NA	NA	NA	NA	NA	NA	NA	NA	NA	NA	NA	NA	NA	NA	NA	NA	NA	NA	NA	NA	NA	NA	NA
chr15	41407860	41409076	NA	NA	NA	NA	NA	NA	NA	NA	chr15	41407860	41409076	1217	12	2.79e-11	4.99e-07	0.00398248	-0.00082439	-0.000233511	INO80	NA	NA	NA	NA	NA	NA	NA	NA	NA	NA	NA	NA	NA	NA	NA	NA	NA	NA	NA	NA	NA	NA	NA	NA	NA	NA
chr1	41444578	41445347	NA	NA	NA	NA	NA	NA	NA	NA	chr1	41444578	41445347	770	16	7.68e-50	7.34e-23	5.85e-19	0.00211363	0.000886582	CTPS1	NA	NA	NA	NA	NA	NA	NA	NA	NA	NA	NA	NA	NA	NA	NA	NA	NA	NA	NA	NA	NA	NA	NA	NA	NA	NA
chr12	41581775	41582362	588	8	2.75e-37	2.02e-14	5.97e-11	0.00285238	0.00217228	PDZRN4	chr12	41581414	41582362	949	10	1.25e-37	7.66e-16	6.11e-12	0.00325295	0.00178197	PDZRN4	NA	NA	NA	NA	NA	NA	NA	NA	NA	NA	NA	NA	NA	NA	NA	NA	NA	NA	NA	NA	NA	NA	NA	NA	438	Hyper
chr22	41636941	41637617	NA	NA	NA	NA	NA	NA	NA	NA	chr22	41636941	41637617	677	7	1.58e-22	2.72e-09	2.17e-05	0.0017855	0.000692528	NA	NA	NA	NA	NA	NA	NA	NA	NA	NA	NA	NA	NA	NA	NA	NA	NA	NA	NA	NA	NA	NA	NA	NA	NA	NA	NA
chr22	41682084	41682542	NA	NA	NA	NA	NA	NA	NA	NA	chr22	41682084	41682542	459	16	5.4e-13	6.11e-06	0.0487654	-0.00154964	-0.000161075	RANGAP1	NA	NA	NA	NA	NA	NA	NA	NA	NA	NA	NA	NA	NA	NA	NA	NA	NA	NA	NA	NA	NA	NA	NA	NA	NA	NA
chr15	41694502	41695378	NA	NA	NA	NA	NA	NA	NA	NA	chr15	41694502	41695378	877	8	4.14e-11	1.44e-06	0.0114589	-0.00184164	-0.000598681	NDUFAF1	NA	NA	NA	NA	NA	NA	NA	NA	NA	NA	NA	NA	NA	NA	NA	NA	NA	NA	NA	NA	NA	NA	NA	NA	NA	NA
chr22	41697009	41698454	NA	NA	NA	NA	NA	NA	NA	NA	chr22	41697009	41698454	1446	11	2.87e-13	7.15e-08	0.000570018	-0.00146464	-0.000384204	ZC3H7B	NA	NA	NA	NA	NA	NA	NA	NA	NA	NA	NA	NA	NA	NA	NA	NA	NA	NA	NA	NA	NA	NA	NA	NA	NA	NA
chr6	41701737	41703613	NA	NA	NA	NA	NA	NA	NA	NA	chr6	41701737	41703613	1877	17	7.49e-26	1.83e-06	0.0145913	-0.00181893	-0.000440657	RP11-298J23.5, TFEB	NA	NA	NA	NA	NA	NA	NA	NA	NA	NA	NA	NA	NA	NA	NA	NA	NA	NA	NA	NA	NA	NA	NA	NA	NA	NA
chr4	41747895	41751111	3217	16	2.44e-12	1.3e-12	3.83e-09	0.00274891	0.00156761	RP11-227F19.1, PHOX2B	chr4	41746614	41751886	5273	21	8.63e-28	9.19e-43	7.33e-39	0.00425633	0.00186626	RP11-227F19.1, PHOX2B	chr4	41747568	41749810	2243	8	1.75e-12	1.14e-08	1.17e-05	0.353129	0.197197	PHOX2B	chr4	41746614	41750362	3749	12	6.68e-44	3.86e-15	7.76e-12	0.226295	0.120202	RP11-227F19.1, PHOX2B	431	Hyper	237	Hyper
chr8	41753348	41754928	1581	7	2.12e-12	1.07e-14	3.17e-11	0.00268148	0.00168992	ANK1	chr8	41752191	41754928	2738	9	4.44e-23	6.07e-22	4.84e-18	0.00294865	0.00100784	ANK1	NA	NA	NA	NA	NA	NA	NA	NA	NA	NA	NA	NA	NA	NA	NA	NA	NA	NA	NA	NA	NA	NA	NA	NA	359	Hyper
chr15	41804838	41806588	NA	NA	NA	NA	NA	NA	NA	NA	chr15	41804838	41806588	1751	16	3.96e-41	3.37e-23	2.69e-19	0.00340803	0.00171746	LTK	NA	NA	NA	NA	NA	NA	NA	NA	NA	NA	NA	NA	NA	NA	NA	NA	NA	NA	NA	NA	NA	NA	NA	NA	NA	NA
chr20	41818356	41819125	770	7	8.43e-14	1.72e-07	0.000509413	0.00548609	0.00245856	RP1-269M15.3, PTPRT	chr20	41817801	41819125	1325	9	1.23e-18	2.5e-11	2e-07	0.00501334	0.00241413	RP1-269M15.3, PTPRT	chr20	41817476	41819125	1650	10	3.08e-50	1.05e-27	1.08e-24	0.543631	0.383737	RP1-269M15.3, PTPRT	chr20	41817476	41819125	1650	11	9.05e-17	2.41e-07	0.000485278	0.27413	0.176326	RP1-269M15.3, PTPRT	356	Hyper	711	Hyper
chr17	41832753	41834126	NA	NA	NA	NA	NA	NA	NA	NA	chr17	41832753	41834126	1374	7	1.05e-14	6.59e-07	0.00526028	0.0048345	0.000951178	SOST	NA	NA	NA	NA	NA	NA	NA	NA	NA	NA	NA	NA	NA	NA	NA	NA	NA	NA	NA	NA	NA	NA	NA	NA	NA	NA
chr22	41842716	41844553	NA	NA	NA	NA	NA	NA	NA	NA	chr22	41842716	41844553	1838	14	1.96e-20	6.5e-08	0.000518607	-0.00127542	-0.000257759	TOB2	NA	NA	NA	NA	NA	NA	NA	NA	NA	NA	NA	NA	NA	NA	NA	NA	NA	NA	NA	NA	NA	NA	NA	NA	NA	NA
chr4	41867178	41869611	2434	11	1.41e-22	1.43e-16	4.22e-13	0.00396156	0.0019563	NA	chr4	41867178	41869611	2434	13	1.44e-23	6.77e-25	5.4e-21	0.00317871	0.00164691	NA	NA	NA	NA	NA	NA	NA	NA	NA	NA	NA	NA	NA	NA	NA	NA	NA	NA	NA	NA	NA	NA	NA	NA	NA	300	Hyper
chr4	41880319	41884292	3974	22	7.44e-27	5.87e-30	1.73e-26	0.00383246	0.00219332	LINC00682	chr4	41880319	41884669	4351	25	3.44e-42	1.19e-53	9.52e-50	0.00527003	0.00208337	LINC00682	chr4	41882580	41883890	1311	12	9.51e-13	1.53e-06	0.00157777	0.288946	0.20097	LINC00682	chr4	41880319	41884631	4313	25	1.71e-177	2.6e-28	5.22e-25	0.286849	0.135566	LINC00682	348	Hyper	46	Hyper
chr15	41913293	41914454	NA	NA	NA	NA	NA	NA	NA	NA	chr15	41913293	41914454	1162	8	1.87e-30	6.93e-07	0.00552413	0.00269001	0.000678776	MGA	NA	NA	NA	NA	NA	NA	NA	NA	NA	NA	NA	NA	NA	NA	NA	NA	NA	NA	NA	NA	NA	NA	NA	NA	NA	NA
chr15	41951583	41952827	NA	NA	NA	NA	NA	NA	NA	NA	chr15	41951583	41952827	1245	11	1.19e-30	3.2e-07	0.00255439	0.00257655	0.000797153	MGA	NA	NA	NA	NA	NA	NA	NA	NA	NA	NA	NA	NA	NA	NA	NA	NA	NA	NA	NA	NA	NA	NA	NA	NA	NA	NA
chr8	42010142	42012116	NA	NA	NA	NA	NA	NA	NA	NA	chr8	42010142	42012116	1975	11	4.62e-10	9.81e-10	7.83e-06	-0.00128354	-0.000161271	AP3M2, RP11-589C21.5	NA	NA	NA	NA	NA	NA	NA	NA	NA	NA	NA	NA	NA	NA	NA	NA	NA	NA	NA	NA	NA	NA	NA	NA	NA	NA
chr13	42031281	42032339	NA	NA	NA	NA	NA	NA	NA	NA	chr13	42031281	42032339	1059	9	1.13e-15	4.27e-09	3.4e-05	0.00101528	-8.51e-05	RGCC	NA	NA	NA	NA	NA	NA	NA	NA	NA	NA	NA	NA	NA	NA	NA	NA	NA	NA	NA	NA	NA	NA	NA	NA	NA	NA
chr15	42066071	42067504	NA	NA	NA	NA	NA	NA	NA	NA	chr15	42066071	42067504	1434	13	1.19e-18	8.64e-10	6.89e-06	-0.00127723	-0.000423208	MAPKBP1	NA	NA	NA	NA	NA	NA	NA	NA	NA	NA	NA	NA	NA	NA	NA	NA	NA	NA	NA	NA	NA	NA	NA	NA	NA	NA
chr19	42070487	42071240	NA	NA	NA	NA	NA	NA	NA	NA	chr19	42070487	42071240	754	8	2.43e-22	3.76e-12	3e-08	0.00174528	0.000933685	CEACAM21	NA	NA	NA	NA	NA	NA	NA	NA	NA	NA	NA	NA	NA	NA	NA	NA	NA	NA	NA	NA	NA	NA	NA	NA	NA	NA
chr14	42074073	42077674	3602	21	3.19e-14	7.13e-18	2.11e-14	0.00354647	0.00204607	LRFN5	chr14	42074073	42077674	3602	23	2.15e-50	8.51e-65	6.79e-61	0.00535707	0.00278186	LRFN5	chr14	42075406	42077674	2269	12	2.03e-12	3.36e-12	3.46e-09	0.298685	0.245808	LRFN5	chr14	42073791	42079246	5456	21	2.52e-137	1.08e-25	2.17e-22	0.290483	0.14707	LRFN5, CTD-2298J14.2	177	Hyper	89	Hyper
chr22	42093980	42095960	NA	NA	NA	NA	NA	NA	NA	NA	chr22	42093980	42095960	1981	10	9.72e-51	9.71e-22	7.75e-18	0.00352865	0.00158731	C22orf46, MEI1	NA	NA	NA	NA	NA	NA	NA	NA	NA	NA	NA	NA	NA	NA	NA	NA	NA	NA	NA	NA	NA	NA	NA	NA	NA	NA
chr4	42153195	42154345	1151	7	1.09e-14	9.63e-13	2.85e-09	0.00481631	0.00305674	BEND4	chr4	42153195	42155308	2114	15	3.18e-33	4.02e-26	3.21e-22	0.00436835	0.00199143	BEND4	chr4	42153195	42155308	2114	10	2.17e-17	1.98e-09	2.04e-06	0.317264	0.191812	BEND4	chr4	42153195	42155519	2325	13	3.05e-79	2.94e-13	5.9e-10	0.27732	0.106035	BEND4	463	Hyper	368	Hyper
chr21	42218551	42219579	NA	NA	NA	NA	NA	NA	NA	NA	chr21	42218551	42219579	1029	10	4.54e-21	5.78e-12	4.61e-08	0.00274147	0.00151772	DSCAM	NA	NA	NA	NA	NA	NA	NA	NA	NA	NA	NA	NA	NA	NA	NA	NA	NA	NA	NA	NA	NA	NA	NA	NA	NA	NA
chr18	42259244	42260451	NA	NA	NA	NA	NA	NA	NA	NA	chr18	42259244	42260451	1208	11	6.66e-15	4.16e-07	0.0033156	-0.00141198	-0.000538367	SETBP1, RP11-456K23.1	NA	NA	NA	NA	NA	NA	NA	NA	NA	NA	NA	NA	NA	NA	NA	NA	NA	NA	NA	NA	NA	NA	NA	NA	NA	NA
chr7	42275601	42278077	NA	NA	NA	NA	NA	NA	NA	NA	chr7	42275601	42278077	2477	22	1.7e-11	1.45e-06	0.0115866	-0.00119994	-6.33e-05	GLI3	NA	NA	NA	NA	NA	NA	NA	NA	NA	NA	NA	NA	NA	NA	NA	NA	NA	NA	NA	NA	NA	NA	NA	NA	NA	NA
chr20	42295412	42296427	NA	NA	NA	NA	NA	NA	NA	NA	chr20	42295412	42296427	1016	9	4.63e-42	1.57e-16	1.25e-12	0.00267506	0.00110593	MYBL2	NA	NA	NA	NA	NA	NA	NA	NA	NA	NA	NA	NA	NA	NA	NA	NA	NA	NA	NA	NA	NA	NA	NA	NA	NA	NA
chr17	42297002	42299139	NA	NA	NA	NA	NA	NA	NA	NA	chr17	42297002	42299139	2138	15	5.81e-11	3.89e-07	0.00310472	-0.00161913	-0.000556675	RP5-882C2.2, UBTF	NA	NA	NA	NA	NA	NA	NA	NA	NA	NA	NA	NA	NA	NA	NA	NA	NA	NA	NA	NA	NA	NA	NA	NA	NA	NA
chr3	42304966	42307961	NA	NA	NA	NA	NA	NA	NA	NA	chr3	42304966	42307961	2996	26	1.02e-30	1.11e-19	8.82e-16	0.00296862	0.00103635	CCK	chr3	42306493	42307193	701	7	7.7e-11	7.92e-06	0.00816132	0.251217	0.164317	CCK	chr3	42304966	42307866	2901	20	1.15e-75	8.95e-10	1.8e-06	0.271444	0.0690684	CCK	682	Hyper	NA	NA
chr22	42372359	42373373	NA	NA	NA	NA	NA	NA	NA	NA	chr22	42372359	42373373	1015	9	2.76e-13	2.15e-07	0.00171299	-0.000907701	-0.000219622	2022-09-03	NA	NA	NA	NA	NA	NA	NA	NA	NA	NA	NA	NA	NA	NA	NA	NA	NA	NA	NA	NA	NA	NA	NA	NA	NA	NA
chr17	42392559	42394004	NA	NA	NA	NA	NA	NA	NA	NA	chr17	42392559	42394004	1446	11	9.16e-30	5.81e-13	4.64e-09	0.00249733	0.000697934	RUNDC3A, AC003102.3	NA	NA	NA	NA	NA	NA	NA	NA	NA	NA	NA	NA	NA	NA	NA	NA	NA	NA	NA	NA	NA	NA	NA	NA	NA	NA
chr17	42462260	42463277	NA	NA	NA	NA	NA	NA	NA	NA	chr17	42462260	42463277	1018	8	2.58e-11	1.07e-07	0.000856594	-0.00141137	-0.000292755	ITGA2B	NA	NA	NA	NA	NA	NA	NA	NA	NA	NA	NA	NA	NA	NA	NA	NA	NA	NA	NA	NA	NA	NA	NA	NA	NA	NA
chr22	42475450	42476080	NA	NA	NA	NA	NA	NA	NA	NA	chr22	42475450	42476080	631	11	1.09e-26	6.51e-08	0.000519124	0.000998693	-0.000186309	SMDT1	NA	NA	NA	NA	NA	NA	NA	NA	NA	NA	NA	NA	NA	NA	NA	NA	NA	NA	NA	NA	NA	NA	NA	NA	NA	NA
chr15	42564634	42566390	NA	NA	NA	NA	NA	NA	NA	NA	chr15	42564634	42566390	1757	23	6.9e-14	1.27e-08	0.000101244	-0.00213058	-0.000317256	GANC, TMEM87A	NA	NA	NA	NA	NA	NA	NA	NA	NA	NA	NA	NA	NA	NA	NA	NA	NA	NA	NA	NA	NA	NA	NA	NA	NA	NA
chr12	42631401	42632336	NA	NA	NA	NA	NA	NA	NA	NA	chr12	42631401	42632336	936	12	4.39e-13	2.14e-06	0.0170742	-0.00231793	-0.000747888	PPHLN1, YAF2	NA	NA	NA	NA	NA	NA	NA	NA	NA	NA	NA	NA	NA	NA	NA	NA	NA	NA	NA	NA	NA	NA	NA	NA	NA	NA
chr2	42719785	42722051	NA	NA	NA	NA	NA	NA	NA	NA	chr2	42719785	42722051	2267	14	4.05e-12	3.69e-09	2.95e-05	-0.00700868	-0.000463966	MTA3, KCNG3	NA	NA	NA	NA	NA	NA	NA	NA	NA	NA	NA	NA	NA	NA	NA	NA	NA	NA	NA	NA	NA	NA	NA	NA	NA	NA
chr17	42733368	42734659	1292	12	3.08e-39	6.48e-20	1.92e-16	0.00361556	0.00235573	C17orf104	chr17	42733368	42734659	1292	12	9.24e-74	1.21e-35	9.69e-32	0.0038688	0.00225675	C17orf104	chr17	42733527	42734503	977	10	2.28e-18	8.76e-11	9.02e-08	0.301742	0.185796	C17orf104	chr17	42733527	42734503	977	10	7.68e-108	3.15e-16	6.33e-13	0.269106	0.154117	C17orf104	312	Hyper	170	Hyper
chr19	42757846	42759569	NA	NA	NA	NA	NA	NA	NA	NA	chr19	42757846	42759569	1724	10	4.36e-15	1.61e-09	1.28e-05	-0.0016637	-0.000494218	AC006486.9, ERF	NA	NA	NA	NA	NA	NA	NA	NA	NA	NA	NA	NA	NA	NA	NA	NA	NA	NA	NA	NA	NA	NA	NA	NA	NA	NA
chr19	42828156	42830596	NA	NA	NA	NA	NA	NA	NA	NA	chr19	42828156	42830596	2441	16	1.26e-15	7.5e-11	5.98e-07	0.00401673	-0.000224355	TMEM145, MEGF8	NA	NA	NA	NA	NA	NA	NA	NA	NA	NA	NA	NA	NA	NA	NA	NA	NA	NA	NA	NA	NA	NA	NA	NA	NA	NA
chr3	42845911	42847116	NA	NA	NA	NA	NA	NA	NA	NA	chr3	42845911	42847116	1206	11	3.47e-12	1.19e-07	0.000946488	-0.00211987	9.53e-05	ACKR2, HIGD1A, RP11-70C1.3	NA	NA	NA	NA	NA	NA	NA	NA	NA	NA	NA	NA	NA	NA	NA	NA	NA	NA	NA	NA	NA	NA	NA	NA	NA	NA
chr6	42882703	42883762	NA	NA	NA	NA	NA	NA	NA	NA	chr6	42882703	42883762	1060	8	1.42e-09	3.62e-07	0.00288386	0.00142671	0.000191355	PTCRA	NA	NA	NA	NA	NA	NA	NA	NA	NA	NA	NA	NA	NA	NA	NA	NA	NA	NA	NA	NA	NA	NA	NA	NA	NA	NA
chr19	42894425	42894906	NA	NA	NA	NA	NA	NA	NA	NA	chr19	42894425	42894906	482	7	5.91e-13	1.6e-06	0.0127888	0.0018181	0.0010863	CNFN	NA	NA	NA	NA	NA	NA	NA	NA	NA	NA	NA	NA	NA	NA	NA	NA	NA	NA	NA	NA	NA	NA	NA	NA	NA	NA
chr19	42927074	42928597	NA	NA	NA	NA	NA	NA	NA	NA	chr19	42927074	42928597	1524	10	5.32e-14	2.29e-08	0.000182405	0.00191547	8.54e-05	LIPE-AS1, LIPE, CTB-50E14.4	NA	NA	NA	NA	NA	NA	NA	NA	NA	NA	NA	NA	NA	NA	NA	NA	NA	NA	NA	NA	NA	NA	NA	NA	NA	NA
chr17	43025023	43025655	NA	NA	NA	NA	NA	NA	NA	NA	chr17	43025023	43025655	633	11	4.77e-51	1.35e-11	1.08e-07	0.00359066	0.000861786	CTD-2534I21.8, KIF18B	NA	NA	NA	NA	NA	NA	NA	NA	NA	NA	NA	NA	NA	NA	NA	NA	NA	NA	NA	NA	NA	NA	NA	NA	NA	NA
chr17	43044484	43045386	903	8	1.3e-13	3.78e-09	1.12e-05	0.0020047	0.00123013	C1QL1	chr17	43044484	43045386	903	8	5.17e-29	7.32e-22	5.84e-18	0.00237966	0.00146954	C1QL1	NA	NA	NA	NA	NA	NA	NA	NA	NA	NA	NA	NA	NA	NA	NA	NA	NA	NA	NA	NA	NA	NA	NA	NA	555	Hyper
chr1	43123793	43124524	NA	NA	NA	NA	NA	NA	NA	NA	chr1	43123793	43124524	732	8	6.87e-13	3.31e-06	0.0264276	-0.00172155	-0.000436268	PPIH	NA	NA	NA	NA	NA	NA	NA	NA	NA	NA	NA	NA	NA	NA	NA	NA	NA	NA	NA	NA	NA	NA	NA	NA	NA	NA
chr17	43138148	43139826	NA	NA	NA	NA	NA	NA	NA	NA	chr17	43138148	43139826	1679	11	7.52e-11	4.94e-06	0.0394445	-0.00189847	-0.00054966	NMT1, DCAKD	NA	NA	NA	NA	NA	NA	NA	NA	NA	NA	NA	NA	NA	NA	NA	NA	NA	NA	NA	NA	NA	NA	NA	NA	NA	NA
chr13	43148017	43149281	1265	13	1.37e-15	1.61e-09	4.76e-06	0.00345849	0.00151929	TNFSF11	chr13	43148628	43149281	654	7	1.21e-13	1.86e-08	0.000148543	0.00183772	0.000752349	TNFSF11	chr13	43148017	43149689	1673	12	1.6e-19	5.37e-12	5.53e-09	0.383859	0.255869	TNFSF11	chr13	43148017	43149689	1673	13	6.61e-72	2.29e-13	4.6e-10	0.213385	0.131727	TNFSF11	337	Hyper	656	Hyper
chr5	43191975	43193035	NA	NA	NA	NA	NA	NA	NA	NA	chr5	43191975	43193035	1061	11	6.82e-13	5.42e-09	4.32e-05	0.00165126	0.000567087	ZNF131, NIM1K	NA	NA	NA	NA	NA	NA	NA	NA	NA	NA	NA	NA	NA	NA	NA	NA	NA	NA	NA	NA	NA	NA	NA	NA	NA	NA
chr6	43210511	43211311	NA	NA	NA	NA	NA	NA	NA	NA	chr6	43210511	43211311	801	7	4.03e-34	1.21e-12	9.65e-09	0.0060782	0.00229491	NA	NA	NA	NA	NA	NA	NA	NA	NA	NA	NA	NA	NA	NA	NA	NA	NA	NA	NA	NA	NA	NA	NA	NA	NA	NA	NA
chr17	43224180	43225229	NA	NA	NA	NA	NA	NA	NA	NA	chr17	43224180	43225229	1050	11	6.11e-15	5.86e-07	0.0046767	-0.000756146	-0.000293722	HEXIM1	NA	NA	NA	NA	NA	NA	NA	NA	NA	NA	NA	NA	NA	NA	NA	NA	NA	NA	NA	NA	NA	NA	NA	NA	NA	NA
chr6	43276478	43277256	NA	NA	NA	NA	NA	NA	NA	NA	chr6	43276478	43277256	779	11	2.69e-36	1.12e-16	8.91e-13	0.00486063	0.00234142	CRIP3, ZNF318	NA	NA	NA	NA	NA	NA	NA	NA	NA	NA	NA	NA	NA	NA	NA	NA	NA	NA	NA	NA	NA	NA	NA	NA	NA	NA
chr7	43287968	43289504	NA	NA	NA	NA	NA	NA	NA	NA	chr7	43287968	43289504	1537	10	2.33e-33	1.03e-25	8.18e-22	-0.00349945	-0.00253646	HECW1, AC004692.4	NA	NA	NA	NA	NA	NA	NA	NA	NA	NA	NA	NA	NA	NA	NA	NA	NA	NA	NA	NA	NA	NA	NA	NA	NA	NA
chr17	43339476	43339831	NA	NA	NA	NA	NA	NA	NA	NA	chr17	43339476	43339831	356	7	5.98e-13	8.51e-07	0.00678995	0.00212227	0.000576885	MAP3K14-AS1, SPATA32	chr17	43339040	43340592	1553	14	1.28e-70	1.72e-35	1.78e-32	0.507923	0.289543	MAP3K14-AS1, SPATA32, MAP3K14	chr17	43339040	43340592	1553	14	1.92e-181	3.84e-24	7.71e-21	0.411776	0.255329	MAP3K14-AS1, SPATA32, MAP3K14	46	Hyper	NA	NA
chr5	43396802	43397617	NA	NA	NA	NA	NA	NA	NA	NA	chr5	43396802	43397617	816	11	3.27e-15	1.96e-11	1.56e-07	0.00459254	0.00260909	CCL28	NA	NA	NA	NA	NA	NA	NA	NA	NA	NA	NA	NA	NA	NA	NA	NA	NA	NA	NA	NA	NA	NA	NA	NA	NA	NA
chr22	43411083	43412041	NA	NA	NA	NA	NA	NA	NA	NA	chr22	43411083	43412041	959	12	4.01e-13	1.31e-06	0.0104698	-0.00169041	-0.000506313	PACSIN2	NA	NA	NA	NA	NA	NA	NA	NA	NA	NA	NA	NA	NA	NA	NA	NA	NA	NA	NA	NA	NA	NA	NA	NA	NA	NA
chr1	43472373	43473840	NA	NA	NA	NA	NA	NA	NA	NA	chr1	43472373	43473840	1468	7	2.91e-17	5.08e-09	4.05e-05	0.00207715	0.00114047	NA	NA	NA	NA	NA	NA	NA	NA	NA	NA	NA	NA	NA	NA	NA	NA	NA	NA	NA	NA	NA	NA	NA	NA	NA	NA	NA
chr21	43482628	43483090	NA	NA	NA	NA	NA	NA	NA	NA	chr21	43482628	43483090	463	7	4.38e-11	5.6e-08	0.000446751	0.00173017	0.00130072	UMODL1	NA	NA	NA	NA	NA	NA	NA	NA	NA	NA	NA	NA	NA	NA	NA	NA	NA	NA	NA	NA	NA	NA	NA	NA	NA	NA
chr22	43505892	43507665	NA	NA	NA	NA	NA	NA	NA	NA	chr22	43505892	43507665	1774	30	6.2e-21	5.59e-08	0.000446141	0.00160797	4.23e-05	BIK	NA	NA	NA	NA	NA	NA	NA	NA	NA	NA	NA	NA	NA	NA	NA	NA	NA	NA	NA	NA	NA	NA	NA	NA	NA	NA
chr22	43547171	43548888	NA	NA	NA	NA	NA	NA	NA	NA	chr22	43547171	43548888	1718	18	3.64e-38	7.45e-11	5.94e-07	-0.00223894	-0.000403283	TSPO	NA	NA	NA	NA	NA	NA	NA	NA	NA	NA	NA	NA	NA	NA	NA	NA	NA	NA	NA	NA	NA	NA	NA	NA	NA	NA
chr6	43596764	43597772	NA	NA	NA	NA	NA	NA	NA	NA	chr6	43596764	43597772	1009	15	2.72e-16	4.42e-10	3.52e-06	0.000821127	-3.3e-05	MAD2L1BP, GTPBP2	NA	NA	NA	NA	NA	NA	NA	NA	NA	NA	NA	NA	NA	NA	NA	NA	NA	NA	NA	NA	NA	NA	NA	NA	NA	NA
chr10	43598772	43601095	NA	NA	NA	NA	NA	NA	NA	NA	chr10	43598772	43601095	2324	8	4.78e-23	2.15e-18	1.71e-14	0.00628907	0.000995947	RET	NA	NA	NA	NA	NA	NA	NA	NA	NA	NA	NA	NA	NA	NA	NA	NA	NA	NA	NA	NA	NA	NA	NA	NA	NA	NA
chr11	43601969	43605269	3301	17	8.45e-21	6.15e-16	1.82e-12	0.00505295	0.00218444	HSD17B12, MIR129-2	chr11	43597210	43605269	8060	39	8.21e-53	1.36e-50	1.09e-46	0.00506315	0.00151118	HSD17B12, MIR129-2	chr11	43602000	43603788	1789	11	1.2e-21	2.37e-12	2.45e-09	0.479449	0.261544	HSD17B12, MIR129-2	chr11	43601969	43605269	3301	18	6.37e-69	2.79e-15	5.61e-12	0.33616	0.115677	HSD17B12, MIR129-2	271	Hyper	153	Hyper
chr1	43613364	43613627	NA	NA	NA	NA	NA	NA	NA	NA	chr1	43613364	43613627	264	7	8.04e-30	6.7e-18	5.35e-14	0.00840553	0.0038811	FAM183A	NA	NA	NA	NA	NA	NA	NA	NA	NA	NA	NA	NA	NA	NA	NA	NA	NA	NA	NA	NA	NA	NA	NA	NA	NA	NA
chr21	43638893	43640131	NA	NA	NA	NA	NA	NA	NA	NA	chr21	43638893	43640131	1239	16	7.98e-12	6.59e-07	0.00525693	-0.00176148	-0.000391993	ABCG1	NA	NA	NA	NA	NA	NA	NA	NA	NA	NA	NA	NA	NA	NA	NA	NA	NA	NA	NA	NA	NA	NA	NA	NA	NA	NA
chr10	43697521	43699362	NA	NA	NA	NA	NA	NA	NA	NA	chr10	43697521	43699362	1842	10	8.69e-14	3.49e-10	2.79e-06	0.00171584	0.000914555	RASGEF1A	NA	NA	NA	NA	NA	NA	NA	NA	NA	NA	NA	NA	NA	NA	NA	NA	NA	NA	NA	NA	NA	NA	NA	NA	NA	NA
chr19	43918406	43919039	NA	NA	NA	NA	NA	NA	NA	NA	chr19	43918406	43919039	634	10	2.25e-11	3.5e-06	0.0279431	-0.00111449	-0.000387317	TEX101	NA	NA	NA	NA	NA	NA	NA	NA	NA	NA	NA	NA	NA	NA	NA	NA	NA	NA	NA	NA	NA	NA	NA	NA	NA	NA
chr20	43935222	43935551	330	10	7.93e-12	2.13e-06	0.00628758	0.00204571	0.00149643	RBPJL, MATN4	chr20	43934951	43935551	601	11	9.81e-18	1.36e-10	1.08e-06	0.00225901	0.00117746	RBPJL, MATN4	NA	NA	NA	NA	NA	NA	NA	NA	NA	NA	NA	NA	NA	NA	NA	NA	NA	NA	NA	NA	NA	NA	NA	NA	759	Hyper
chr20	43936663	43937467	NA	NA	NA	NA	NA	NA	NA	NA	chr20	43936663	43937467	805	15	1.09e-25	8.81e-10	7.03e-06	-0.00212606	-0.00108461	RBPJL, MATN4	NA	NA	NA	NA	NA	NA	NA	NA	NA	NA	NA	NA	NA	NA	NA	NA	NA	NA	NA	NA	NA	NA	NA	NA	NA	NA
chr12	43945680	43946518	NA	NA	NA	NA	NA	NA	NA	NA	chr12	43945680	43946518	839	7	8.69e-33	4.74e-18	3.78e-14	0.00310357	0.00233558	ADAMTS20	NA	NA	NA	NA	NA	NA	NA	NA	NA	NA	NA	NA	NA	NA	NA	NA	NA	NA	NA	NA	NA	NA	NA	NA	NA	NA
chr11	43963820	43965778	NA	NA	NA	NA	NA	NA	NA	NA	chr11	43963820	43965778	1959	16	8.83e-22	3.15e-09	2.51e-05	0.00407911	0.000583021	RP11-613D13.4, C11orf96, RP11-613D13.8	NA	NA	NA	NA	NA	NA	NA	NA	NA	NA	NA	NA	NA	NA	NA	NA	NA	NA	NA	NA	NA	NA	NA	NA	NA	NA
chr20	43991346	43992721	NA	NA	NA	NA	NA	NA	NA	NA	chr20	43991346	43992721	1376	17	2.68e-11	4.25e-07	0.00338635	-0.00121704	-0.000288222	SYS1, SYS1-DBNDD2	NA	NA	NA	NA	NA	NA	NA	NA	NA	NA	NA	NA	NA	NA	NA	NA	NA	NA	NA	NA	NA	NA	NA	NA	NA	NA
chr3	44036453	44037868	1416	8	1.6e-09	9.36e-07	0.00276645	0.00384214	0.00171826	NA	chr3	44036098	44041136	5039	23	2.25e-16	1.39e-29	1.11e-25	0.00442231	0.00155634	RP4-555D20.3, RP4-555D20.4	chr3	44037189	44040206	3018	13	1.1e-09	2.72e-09	2.8e-06	0.346209	0.23656	RP4-555D20.3, RP4-555D20.4	chr3	44036453	44041136	4684	22	1.6e-39	2.61e-19	5.24e-16	0.226546	0.146146	RP4-555D20.3, RP4-555D20.4	321	Hyper	597	Hyper
chr15	44068668	44069863	NA	NA	NA	NA	NA	NA	NA	NA	chr15	44068668	44069863	1196	18	9.53e-26	3.28e-12	2.62e-08	-0.00228143	-0.000636642	SERF2, ELL3, RP11-296A16.1	NA	NA	NA	NA	NA	NA	NA	NA	NA	NA	NA	NA	NA	NA	NA	NA	NA	NA	NA	NA	NA	NA	NA	NA	NA	NA
chr10	44101496	44102227	NA	NA	NA	NA	NA	NA	NA	NA	chr10	44101496	44102227	732	8	8.71e-34	1.91e-07	0.00152015	0.00327129	0.00100467	ZNF485, CAP1P2	NA	NA	NA	NA	NA	NA	NA	NA	NA	NA	NA	NA	NA	NA	NA	NA	NA	NA	NA	NA	NA	NA	NA	NA	NA	NA
chr15	44116782	44117307	NA	NA	NA	NA	NA	NA	NA	NA	chr15	44116782	44117307	526	10	1.96e-17	5.07e-10	4.05e-06	-0.00111188	-0.000499446	MFAP1	NA	NA	NA	NA	NA	NA	NA	NA	NA	NA	NA	NA	NA	NA	NA	NA	NA	NA	NA	NA	NA	NA	NA	NA	NA	NA
chr6	44190496	44191956	NA	NA	NA	NA	NA	NA	NA	NA	chr6	44190496	44191956	1461	19	2.87e-23	1.1e-06	0.00878969	-0.00161267	-0.000393347	SLC29A1	NA	NA	NA	NA	NA	NA	NA	NA	NA	NA	NA	NA	NA	NA	NA	NA	NA	NA	NA	NA	NA	NA	NA	NA	NA	NA
chr22	44257997	44258712	716	11	3.98e-35	7.73e-25	2.28e-21	0.00253505	0.00212465	SULT4A1	chr22	44257997	44258712	716	11	2.02e-48	5.64e-26	4.5e-22	0.00266405	0.00168792	SULT4A1	NA	NA	NA	NA	NA	NA	NA	NA	NA	NA	NA	NA	NA	NA	NA	NA	NA	NA	NA	NA	NA	NA	NA	NA	214	Hyper
chr6	44280781	44282149	NA	NA	NA	NA	NA	NA	NA	NA	chr6	44280781	44282149	1369	14	2.11e-24	1.64e-08	0.000130555	-0.00197065	-0.000693501	RP11-444E17.6, AARS2	NA	NA	NA	NA	NA	NA	NA	NA	NA	NA	NA	NA	NA	NA	NA	NA	NA	NA	NA	NA	NA	NA	NA	NA	NA	NA
chr22	44287485	44288258	774	12	6.05e-19	4.14e-10	1.22e-06	0.00239234	0.00138746	PNPLA5	chr22	44287485	44288258	774	12	4.85e-53	2.2e-30	1.75e-26	0.00363383	0.0017506	PNPLA5	NA	NA	NA	NA	NA	NA	NA	NA	NA	NA	NA	NA	NA	NA	NA	NA	NA	NA	NA	NA	NA	NA	NA	NA	417	Hyper
chr6	44309927	44310640	NA	NA	NA	NA	NA	NA	NA	NA	chr6	44309927	44310640	714	9	6.03e-25	2.29e-09	1.83e-05	0.00228756	0.000932102	RP11-444E17.6, SPATS1	NA	NA	NA	NA	NA	NA	NA	NA	NA	NA	NA	NA	NA	NA	NA	NA	NA	NA	NA	NA	NA	NA	NA	NA	NA	NA
chr11	44324759	44326410	1652	11	7.13e-09	1.84e-07	0.000542657	0.00212437	0.00126778	ALX4	chr11	44324759	44326516	1758	12	5.74e-28	1.82e-14	1.45e-10	0.00276876	0.00139162	ALX4	NA	NA	NA	NA	NA	NA	NA	NA	NA	NA	NA	NA	NA	NA	NA	NA	NA	NA	NA	NA	NA	NA	NA	NA	688	Hyper
chr11	44330474	44333192	2719	45	2.04e-48	5.79e-27	1.71e-23	0.00229841	0.00104403	ALX4	chr11	44330903	44333192	2290	44	1.14e-103	2.99e-79	2.39e-75	0.0035191	0.00150064	ALX4	chr11	44330903	44333192	2290	44	1.9e-38	1.32e-28	1.36e-25	0.425776	0.209781	ALX4	chr11	44329915	44333192	3278	46	6.45e-184	4.5e-44	9.04e-41	0.309507	0.123992	ALX4	27	Hyper	30	Hyper
chr18	44336399	44338147	NA	NA	NA	NA	NA	NA	NA	NA	chr18	44336399	44338147	1749	7	3.89e-31	7.69e-24	6.14e-20	0.00457147	0.00299768	RP11-742D12.2, ST8SIA5	chr18	44337099	44338147	1049	7	1.11e-10	4.96e-07	0.000510424	0.369342	0.280771	RP11-742D12.2, ST8SIA5	chr18	44336399	44338147	1749	8	1.07e-20	1.05e-07	0.000211035	0.242268	0.153833	RP11-742D12.2, ST8SIA5	701	Hyper	NA	NA
chr22	44350726	44352251	NA	NA	NA	NA	NA	NA	NA	NA	chr22	44350726	44352251	1526	15	5.11e-18	3.52e-08	0.000280492	-0.0013764	-0.000391556	PNPLA3, SAMM50	NA	NA	NA	NA	NA	NA	NA	NA	NA	NA	NA	NA	NA	NA	NA	NA	NA	NA	NA	NA	NA	NA	NA	NA	NA	NA
chr5	44388596	44389406	811	10	5.69e-15	6.89e-09	2.04e-05	0.00334106	0.00225942	FGF10-AS1, FGF10	chr5	44388487	44390215	1729	14	5.33e-68	7.41e-50	5.91e-46	0.00524588	0.00341942	FGF10-AS1, FGF10	NA	NA	NA	NA	NA	NA	NA	NA	NA	NA	NA	NA	NA	NA	NA	NA	NA	NA	NA	NA	NA	NA	NA	NA	337	Hyper
chr21	44394436	44395084	NA	NA	NA	NA	NA	NA	NA	NA	chr21	44394436	44395084	649	9	2.78e-18	2.35e-10	1.87e-06	-0.00114309	-0.000357909	PKNOX1	NA	NA	NA	NA	NA	NA	NA	NA	NA	NA	NA	NA	NA	NA	NA	NA	NA	NA	NA	NA	NA	NA	NA	NA	NA	NA
chr20	44419885	44421026	NA	NA	NA	NA	NA	NA	NA	NA	chr20	44419885	44421026	1142	14	3.98e-22	7.32e-07	0.00583959	-0.00236159	-0.000412007	DNTTIP1, WFDC3	NA	NA	NA	NA	NA	NA	NA	NA	NA	NA	NA	NA	NA	NA	NA	NA	NA	NA	NA	NA	NA	NA	NA	NA	NA	NA
chr1	44435310	44436080	NA	NA	NA	NA	NA	NA	NA	NA	chr1	44435310	44436080	771	14	7.48e-29	1.42e-06	0.0113473	-0.0013009	-0.000302061	DPH2	NA	NA	NA	NA	NA	NA	NA	NA	NA	NA	NA	NA	NA	NA	NA	NA	NA	NA	NA	NA	NA	NA	NA	NA	NA	NA
chr4	44449571	44451077	NA	NA	NA	NA	NA	NA	NA	NA	chr4	44449571	44451077	1507	12	2.92e-17	6.37e-09	5.08e-05	0.00269683	0.000844425	AC131951.1, KCTD8	chr4	44449571	44451009	1439	9	5.82e-20	2.71e-10	2.8e-07	0.334249	0.204331	AC131951.1, KCTD8	chr4	44448931	44451077	2147	13	1.99e-29	6.39e-09	1.29e-05	0.196871	0.0697882	AC131951.1, KCTD8	582	Hyper	NA	NA
chr13	44452838	44454195	NA	NA	NA	NA	NA	NA	NA	NA	chr13	44452838	44454195	1358	16	2.31e-31	3.64e-12	2.91e-08	-0.00256997	-0.000573992	LACC1, CCDC122	NA	NA	NA	NA	NA	NA	NA	NA	NA	NA	NA	NA	NA	NA	NA	NA	NA	NA	NA	NA	NA	NA	NA	NA	NA	NA
chr1	44456739	44457743	NA	NA	NA	NA	NA	NA	NA	NA	chr1	44456739	44457743	1005	15	5.85e-19	1.06e-07	0.000848757	-0.00104851	-0.000240434	B4GALT2, CCDC24, SLC6A9	NA	NA	NA	NA	NA	NA	NA	NA	NA	NA	NA	NA	NA	NA	NA	NA	NA	NA	NA	NA	NA	NA	NA	NA	NA	NA
chr20	44518802	44521739	NA	NA	NA	NA	NA	NA	NA	NA	chr20	44518802	44521739	2938	21	3.99e-13	6.24e-07	0.00497613	-0.00188269	-0.000364259	CTSA, NEURL2, RP3-337O18.9	NA	NA	NA	NA	NA	NA	NA	NA	NA	NA	NA	NA	NA	NA	NA	NA	NA	NA	NA	NA	NA	NA	NA	NA	NA	NA
chr18	44526336	44527026	691	10	1.98e-12	6.26e-06	0.0184939	0.00284029	0.00158891	KATNAL2	chr18	44526336	44527026	691	10	4.07e-21	1.6e-09	1.27e-05	0.00258274	0.000908543	KATNAL2	NA	NA	NA	NA	NA	NA	NA	NA	NA	NA	NA	NA	NA	NA	NA	NA	NA	NA	NA	NA	NA	NA	NA	NA	776	Hyper
chr3	44596178	44597153	NA	NA	NA	NA	NA	NA	NA	NA	chr3	44596178	44597153	976	11	5.87e-51	2.61e-15	2.09e-11	0.00604584	0.00247268	ZKSCAN7	NA	NA	NA	NA	NA	NA	NA	NA	NA	NA	NA	NA	NA	NA	NA	NA	NA	NA	NA	NA	NA	NA	NA	NA	NA	NA
chr20	44600160	44601447	NA	NA	NA	NA	NA	NA	NA	NA	chr20	44600160	44601447	1288	16	3.22e-17	4.77e-09	3.81e-05	-0.00137583	-0.000202942	ZNF335	NA	NA	NA	NA	NA	NA	NA	NA	NA	NA	NA	NA	NA	NA	NA	NA	NA	NA	NA	NA	NA	NA	NA	NA	NA	NA
chr3	44625992	44626860	NA	NA	NA	NA	NA	NA	NA	NA	chr3	44625992	44626860	869	9	2.14e-22	5.15e-10	4.11e-06	0.00298626	0.00108087	RP11-944L7.5, ZNF660, ZNF197, RP11-944L7.4	chr3	44626029	44626860	832	11	4.33e-14	1.05e-08	1.08e-05	0.473294	0.255643	RP11-944L7.5, ZNF660, ZNF197, RP11-944L7.4	chr3	44626029	44626860	832	11	5.01e-36	2.49e-08	5.01e-05	0.284068	0.142468	RP11-944L7.5, ZNF660, ZNF197, RP11-944L7.4	644	Hyper	NA	NA
chr20	44650062	44650449	388	8	5.11e-20	4.66e-09	1.38e-05	0.00271987	0.00161408	SLC12A5, RP11-465L10.10	chr20	44650062	44651368	1307	11	4.92e-42	2.79e-26	2.23e-22	0.00303424	0.00106211	SLC12A5, RP11-465L10.10	NA	NA	NA	NA	NA	NA	NA	NA	NA	NA	NA	NA	NA	NA	NA	NA	NA	NA	NA	NA	NA	NA	NA	NA	507	Hyper
chr20	44656372	44658941	NA	NA	NA	NA	NA	NA	NA	NA	chr20	44656372	44658941	2570	13	9.92e-42	6.05e-26	4.83e-22	0.00326471	0.000651439	SLC12A5	NA	NA	NA	NA	NA	NA	NA	NA	NA	NA	NA	NA	NA	NA	NA	NA	NA	NA	NA	NA	NA	NA	NA	NA	NA	NA
chr3	44726891	44727578	NA	NA	NA	NA	NA	NA	NA	NA	chr3	44726891	44727578	688	8	3.02e-24	7.36e-12	5.87e-08	0.00292481	0.00115215	RP11-944L7.4	NA	NA	NA	NA	NA	NA	NA	NA	NA	NA	NA	NA	NA	NA	NA	NA	NA	NA	NA	NA	NA	NA	NA	NA	NA	NA
chr18	44773988	44775622	NA	NA	NA	NA	NA	NA	NA	NA	chr18	44773988	44775622	1635	8	1.72e-38	7.66e-35	6.11e-31	0.00450187	0.00275477	SKOR2	NA	NA	NA	NA	NA	NA	NA	NA	NA	NA	NA	NA	NA	NA	NA	NA	NA	NA	NA	NA	NA	NA	NA	NA	NA	NA
chr18	44776850	44778519	NA	NA	NA	NA	NA	NA	NA	NA	chr18	44776850	44778519	1670	7	9.75e-31	2.67e-20	2.13e-16	0.00262348	0.0021535	NA	NA	NA	NA	NA	NA	NA	NA	NA	NA	NA	NA	NA	NA	NA	NA	NA	NA	NA	NA	NA	NA	NA	NA	NA	NA	NA
chr15	44828179	44830262	NA	NA	NA	NA	NA	NA	NA	NA	chr15	44828179	44830262	2084	16	2.6e-20	3.92e-12	3.13e-08	-0.0020433	-0.000413726	EIF3J, EIF3J-AS1	NA	NA	NA	NA	NA	NA	NA	NA	NA	NA	NA	NA	NA	NA	NA	NA	NA	NA	NA	NA	NA	NA	NA	NA	NA	NA
chr1	44872463	44874649	NA	NA	NA	NA	NA	NA	NA	NA	chr1	44872463	44874649	2187	12	5.72e-34	4.93e-33	3.93e-29	0.00347796	0.001924	RNF220	chr1	44872075	44873692	1618	9	1.16e-30	1.01e-11	1.04e-08	0.439963	0.240592	RNF220	chr1	44872075	44874649	2575	11	6.48e-56	5.3e-10	1.07e-06	0.385043	0.152915	RNF220	487	Hyper	NA	NA
chr17	44896424	44897512	NA	NA	NA	NA	NA	NA	NA	NA	chr17	44896424	44897512	1089	7	1.07e-19	7.86e-15	6.27e-11	0.00320024	0.00156004	WNT3	NA	NA	NA	NA	NA	NA	NA	NA	NA	NA	NA	NA	NA	NA	NA	NA	NA	NA	NA	NA	NA	NA	NA	NA	NA	NA
chr13	44947593	44949207	NA	NA	NA	NA	NA	NA	NA	NA	chr13	44947593	44949207	1615	9	6.43e-14	4.74e-10	3.78e-06	0.00337473	0.000806535	SERP2	NA	NA	NA	NA	NA	NA	NA	NA	NA	NA	NA	NA	NA	NA	NA	NA	NA	NA	NA	NA	NA	NA	NA	NA	NA	NA
chr19	44952417	44952798	382	9	5.68e-16	2.06e-09	6.08e-06	0.00439018	0.00226138	CTC-512J12.4, ZNF229	chr19	44952417	44953124	708	12	1.84e-30	3.23e-16	2.57e-12	0.00415655	0.00184545	CTC-512J12.4, ZNF229	chr19	44952417	44952808	392	10	1.03e-20	5.03e-14	5.19e-11	0.396957	0.264502	CTC-512J12.4, ZNF229	chr19	44952417	44953377	961	10	3e-95	4.87e-16	9.79e-13	0.284786	0.175332	CTC-512J12.4, ZNF229	222	Hyper	593	Hyper
chr11	44971833	44973218	NA	NA	NA	NA	NA	NA	NA	NA	chr11	44971833	44973218	1386	18	3.69e-11	2.59e-06	0.0206809	-0.00215004	-0.000553294	TP53I11	NA	NA	NA	NA	NA	NA	NA	NA	NA	NA	NA	NA	NA	NA	NA	NA	NA	NA	NA	NA	NA	NA	NA	NA	NA	NA
chr2	45028269	45030336	NA	NA	NA	NA	NA	NA	NA	NA	chr2	45028269	45030336	2068	9	4.4e-18	2.63e-13	2.1e-09	0.00298985	0.0017562	NA	NA	NA	NA	NA	NA	NA	NA	NA	NA	NA	NA	NA	NA	NA	NA	NA	NA	NA	NA	NA	NA	NA	NA	NA	NA	NA
chr22	45097940	45098800	NA	NA	NA	NA	NA	NA	NA	NA	chr22	45097940	45098800	861	8	6.04e-22	1.69e-07	0.00134891	-0.000753	-0.000294186	PRR5, PRR5-ARHGAP8, ARHGAP8	NA	NA	NA	NA	NA	NA	NA	NA	NA	NA	NA	NA	NA	NA	NA	NA	NA	NA	NA	NA	NA	NA	NA	NA	NA	NA
chr7	45128053	45129337	NA	NA	NA	NA	NA	NA	NA	NA	chr7	45128053	45129337	1285	8	3.46e-19	3.71e-07	0.00296184	0.00263935	0.000556477	NACAD	NA	NA	NA	NA	NA	NA	NA	NA	NA	NA	NA	NA	NA	NA	NA	NA	NA	NA	NA	NA	NA	NA	NA	NA	NA	NA
chr1	45139524	45140869	NA	NA	NA	NA	NA	NA	NA	NA	chr1	45139524	45140869	1346	16	1.18e-27	9.71e-13	7.75e-09	-0.00302802	-0.000407753	C1orf228, TMEM53	NA	NA	NA	NA	NA	NA	NA	NA	NA	NA	NA	NA	NA	NA	NA	NA	NA	NA	NA	NA	NA	NA	NA	NA	NA	NA
chr20	45141911	45142576	NA	NA	NA	NA	NA	NA	NA	NA	chr20	45141911	45142576	666	9	2.31e-65	2.12e-31	1.69e-27	0.00557022	0.00360598	ZNF334	NA	NA	NA	NA	NA	NA	NA	NA	NA	NA	NA	NA	NA	NA	NA	NA	NA	NA	NA	NA	NA	NA	NA	NA	NA	NA
chr2	45155408	45157613	2206	10	7.12e-09	1.11e-08	3.28e-05	0.00317501	0.00158316	RP11-89K21.1	chr2	45155408	45157613	2206	10	1.93e-24	1.4e-14	1.12e-10	0.0043186	0.0012769	RP11-89K21.1	chr2	45155408	45156937	1530	9	1.09e-24	1.09e-17	1.12e-14	0.478261	0.302065	RP11-89K21.1	chr2	45155408	45156937	1530	9	3.98e-65	6.18e-15	1.24e-11	0.313801	0.17944	RP11-89K21.1	193	Hyper	639	Hyper
chr2	45159663	45160861	1199	12	2.03e-56	5.79e-25	1.71e-21	0.00372106	0.00199656	RP11-89K21.1	chr2	45159145	45161333	2189	18	8.87e-78	8.12e-54	6.47e-50	0.00424442	0.00227684	RP11-89K21.1	chr2	45159145	45161510	2366	17	4.66e-81	2.41e-33	2.48e-30	0.452966	0.243504	RP11-89K21.1	chr2	45159145	45161510	2366	17	6.22e-139	1.48e-10	2.98e-07	0.304704	0.129991	RP11-89K21.1	226	Hyper	62	Hyper
chr2	45164495	45168507	NA	NA	NA	NA	NA	NA	NA	NA	chr2	45164495	45168507	4013	20	9.02e-14	1.11e-21	8.86e-18	0.00319995	0.000478365	RP11-89K21.1, SIX3-AS1	NA	NA	NA	NA	NA	NA	NA	NA	NA	NA	NA	NA	NA	NA	NA	NA	NA	NA	NA	NA	NA	NA	NA	NA	NA	NA
chr2	45170322	45172265	1944	7	8.64e-12	1.85e-11	5.48e-08	0.00214474	0.00146552	SIX3	chr2	45170322	45172265	1944	7	1.25e-14	3.82e-17	3.05e-13	0.00261757	0.00167037	SIX3	chr2	45169447	45172265	2819	14	4.22e-27	2.1e-16	2.16e-13	0.334533	0.204773	SIX3	chr2	45169548	45172265	2718	13	1.3e-91	7.81e-10	1.57e-06	0.204738	0.105435	SIX3	361	Hyper	518	Hyper
chr2	45181616	45182689	NA	NA	NA	NA	NA	NA	NA	NA	chr2	45181616	45182689	1074	9	5.41e-12	1.19e-06	0.00951754	0.00133736	0.000323144	AC012354.6	NA	NA	NA	NA	NA	NA	NA	NA	NA	NA	NA	NA	NA	NA	NA	NA	NA	NA	NA	NA	NA	NA	NA	NA	NA	NA
chr2	45231226	45232888	1663	8	4.88e-20	1.24e-18	3.67e-15	0.0033037	0.00209695	SIX2	chr2	45231382	45233773	2392	9	7.51e-13	1.98e-13	1.58e-09	0.00244007	0.00139177	SIX2	chr2	45231226	45232888	1663	9	2.77e-42	1.91e-19	1.97e-16	0.475698	0.253378	SIX2	chr2	45231226	45233390	2165	10	1.8e-42	1.13e-07	0.000226608	0.252807	0.133678	SIX2	423	Hyper	389	Hyper
chr17	45266192	45267139	NA	NA	NA	NA	NA	NA	NA	NA	chr17	45266192	45267139	948	16	9.94e-20	1.36e-07	0.00108804	-0.00216901	-0.000452658	CDC27	NA	NA	NA	NA	NA	NA	NA	NA	NA	NA	NA	NA	NA	NA	NA	NA	NA	NA	NA	NA	NA	NA	NA	NA	NA	NA
chr12	45269318	45270997	1680	26	2.55e-34	3.59e-07	0.00106178	0.00229657	0.00049608	NELL2	chr12	45268999	45270997	1999	28	4.04e-54	6.47e-25	5.16e-21	0.00232384	0.00053761	NELL2	NA	NA	NA	NA	NA	NA	NA	NA	NA	NA	NA	NA	NA	NA	NA	NA	NA	NA	NA	NA	NA	NA	NA	NA	621	Hyper
chr20	45279830	45280466	637	10	4.64e-18	1.91e-09	5.63e-06	0.00201373	0.00120688	SLC13A3	chr20	45279830	45280466	637	10	1.46e-54	1.2e-25	9.58e-22	0.00252595	0.0014368	SLC13A3	NA	NA	NA	NA	NA	NA	NA	NA	NA	NA	NA	NA	NA	NA	NA	NA	NA	NA	NA	NA	NA	NA	NA	NA	497	Hyper
chr15	45314579	45315642	NA	NA	NA	NA	NA	NA	NA	NA	chr15	45314579	45315642	1064	13	8.59e-45	2.32e-27	1.85e-23	0.00545384	0.00220114	SORD	NA	NA	NA	NA	NA	NA	NA	NA	NA	NA	NA	NA	NA	NA	NA	NA	NA	NA	NA	NA	NA	NA	NA	NA	NA	NA
chr11	45376752	45377324	NA	NA	NA	NA	NA	NA	NA	NA	chr11	45376752	45377324	573	7	1.42e-19	4.53e-13	3.62e-09	0.00409408	0.00223781	RP11-430H10.1	NA	NA	NA	NA	NA	NA	NA	NA	NA	NA	NA	NA	NA	NA	NA	NA	NA	NA	NA	NA	NA	NA	NA	NA	NA	NA
chr19	45393385	45394624	NA	NA	NA	NA	NA	NA	NA	NA	chr19	45393385	45394624	1240	13	1.51e-17	9.63e-09	7.68e-05	-0.00165894	-0.000473875	TOMM40, CTB-129P6.4	NA	NA	NA	NA	NA	NA	NA	NA	NA	NA	NA	NA	NA	NA	NA	NA	NA	NA	NA	NA	NA	NA	NA	NA	NA	NA
chr22	45404843	45406130	NA	NA	NA	NA	NA	NA	NA	NA	chr22	45404843	45406130	1288	17	1.9e-38	8.35e-24	6.66e-20	0.00453273	0.00202508	PHF21B	NA	NA	NA	NA	NA	NA	NA	NA	NA	NA	NA	NA	NA	NA	NA	NA	NA	NA	NA	NA	NA	NA	NA	NA	NA	NA
chr15	45408736	45410236	NA	NA	NA	NA	NA	NA	NA	NA	chr15	45408736	45410236	1501	7	1.72e-30	1.75e-27	1.4e-23	0.00605327	0.00338012	DUOXA2, DUOXA1	NA	NA	NA	NA	NA	NA	NA	NA	NA	NA	NA	NA	NA	NA	NA	NA	NA	NA	NA	NA	NA	NA	NA	NA	NA	NA
chr12	45443875	45445385	1511	14	1.26e-25	6.2e-20	1.83e-16	0.00260258	0.00183616	RP11-478B9.1, DBX2	chr12	45443808	45445385	1578	15	6.68e-39	1.41e-38	1.12e-34	0.00401537	0.0020138	RP11-478B9.1, DBX2	chr12	45443808	45445385	1578	15	7.54e-15	5.06e-10	5.21e-07	0.449656	0.23404	RP11-478B9.1, DBX2	chr12	45443808	45445385	1578	16	6.89e-74	1.08e-14	2.16e-11	0.244113	0.125316	RP11-478B9.1, DBX2	390	Hyper	158	Hyper
chr19	45448680	45449301	NA	NA	NA	NA	NA	NA	NA	NA	chr19	45448680	45449301	622	9	3.17e-33	1.01e-08	8.09e-05	0.00273903	0.00115517	APOC4, APOC4-APOC2, APOC2	NA	NA	NA	NA	NA	NA	NA	NA	NA	NA	NA	NA	NA	NA	NA	NA	NA	NA	NA	NA	NA	NA	NA	NA	NA	NA
chr10	45454574	45455500	NA	NA	NA	NA	NA	NA	NA	NA	chr10	45454574	45455500	927	11	4.45e-09	1.62e-06	0.0128974	-0.000779899	-8.72e-05	RASSF4, TMEM72-AS1, RP11-285G1.14	NA	NA	NA	NA	NA	NA	NA	NA	NA	NA	NA	NA	NA	NA	NA	NA	NA	NA	NA	NA	NA	NA	NA	NA	NA	NA
chr15	45458906	45460256	NA	NA	NA	NA	NA	NA	NA	NA	chr15	45458906	45460256	1351	8	4.89e-11	3.33e-06	0.0265402	0.000700301	1.23e-05	CTD-2651B20.1, SHF	NA	NA	NA	NA	NA	NA	NA	NA	NA	NA	NA	NA	NA	NA	NA	NA	NA	NA	NA	NA	NA	NA	NA	NA	NA	NA
chr15	45492679	45493530	NA	NA	NA	NA	NA	NA	NA	NA	chr15	45492679	45493530	852	11	2.41e-16	1.65e-06	0.0131431	-0.00209921	-0.000467219	SHF, CTD-2651B20.6	NA	NA	NA	NA	NA	NA	NA	NA	NA	NA	NA	NA	NA	NA	NA	NA	NA	NA	NA	NA	NA	NA	NA	NA	NA	NA
chr19	45504242	45505053	NA	NA	NA	NA	NA	NA	NA	NA	chr19	45504242	45505053	812	8	1.5e-12	2.74e-06	0.0218571	-0.00154129	-0.000335087	RELB	NA	NA	NA	NA	NA	NA	NA	NA	NA	NA	NA	NA	NA	NA	NA	NA	NA	NA	NA	NA	NA	NA	NA	NA	NA	NA
chr6	45608938	45609895	NA	NA	NA	NA	NA	NA	NA	NA	chr6	45608938	45609895	958	8	1.42e-19	8.79e-08	0.000700821	0.00119545	0.000765713	RUNX2	NA	NA	NA	NA	NA	NA	NA	NA	NA	NA	NA	NA	NA	NA	NA	NA	NA	NA	NA	NA	NA	NA	NA	NA	NA	NA
chr7	45613287	45613752	NA	NA	NA	NA	NA	NA	NA	NA	chr7	45613287	45613752	466	7	1.25e-25	3.02e-10	2.41e-06	0.00260239	0.00117085	ADCY1	chr7	45613410	45614848	1439	9	5.74e-14	2.08e-10	2.14e-07	0.429201	0.286185	ADCY1	chr7	45613410	45614848	1439	9	1.12e-38	3.19e-09	6.42e-06	0.24054	0.133131	ADCY1	571	Hyper	NA	NA
chr19	45680948	45682354	NA	NA	NA	NA	NA	NA	NA	NA	chr19	45680948	45682354	1407	18	1.31e-13	5.71e-08	0.000455653	-0.00131297	-0.000118758	MARK4, BLOC1S3, TRAPPC6A	NA	NA	NA	NA	NA	NA	NA	NA	NA	NA	NA	NA	NA	NA	NA	NA	NA	NA	NA	NA	NA	NA	NA	NA	NA	NA
chr13	45694395	45695040	NA	NA	NA	NA	NA	NA	NA	NA	chr13	45694395	45695040	646	14	1.68e-20	4.89e-08	0.000390359	-0.000533879	-0.000139576	GTF2F2	NA	NA	NA	NA	NA	NA	NA	NA	NA	NA	NA	NA	NA	NA	NA	NA	NA	NA	NA	NA	NA	NA	NA	NA	NA	NA
chr22	45704550	45706060	NA	NA	NA	NA	NA	NA	NA	NA	chr22	45704550	45706060	1511	16	4.28e-18	3.97e-11	3.17e-07	-0.00365569	-0.00135367	FAM118A	NA	NA	NA	NA	NA	NA	NA	NA	NA	NA	NA	NA	NA	NA	NA	NA	NA	NA	NA	NA	NA	NA	NA	NA	NA	NA
chr11	45714772	45715523	NA	NA	NA	NA	NA	NA	NA	NA	chr11	45714772	45715523	752	7	5.98e-11	1.37e-06	0.0108959	-0.00122306	-0.000491386	NA	NA	NA	NA	NA	NA	NA	NA	NA	NA	NA	NA	NA	NA	NA	NA	NA	NA	NA	NA	NA	NA	NA	NA	NA	NA	NA
chr11	45717384	45718671	NA	NA	NA	NA	NA	NA	NA	NA	chr11	45717384	45718671	1288	11	1.68e-19	4.17e-06	0.0332876	-0.0012188	-0.00043535	NA	NA	NA	NA	NA	NA	NA	NA	NA	NA	NA	NA	NA	NA	NA	NA	NA	NA	NA	NA	NA	NA	NA	NA	NA	NA	NA
chr3	45729807	45731405	NA	NA	NA	NA	NA	NA	NA	NA	chr3	45729807	45731405	1599	26	1.07e-15	7.08e-08	0.000564454	-0.000936463	-0.0002221	SACM1L, LIMD1-AS1	NA	NA	NA	NA	NA	NA	NA	NA	NA	NA	NA	NA	NA	NA	NA	NA	NA	NA	NA	NA	NA	NA	NA	NA	NA	NA
chr21	45758982	45759752	NA	NA	NA	NA	NA	NA	NA	NA	chr21	45758982	45759752	771	13	2.62e-16	3.12e-06	0.024871	-0.00140869	-0.000112705	AP001062.9, C21orf2	NA	NA	NA	NA	NA	NA	NA	NA	NA	NA	NA	NA	NA	NA	NA	NA	NA	NA	NA	NA	NA	NA	NA	NA	NA	NA
chr11	45773182	45773828	NA	NA	NA	NA	NA	NA	NA	NA	chr11	45773182	45773828	647	8	1.46e-31	2.47e-07	0.0019715	0.00333251	0.00119191	CTD-2210P24.3	NA	NA	NA	NA	NA	NA	NA	NA	NA	NA	NA	NA	NA	NA	NA	NA	NA	NA	NA	NA	NA	NA	NA	NA	NA	NA
chr1	45805522	45807214	NA	NA	NA	NA	NA	NA	NA	NA	chr1	45805522	45807214	1693	20	4.67e-08	4.05e-07	0.0032279	-0.00096943	-0.000286125	TOE1, MUTYH	NA	NA	NA	NA	NA	NA	NA	NA	NA	NA	NA	NA	NA	NA	NA	NA	NA	NA	NA	NA	NA	NA	NA	NA	NA	NA
chr22	45809319	45809952	NA	NA	NA	NA	NA	NA	NA	NA	chr22	45809319	45809952	634	13	5.13e-22	2.74e-11	2.19e-07	0.0026304	0.00123049	RIBC2, SMC1B	NA	NA	NA	NA	NA	NA	NA	NA	NA	NA	NA	NA	NA	NA	NA	NA	NA	NA	NA	NA	NA	NA	NA	NA	NA	NA
chr17	45810127	45811239	NA	NA	NA	NA	NA	NA	NA	NA	chr17	45810127	45811239	1113	12	5.31e-13	2.45e-06	0.019529	0.00121915	0.00063973	TBX21	NA	NA	NA	NA	NA	NA	NA	NA	NA	NA	NA	NA	NA	NA	NA	NA	NA	NA	NA	NA	NA	NA	NA	NA	NA	NA
chr19	45826152	45827305	NA	NA	NA	NA	NA	NA	NA	NA	chr19	45826152	45827305	1154	8	4.81e-11	3e-09	2.39e-05	0.00130666	0.000179738	CKM	NA	NA	NA	NA	NA	NA	NA	NA	NA	NA	NA	NA	NA	NA	NA	NA	NA	NA	NA	NA	NA	NA	NA	NA	NA	NA
chr10	45869189	45869816	NA	NA	NA	NA	NA	NA	NA	NA	chr10	45869189	45869816	628	10	6.32e-23	9.1e-10	7.26e-06	-0.00261988	-0.000714656	ALOX5	NA	NA	NA	NA	NA	NA	NA	NA	NA	NA	NA	NA	NA	NA	NA	NA	NA	NA	NA	NA	NA	NA	NA	NA	NA	NA
chr15	45926628	45927255	NA	NA	NA	NA	NA	NA	NA	NA	chr15	45926628	45927255	628	16	4.68e-22	6.15e-09	4.91e-05	-0.00119671	-0.000470264	RP11-96O20.4, SQRDL	NA	NA	NA	NA	NA	NA	NA	NA	NA	NA	NA	NA	NA	NA	NA	NA	NA	NA	NA	NA	NA	NA	NA	NA	NA	NA
chr19	45953298	45955189	NA	NA	NA	NA	NA	NA	NA	NA	chr19	45953298	45955189	1892	7	6.9e-09	3.38e-09	2.7e-05	-0.00149578	-0.000865661	ERCC1	NA	NA	NA	NA	NA	NA	NA	NA	NA	NA	NA	NA	NA	NA	NA	NA	NA	NA	NA	NA	NA	NA	NA	NA	NA	NA
chr7	45960848	45961960	1113	21	2.97e-24	2.61e-08	7.72e-05	0.00342188	0.00143619	IGFBP3	chr7	45959667	45962576	2910	36	1.49e-81	3.05e-54	2.44e-50	0.00397205	0.00174814	IGFBP3	NA	NA	NA	NA	NA	NA	NA	NA	NA	NA	NA	NA	NA	NA	NA	NA	NA	NA	NA	NA	NA	NA	NA	NA	347	Hyper
chr1	45965020	45966115	NA	NA	NA	NA	NA	NA	NA	NA	chr1	45965020	45966115	1096	12	2.06e-22	3.34e-14	2.66e-10	-0.00153752	-0.000707645	MMACHC, CCDC163P	NA	NA	NA	NA	NA	NA	NA	NA	NA	NA	NA	NA	NA	NA	NA	NA	NA	NA	NA	NA	NA	NA	NA	NA	NA	NA
chr19	45970717	45971631	NA	NA	NA	NA	NA	NA	NA	NA	chr19	45970717	45971631	915	11	1.97e-15	2.93e-07	0.00233352	-0.000469937	-0.000235256	FOSB, ERCC1	NA	NA	NA	NA	NA	NA	NA	NA	NA	NA	NA	NA	NA	NA	NA	NA	NA	NA	NA	NA	NA	NA	NA	NA	NA	NA
chr19	46001735	46003198	NA	NA	NA	NA	NA	NA	NA	NA	chr19	46001735	46003198	1464	9	1.06e-15	2.93e-13	2.34e-09	0.00225241	0.000761011	PPM1N	NA	NA	NA	NA	NA	NA	NA	NA	NA	NA	NA	NA	NA	NA	NA	NA	NA	NA	NA	NA	NA	NA	NA	NA	NA	NA
chr19	46105073	46105952	NA	NA	NA	NA	NA	NA	NA	NA	chr19	46105073	46105952	880	9	3.51e-25	2.9e-09	2.31e-05	-0.00166359	0.000108538	OPA3, GPR4	NA	NA	NA	NA	NA	NA	NA	NA	NA	NA	NA	NA	NA	NA	NA	NA	NA	NA	NA	NA	NA	NA	NA	NA	NA	NA
chr19	46144302	46145946	NA	NA	NA	NA	NA	NA	NA	NA	chr19	46144302	46145946	1645	10	4.42e-20	2.86e-13	2.28e-09	-0.00190634	-0.000731622	C19orf83, EML2	NA	NA	NA	NA	NA	NA	NA	NA	NA	NA	NA	NA	NA	NA	NA	NA	NA	NA	NA	NA	NA	NA	NA	NA	NA	NA
chr1	46152002	46153921	NA	NA	NA	NA	NA	NA	NA	NA	chr1	46152002	46153921	1920	18	1.77e-12	1e-06	0.00797368	-0.00119248	-0.000185504	TMEM69, GPBP1L1	NA	NA	NA	NA	NA	NA	NA	NA	NA	NA	NA	NA	NA	NA	NA	NA	NA	NA	NA	NA	NA	NA	NA	NA	NA	NA
chr13	46189838	46190198	361	9	1.5e-20	2.66e-08	7.86e-05	0.0022315	0.00131971	FAM194B	chr13	46189838	46190198	361	9	5.3e-23	2.55e-12	2.04e-08	0.00217932	0.0013849	FAM194B	NA	NA	NA	NA	NA	NA	NA	NA	NA	NA	NA	NA	NA	NA	NA	NA	NA	NA	NA	NA	NA	NA	NA	NA	671	Hyper
chr21	46220932	46222557	NA	NA	NA	NA	NA	NA	NA	NA	chr21	46220932	46222557	1626	15	6.9e-17	5.04e-08	0.000402028	-0.000646105	-0.000186356	AL773604.8, UBE2G2	NA	NA	NA	NA	NA	NA	NA	NA	NA	NA	NA	NA	NA	NA	NA	NA	NA	NA	NA	NA	NA	NA	NA	NA	NA	NA
chr13	46425508	46426238	731	9	1e-16	1.82e-07	0.000538415	0.00429863	0.0024311	SIAH3	chr13	46425508	46426263	756	11	2.88e-17	2.88e-08	0.000229929	0.00371035	0.00157734	SIAH3	chr13	46425210	46426026	817	11	3.37e-11	1.37e-05	0.0141454	0.321372	0.18836	SIAH3	chr13	46425210	46426263	1054	13	5.61e-68	2.85e-10	5.72e-07	0.323049	0.137975	SIAH3	665	Hyper	740	Hyper
chr19	46476963	46477546	NA	NA	NA	NA	NA	NA	NA	NA	chr19	46476963	46477546	584	7	1.69e-26	9.4e-11	7.5e-07	0.00293659	0.00137148	NA	NA	NA	NA	NA	NA	NA	NA	NA	NA	NA	NA	NA	NA	NA	NA	NA	NA	NA	NA	NA	NA	NA	NA	NA	NA	NA
chr19	46526100	46526863	NA	NA	NA	NA	NA	NA	NA	NA	chr19	46526100	46526863	764	11	8.01e-14	2.83e-06	0.0225481	0.00193993	0.00094935	PGLYRP1	NA	NA	NA	NA	NA	NA	NA	NA	NA	NA	NA	NA	NA	NA	NA	NA	NA	NA	NA	NA	NA	NA	NA	NA	NA	NA
chr17	46569950	46570606	NA	NA	NA	NA	NA	NA	NA	NA	chr17	46569950	46570606	657	7	1.85e-14	3.88e-08	0.00030979	-0.00137478	-0.000416737	NA	NA	NA	NA	NA	NA	NA	NA	NA	NA	NA	NA	NA	NA	NA	NA	NA	NA	NA	NA	NA	NA	NA	NA	NA	NA	NA
chr13	46626330	46627844	NA	NA	NA	NA	NA	NA	NA	NA	chr13	46626330	46627844	1515	13	3.52e-21	1.17e-08	9.36e-05	-0.00306581	-0.000136987	CPB2-AS1, ZC3H13, CPB2	NA	NA	NA	NA	NA	NA	NA	NA	NA	NA	NA	NA	NA	NA	NA	NA	NA	NA	NA	NA	NA	NA	NA	NA	NA	NA
chr17	46628663	46629804	NA	NA	NA	NA	NA	NA	NA	NA	chr17	46628663	46629804	1142	8	1.21e-13	3.34e-10	2.66e-06	0.00113024	0.000761622	HOXB-AS3, HOXB3	NA	NA	NA	NA	NA	NA	NA	NA	NA	NA	NA	NA	NA	NA	NA	NA	NA	NA	NA	NA	NA	NA	NA	NA	NA	NA
chr1	46668472	46669345	NA	NA	NA	NA	NA	NA	NA	NA	chr1	46668472	46669345	874	10	1.09e-24	1.84e-15	1.47e-11	0.00540623	0.00296391	LURAP1, POMGNT1	NA	NA	NA	NA	NA	NA	NA	NA	NA	NA	NA	NA	NA	NA	NA	NA	NA	NA	NA	NA	NA	NA	NA	NA	NA	NA
chr17	46675072	46676973	NA	NA	NA	NA	NA	NA	NA	NA	chr17	46675072	46676973	1902	7	7.49e-14	1.44e-07	0.00114493	0.0039658	0.000490062	HOXB-AS3, HOXB3, HOXB6	NA	NA	NA	NA	NA	NA	NA	NA	NA	NA	NA	NA	NA	NA	NA	NA	NA	NA	NA	NA	NA	NA	NA	NA	NA	NA
chr21	46706579	46708965	NA	NA	NA	NA	NA	NA	NA	NA	chr21	46706579	46708965	2387	18	2.85e-14	3.46e-07	0.00275655	0.00380134	0.00016272	BX322557.10, POFUT2	NA	NA	NA	NA	NA	NA	NA	NA	NA	NA	NA	NA	NA	NA	NA	NA	NA	NA	NA	NA	NA	NA	NA	NA	NA	NA
chr16	46722642	46724152	NA	NA	NA	NA	NA	NA	NA	NA	chr16	46722642	46724152	1511	17	1.55e-11	4.92e-06	0.0392855	-0.000537998	-0.000121305	ORC6, VPS35	NA	NA	NA	NA	NA	NA	NA	NA	NA	NA	NA	NA	NA	NA	NA	NA	NA	NA	NA	NA	NA	NA	NA	NA	NA	NA
chr22	46731129	46731750	NA	NA	NA	NA	NA	NA	NA	NA	chr22	46731129	46731750	622	12	2.73e-19	6.81e-08	0.000543074	-0.00240087	-0.000306864	TRMU	NA	NA	NA	NA	NA	NA	NA	NA	NA	NA	NA	NA	NA	NA	NA	NA	NA	NA	NA	NA	NA	NA	NA	NA	NA	NA
chr3	46759096	46760272	NA	NA	NA	NA	NA	NA	NA	NA	chr3	46759096	46760272	1177	11	1.71e-11	3.59e-06	0.0286665	0.00206087	0.000815245	PRSS50	NA	NA	NA	NA	NA	NA	NA	NA	NA	NA	NA	NA	NA	NA	NA	NA	NA	NA	NA	NA	NA	NA	NA	NA	NA	NA
chr19	46806404	46807660	1257	9	3.96e-15	8.87e-10	2.62e-06	0.0045136	0.0031322	HIF3A	chr19	46806117	46807660	1544	10	2.79e-10	1.81e-07	0.00144425	0.00298178	0.0011788	HIF3A	NA	NA	NA	NA	NA	NA	NA	NA	NA	NA	NA	NA	NA	NA	NA	NA	NA	NA	NA	NA	NA	NA	NA	NA	655	Hyper
chr17	46831306	46832919	NA	NA	NA	NA	NA	NA	NA	NA	chr17	46831306	46832919	1614	7	1.24e-10	6.89e-13	5.49e-09	-0.00215156	-0.00169945	NA	NA	NA	NA	NA	NA	NA	NA	NA	NA	NA	NA	NA	NA	NA	NA	NA	NA	NA	NA	NA	NA	NA	NA	NA	NA	NA
chr3	46853631	46854311	NA	NA	NA	NA	NA	NA	NA	NA	chr3	46853631	46854311	681	8	2.09e-22	4.53e-09	3.61e-05	0.00116381	0.000532988	PRSS50, PRSS45, PRSS44	NA	NA	NA	NA	NA	NA	NA	NA	NA	NA	NA	NA	NA	NA	NA	NA	NA	NA	NA	NA	NA	NA	NA	NA	NA	NA
chr16	46864715	46865519	NA	NA	NA	NA	NA	NA	NA	NA	chr16	46864715	46865519	805	8	3.16e-20	1.94e-09	1.55e-05	-0.00174132	-0.000695586	C16orf87	NA	NA	NA	NA	NA	NA	NA	NA	NA	NA	NA	NA	NA	NA	NA	NA	NA	NA	NA	NA	NA	NA	NA	NA	NA	NA
chr3	46874897	46876354	NA	NA	NA	NA	NA	NA	NA	NA	chr3	46874897	46876354	1458	14	1.17e-24	2.95e-12	2.36e-08	-0.00108708	-0.000512824	PRSS42	NA	NA	NA	NA	NA	NA	NA	NA	NA	NA	NA	NA	NA	NA	NA	NA	NA	NA	NA	NA	NA	NA	NA	NA	NA	NA
chr19	46915570	46917255	1686	13	5.88e-18	4.35e-13	1.28e-09	0.00356441	0.00174384	CCDC8	chr19	46915776	46917255	1480	12	7.04e-62	9.12e-29	7.27e-25	0.00312387	0.0018106	CCDC8	chr19	46915776	46917255	1480	7	1.3e-10	1.21e-07	0.000124259	0.295833	0.192115	CCDC8	chr19	46915351	46917255	1905	9	7.96e-28	1.69e-07	0.000340392	0.153568	0.0954079	CCDC8	693	Hyper	332	Hyper
chr16	46918160	46919194	NA	NA	NA	NA	NA	NA	NA	NA	chr16	46918160	46919194	1035	14	5.84e-19	2.85e-08	0.00022714	0.00204163	0.000441444	GPT2	NA	NA	NA	NA	NA	NA	NA	NA	NA	NA	NA	NA	NA	NA	NA	NA	NA	NA	NA	NA	NA	NA	NA	NA	NA	NA
chr3	46922486	46924113	NA	NA	NA	NA	NA	NA	NA	NA	chr3	46922486	46924113	1628	9	3.4e-13	1.88e-09	1.5e-05	-0.00183163	0.000192397	PTH1R, MYL3	NA	NA	NA	NA	NA	NA	NA	NA	NA	NA	NA	NA	NA	NA	NA	NA	NA	NA	NA	NA	NA	NA	NA	NA	NA	NA
chr4	46994748	46995821	NA	NA	NA	NA	NA	NA	NA	NA	chr4	46994748	46995821	1074	11	7.3e-14	4.32e-10	3.45e-06	0.00300451	0.00133013	GABRB1, GABRA4	NA	NA	NA	NA	NA	NA	NA	NA	NA	NA	NA	NA	NA	NA	NA	NA	NA	NA	NA	NA	NA	NA	NA	NA	NA	NA
chr16	47007486	47008697	NA	NA	NA	NA	NA	NA	NA	NA	chr16	47007486	47008697	1212	10	6.17e-14	5.05e-08	0.000402892	-0.00155766	-0.000408825	RP11-169E6.1, DNAJA2	NA	NA	NA	NA	NA	NA	NA	NA	NA	NA	NA	NA	NA	NA	NA	NA	NA	NA	NA	NA	NA	NA	NA	NA	NA	NA
chr1	47009446	47010223	NA	NA	NA	NA	NA	NA	NA	NA	chr1	47009446	47010223	778	7	3.41e-29	6.27e-18	5e-14	0.00389393	0.0025058	MKNK1-AS1	NA	NA	NA	NA	NA	NA	NA	NA	NA	NA	NA	NA	NA	NA	NA	NA	NA	NA	NA	NA	NA	NA	NA	NA	NA	NA
chr21	47062264	47063285	NA	NA	NA	NA	NA	NA	NA	NA	chr21	47062264	47063285	1022	7	3.59e-14	2.56e-08	0.000204279	0.00224759	0.000925432	NA	NA	NA	NA	NA	NA	NA	NA	NA	NA	NA	NA	NA	NA	NA	NA	NA	NA	NA	NA	NA	NA	NA	NA	NA	NA	NA
chr1	47069653	47070178	NA	NA	NA	NA	NA	NA	NA	NA	chr1	47069653	47070178	526	9	1.54e-19	3.41e-09	2.72e-05	-0.00155254	-0.000397453	MKNK1	NA	NA	NA	NA	NA	NA	NA	NA	NA	NA	NA	NA	NA	NA	NA	NA	NA	NA	NA	NA	NA	NA	NA	NA	NA	NA
chr17	47074881	47075880	1000	9	3.28e-09	1.01e-06	0.00299204	0.00177717	0.000650531	IGF2BP1	chr17	47073436	47075880	2445	22	5.35e-31	1.93e-12	1.54e-08	0.00210913	0.000491266	IGF2BP1, RP11-501C14.5	NA	NA	NA	NA	NA	NA	NA	NA	NA	NA	NA	NA	NA	NA	NA	NA	NA	NA	NA	NA	NA	NA	NA	NA	738	Hyper
chr1	47082037	47082869	NA	NA	NA	NA	NA	NA	NA	NA	chr1	47082037	47082869	833	11	8.53e-09	3.06e-06	0.0244168	-0.00132709	-0.000555915	MKNK1, MOB3C	NA	NA	NA	NA	NA	NA	NA	NA	NA	NA	NA	NA	NA	NA	NA	NA	NA	NA	NA	NA	NA	NA	NA	NA	NA	NA
chr13	47126300	47127740	NA	NA	NA	NA	NA	NA	NA	NA	chr13	47126300	47127740	1441	10	6.71e-22	1.44e-08	0.00011495	-0.0032349	-0.00087077	LRCH1	NA	NA	NA	NA	NA	NA	NA	NA	NA	NA	NA	NA	NA	NA	NA	NA	NA	NA	NA	NA	NA	NA	NA	NA	NA	NA
chr1	47132647	47134188	NA	NA	NA	NA	NA	NA	NA	NA	chr1	47132647	47134188	1542	8	4.19e-15	4.62e-09	3.68e-05	-0.0010682	-0.000581806	ATPAF1, EFCAB14	NA	NA	NA	NA	NA	NA	NA	NA	NA	NA	NA	NA	NA	NA	NA	NA	NA	NA	NA	NA	NA	NA	NA	NA	NA	NA
chr2	47168440	47169299	NA	NA	NA	NA	NA	NA	NA	NA	chr2	47168440	47169299	860	13	1.06e-21	4.11e-06	0.0327488	-0.000871982	-0.000261702	TTC7A, MCFD2	NA	NA	NA	NA	NA	NA	NA	NA	NA	NA	NA	NA	NA	NA	NA	NA	NA	NA	NA	NA	NA	NA	NA	NA	NA	NA
chr16	47177175	47178359	1185	11	7.07e-10	5.23e-06	0.0154403	0.00386483	0.0010332	RP11-329J18.2, NETO2	chr16	47176710	47178359	1650	12	1.01e-68	1.08e-28	8.59e-25	0.00588898	0.00151229	RP11-329J18.2, NETO2	NA	NA	NA	NA	NA	NA	NA	NA	NA	NA	NA	NA	NA	NA	NA	NA	NA	NA	NA	NA	NA	NA	NA	NA	649	Hyper
chr12	47224823	47226453	NA	NA	NA	NA	NA	NA	NA	NA	chr12	47224823	47226453	1631	9	3.67e-13	2.18e-13	1.74e-09	0.00482487	0.00227241	SLC38A4	NA	NA	NA	NA	NA	NA	NA	NA	NA	NA	NA	NA	NA	NA	NA	NA	NA	NA	NA	NA	NA	NA	NA	NA	NA	NA
chr19	47248940	47249937	NA	NA	NA	NA	NA	NA	NA	NA	chr19	47248940	47249937	998	10	5.41e-16	2.08e-07	0.00166288	-0.00172648	-0.000615205	FKRP, STRN4	NA	NA	NA	NA	NA	NA	NA	NA	NA	NA	NA	NA	NA	NA	NA	NA	NA	NA	NA	NA	NA	NA	NA	NA	NA	NA
chr11	47270041	47270908	NA	NA	NA	NA	NA	NA	NA	NA	chr11	47270041	47270908	868	19	8.23e-26	2.19e-09	1.75e-05	-0.000761219	-0.000225225	NR1H3, ACP2	NA	NA	NA	NA	NA	NA	NA	NA	NA	NA	NA	NA	NA	NA	NA	NA	NA	NA	NA	NA	NA	NA	NA	NA	NA	NA
chr19	47287778	47289611	NA	NA	NA	NA	NA	NA	NA	NA	chr19	47287778	47289611	1834	11	3.51e-13	1.61e-11	1.28e-07	-0.00178663	-0.00106773	SLC1A5	NA	NA	NA	NA	NA	NA	NA	NA	NA	NA	NA	NA	NA	NA	NA	NA	NA	NA	NA	NA	NA	NA	NA	NA	NA	NA
chr17	47308042	47308929	NA	NA	NA	NA	NA	NA	NA	NA	chr17	47308042	47308929	888	10	3.03e-08	2.9e-07	0.00231438	-0.000775704	-0.000389246	PHOSPHO1	NA	NA	NA	NA	NA	NA	NA	NA	NA	NA	NA	NA	NA	NA	NA	NA	NA	NA	NA	NA	NA	NA	NA	NA	NA	NA
chr20	47443694	47444998	NA	NA	NA	NA	NA	NA	NA	NA	chr20	47443694	47444998	1305	8	1.59e-28	4.36e-16	3.48e-12	0.00258222	0.00108692	PREX1	NA	NA	NA	NA	NA	NA	NA	NA	NA	NA	NA	NA	NA	NA	NA	NA	NA	NA	NA	NA	NA	NA	NA	NA	NA	NA
chr17	47547353	47548821	NA	NA	NA	NA	NA	NA	NA	NA	chr17	47547353	47548821	1469	7	2.76e-27	8.51e-21	6.79e-17	0.00431984	0.00192758	RP11-81K2.1	NA	NA	NA	NA	NA	NA	NA	NA	NA	NA	NA	NA	NA	NA	NA	NA	NA	NA	NA	NA	NA	NA	NA	NA	NA	NA
chr11	47598769	47601881	NA	NA	NA	NA	NA	NA	NA	NA	chr11	47598769	47601881	3113	27	3.84e-20	4.56e-11	3.64e-07	-0.00179605	-0.000291612	NDUFS3, KBTBD4, KBTBD4	NA	NA	NA	NA	NA	NA	NA	NA	NA	NA	NA	NA	NA	NA	NA	NA	NA	NA	NA	NA	NA	NA	NA	NA	NA	NA
chr3	47620448	47621439	NA	NA	NA	NA	NA	NA	NA	NA	chr3	47620448	47621439	992	9	6.39e-15	3.83e-07	0.00305316	0.00140111	0.000409206	CSPG5	NA	NA	NA	NA	NA	NA	NA	NA	NA	NA	NA	NA	NA	NA	NA	NA	NA	NA	NA	NA	NA	NA	NA	NA	NA	NA
chr7	47621223	47621930	NA	NA	NA	NA	NA	NA	NA	NA	chr7	47621223	47621930	708	8	1.32e-11	5.92e-06	0.0472462	0.00283393	0.000426996	TNS3	NA	NA	NA	NA	NA	NA	NA	NA	NA	NA	NA	NA	NA	NA	NA	NA	NA	NA	NA	NA	NA	NA	NA	NA	NA	NA
chr1	47695321	47699163	NA	NA	NA	NA	NA	NA	NA	NA	chr1	47695321	47699163	3843	28	5.04e-48	9.12e-21	7.27e-17	0.00290385	0.000967949	RP1-18D14.7, TAL1	NA	NA	NA	NA	NA	NA	NA	NA	NA	NA	NA	NA	NA	NA	NA	NA	NA	NA	NA	NA	NA	NA	NA	NA	NA	NA
chr21	47705114	47706392	NA	NA	NA	NA	NA	NA	NA	NA	chr21	47705114	47706392	1279	11	2.11e-11	3.7e-07	0.00295466	-0.00128929	-0.000454704	YBEY, MCM3AP	NA	NA	NA	NA	NA	NA	NA	NA	NA	NA	NA	NA	NA	NA	NA	NA	NA	NA	NA	NA	NA	NA	NA	NA	NA	NA
chr11	47736132	47737706	NA	NA	NA	NA	NA	NA	NA	NA	chr11	47736132	47737706	1575	11	1.42e-08	1.69e-08	0.000134486	0.00154037	-0.000113101	AGBL2	NA	NA	NA	NA	NA	NA	NA	NA	NA	NA	NA	NA	NA	NA	NA	NA	NA	NA	NA	NA	NA	NA	NA	NA	NA	NA
chr11	47789056	47790035	NA	NA	NA	NA	NA	NA	NA	NA	chr11	47789056	47790035	980	9	4.43e-11	2.71e-08	0.000216089	-0.0015597	-0.000712024	NA	NA	NA	NA	NA	NA	NA	NA	NA	NA	NA	NA	NA	NA	NA	NA	NA	NA	NA	NA	NA	NA	NA	NA	NA	NA	NA
chr2	47797133	47799268	NA	NA	NA	NA	NA	NA	NA	NA	chr2	47797133	47799268	2136	13	3.16e-13	1.31e-12	1.05e-08	0.00215709	0.000959403	KCNK12	chr2	47796781	47798679	1899	9	2.97e-29	2.17e-14	2.23e-11	0.463346	0.280686	KCNK12	chr2	47796781	47800393	3613	14	3.63e-21	8.81e-13	1.77e-09	0.239946	0.0933896	AC138655.1, KCNK12	289	Hyper	NA	NA
chr20	47804552	47805154	NA	NA	NA	NA	NA	NA	NA	NA	chr20	47804552	47805154	603	9	1.94e-23	3.71e-08	0.00029627	-0.00192572	-0.000705607	STAU1	NA	NA	NA	NA	NA	NA	NA	NA	NA	NA	NA	NA	NA	NA	NA	NA	NA	NA	NA	NA	NA	NA	NA	NA	NA	NA
chr3	47823423	47823995	NA	NA	NA	NA	NA	NA	NA	NA	chr3	47823423	47823995	573	9	5e-14	4.03e-07	0.00321435	0.000456132	-0.000163566	SMARCC1	NA	NA	NA	NA	NA	NA	NA	NA	NA	NA	NA	NA	NA	NA	NA	NA	NA	NA	NA	NA	NA	NA	NA	NA	NA	NA
chr19	47842509	47844022	NA	NA	NA	NA	NA	NA	NA	NA	chr19	47842509	47844022	1514	7	6.55e-08	3.45e-08	0.000275349	-0.00148926	-0.000631067	C5AR2	NA	NA	NA	NA	NA	NA	NA	NA	NA	NA	NA	NA	NA	NA	NA	NA	NA	NA	NA	NA	NA	NA	NA	NA	NA	NA
chr19	47852304	47852819	NA	NA	NA	NA	NA	NA	NA	NA	chr19	47852304	47852819	516	10	9.33e-16	1.19e-06	0.00950372	-0.000797648	-0.000337837	DHX34	NA	NA	NA	NA	NA	NA	NA	NA	NA	NA	NA	NA	NA	NA	NA	NA	NA	NA	NA	NA	NA	NA	NA	NA	NA	NA
chr17	47865453	47866924	NA	NA	NA	NA	NA	NA	NA	NA	chr17	47865453	47866924	1472	17	3.03e-15	4.41e-07	0.00351729	0.00253925	0.00044673	KAT7, FAM117A	NA	NA	NA	NA	NA	NA	NA	NA	NA	NA	NA	NA	NA	NA	NA	NA	NA	NA	NA	NA	NA	NA	NA	NA	NA	NA
chr21	47877665	47879272	NA	NA	NA	NA	NA	NA	NA	NA	chr21	47877665	47879272	1608	14	1.31e-27	3.25e-06	0.0259405	-0.00200403	-0.000381124	DIP2A	NA	NA	NA	NA	NA	NA	NA	NA	NA	NA	NA	NA	NA	NA	NA	NA	NA	NA	NA	NA	NA	NA	NA	NA	NA	NA
chr22	48026884	48027921	NA	NA	NA	NA	NA	NA	NA	NA	chr22	48026884	48027921	1038	10	1.17e-31	1.56e-16	1.25e-12	-0.00165565	-0.000587651	RP11-191L9.4, LINC00898	NA	NA	NA	NA	NA	NA	NA	NA	NA	NA	NA	NA	NA	NA	NA	NA	NA	NA	NA	NA	NA	NA	NA	NA	NA	NA
chr17	48041301	48043596	NA	NA	NA	NA	NA	NA	NA	NA	chr17	48041301	48043596	2296	14	1.63e-29	2.26e-23	1.8e-19	0.00306723	0.0011516	RNU6-1313P	NA	NA	NA	NA	NA	NA	NA	NA	NA	NA	NA	NA	NA	NA	NA	NA	NA	NA	NA	NA	NA	NA	NA	NA	NA	NA
chr17	48046342	48047336	995	10	8.04e-10	9.99e-07	0.00295067	0.00137369	0.000537925	DLX4	chr17	48045130	48047123	1994	15	1.03e-17	1.1e-09	8.79e-06	0.00130809	5.93e-05	DLX4	NA	NA	NA	NA	NA	NA	NA	NA	NA	NA	NA	NA	NA	NA	NA	NA	NA	NA	NA	NA	NA	NA	NA	NA	751	Hyper
chr17	48070354	48073063	NA	NA	NA	NA	NA	NA	NA	NA	chr17	48070354	48073063	2710	21	5.04e-24	1.89e-17	1.51e-13	0.00206558	0.000221304	DLX3	NA	NA	NA	NA	NA	NA	NA	NA	NA	NA	NA	NA	NA	NA	NA	NA	NA	NA	NA	NA	NA	NA	NA	NA	NA	NA
chr20	48099146	48100238	1093	8	3.2e-12	8.55e-08	0.000252759	0.00345944	0.00175654	KCNB1	chr20	48099146	48100412	1267	9	4.47e-29	5.6e-13	4.46e-09	0.00379811	0.00153788	KCNB1	NA	NA	NA	NA	NA	NA	NA	NA	NA	NA	NA	NA	NA	NA	NA	NA	NA	NA	NA	NA	NA	NA	NA	NA	681	Hyper
chr7	48127925	48128877	NA	NA	NA	NA	NA	NA	NA	NA	chr7	48127925	48128877	953	18	6.96e-15	1.03e-08	8.24e-05	-0.00150172	-0.000356875	UPP1	NA	NA	NA	NA	NA	NA	NA	NA	NA	NA	NA	NA	NA	NA	NA	NA	NA	NA	NA	NA	NA	NA	NA	NA	NA	NA
chr14	48143434	48145588	2155	14	1.17e-26	3.44e-26	1.02e-22	0.00496011	0.00282085	MDGA2, MDGA2	chr14	48143434	48145588	2155	14	3.61e-37	8.92e-38	7.11e-34	0.0037349	0.00264228	MDGA2, MDGA2	NA	NA	NA	NA	NA	NA	NA	NA	NA	NA	NA	NA	NA	NA	NA	NA	NA	NA	NA	NA	NA	NA	NA	NA	117	Hyper
chr17	48172518	48173234	NA	NA	NA	NA	NA	NA	NA	NA	chr17	48172518	48173234	717	14	1.3e-23	7.28e-07	0.00581014	-0.00275324	-0.000754907	PDK2	NA	NA	NA	NA	NA	NA	NA	NA	NA	NA	NA	NA	NA	NA	NA	NA	NA	NA	NA	NA	NA	NA	NA	NA	NA	NA
chr19	48247714	48248735	NA	NA	NA	NA	NA	NA	NA	NA	chr19	48247714	48248735	1022	9	6.68e-11	1.99e-08	0.00015873	0.0013347	0.000269476	NA	NA	NA	NA	NA	NA	NA	NA	NA	NA	NA	NA	NA	NA	NA	NA	NA	NA	NA	NA	NA	NA	NA	NA	NA	NA	NA
chr17	48278778	48280432	NA	NA	NA	NA	NA	NA	NA	NA	chr17	48278778	48280432	1655	13	6.03e-39	2.96e-13	2.36e-09	0.00255861	0.000327308	COL1A1	NA	NA	NA	NA	NA	NA	NA	NA	NA	NA	NA	NA	NA	NA	NA	NA	NA	NA	NA	NA	NA	NA	NA	NA	NA	NA
chr10	48354852	48355286	NA	NA	NA	NA	NA	NA	NA	NA	chr10	48354852	48355286	435	8	5.6e-11	6.16e-06	0.0491707	-0.0014011	-0.000389399	ZNF488	NA	NA	NA	NA	NA	NA	NA	NA	NA	NA	NA	NA	NA	NA	NA	NA	NA	NA	NA	NA	NA	NA	NA	NA	NA	NA
chr12	48357026	48357560	NA	NA	NA	NA	NA	NA	NA	NA	chr12	48357026	48357560	535	10	3.18e-20	7.58e-08	0.000604974	-0.00184172	-0.000690911	TMEM106C	NA	NA	NA	NA	NA	NA	NA	NA	NA	NA	NA	NA	NA	NA	NA	NA	NA	NA	NA	NA	NA	NA	NA	NA	NA	NA
chr16	48419131	48420796	NA	NA	NA	NA	NA	NA	NA	NA	chr16	48419131	48420796	1666	7	2.33e-22	3.42e-07	0.00272937	-0.00131337	-0.000432851	SIAH1	NA	NA	NA	NA	NA	NA	NA	NA	NA	NA	NA	NA	NA	NA	NA	NA	NA	NA	NA	NA	NA	NA	NA	NA	NA	NA
chr15	48470205	48470973	NA	NA	NA	NA	NA	NA	NA	NA	chr15	48470205	48470973	769	10	1.26e-17	2.31e-10	1.85e-06	0.00182159	7.26e-05	MYEF2	NA	NA	NA	NA	NA	NA	NA	NA	NA	NA	NA	NA	NA	NA	NA	NA	NA	NA	NA	NA	NA	NA	NA	NA	NA	NA
chr17	48473505	48474564	NA	NA	NA	NA	NA	NA	NA	NA	chr17	48473505	48474564	1060	9	8.03e-13	1.15e-08	9.15e-05	-0.00128944	-0.000585992	RP1-117B12.4, LRRC59	NA	NA	NA	NA	NA	NA	NA	NA	NA	NA	NA	NA	NA	NA	NA	NA	NA	NA	NA	NA	NA	NA	NA	NA	NA	NA
chr15	48482853	48484469	NA	NA	NA	NA	NA	NA	NA	NA	chr15	48482853	48484469	1617	13	3.31e-22	5.97e-11	4.76e-07	0.00339054	0.00103602	CTXN2, SLC12A1, RP11-605F22.2, RP11-605F22.1	NA	NA	NA	NA	NA	NA	NA	NA	NA	NA	NA	NA	NA	NA	NA	NA	NA	NA	NA	NA	NA	NA	NA	NA	NA	NA
chr4	48484997	48486472	1476	13	4.21e-17	2.38e-07	0.000703597	0.00487859	0.00113427	SLC10A4	chr4	48484638	48486472	1835	15	7.99e-60	2.21e-45	1.76e-41	0.00394033	0.00174854	SLC10A4	NA	NA	NA	NA	NA	NA	NA	NA	NA	NA	NA	NA	NA	NA	NA	NA	NA	NA	NA	NA	NA	NA	NA	NA	455	Hyper
chr4	48492196	48493846	NA	NA	NA	NA	NA	NA	NA	NA	chr4	48492196	48493846	1651	8	2.67e-15	2.34e-09	1.87e-05	0.00257603	0.00100726	ZAR1	NA	NA	NA	NA	NA	NA	NA	NA	NA	NA	NA	NA	NA	NA	NA	NA	NA	NA	NA	NA	NA	NA	NA	NA	NA	NA
chr17	48502923	48503634	NA	NA	NA	NA	NA	NA	NA	NA	chr17	48502923	48503634	712	11	1.93e-18	4.97e-08	0.00039685	-0.00139517	-0.000229254	ACSF2	NA	NA	NA	NA	NA	NA	NA	NA	NA	NA	NA	NA	NA	NA	NA	NA	NA	NA	NA	NA	NA	NA	NA	NA	NA	NA
chr20	48530654	48533196	NA	NA	NA	NA	NA	NA	NA	NA	chr20	48530654	48533196	2543	16	3.31e-12	2.01e-10	1.6e-06	-0.00158587	-0.000505307	SPATA2	NA	NA	NA	NA	NA	NA	NA	NA	NA	NA	NA	NA	NA	NA	NA	NA	NA	NA	NA	NA	NA	NA	NA	NA	NA	NA
chr18	48556216	48557509	NA	NA	NA	NA	NA	NA	NA	NA	chr18	48556216	48557509	1294	11	1.92e-13	6.07e-08	0.000483984	-0.00104563	-0.000151227	RP11-729L2.2, SMAD4	NA	NA	NA	NA	NA	NA	NA	NA	NA	NA	NA	NA	NA	NA	NA	NA	NA	NA	NA	NA	NA	NA	NA	NA	NA	NA
chr12	48577213	48578724	NA	NA	NA	NA	NA	NA	NA	NA	chr12	48577213	48578724	1512	9	7.25e-29	4.49e-22	3.58e-18	0.00225854	0.000912238	C12orf68	NA	NA	NA	NA	NA	NA	NA	NA	NA	NA	NA	NA	NA	NA	NA	NA	NA	NA	NA	NA	NA	NA	NA	NA	NA	NA
chr17	48585216	48586147	NA	NA	NA	NA	NA	NA	NA	NA	chr17	48585216	48586147	932	14	1.61e-16	5.82e-07	0.00464103	0.00199614	0.000409821	MYCBPAP, RP11-94C24.6	NA	NA	NA	NA	NA	NA	NA	NA	NA	NA	NA	NA	NA	NA	NA	NA	NA	NA	NA	NA	NA	NA	NA	NA	NA	NA
chr17	48624201	48624694	NA	NA	NA	NA	NA	NA	NA	NA	chr17	48624201	48624694	494	9	4.24e-11	6.39e-07	0.00509906	-0.000797497	-0.000344402	SPATA20	NA	NA	NA	NA	NA	NA	NA	NA	NA	NA	NA	NA	NA	NA	NA	NA	NA	NA	NA	NA	NA	NA	NA	NA	NA	NA
chr3	48631834	48633441	NA	NA	NA	NA	NA	NA	NA	NA	chr3	48631834	48633441	1608	13	2.02e-14	4.72e-06	0.0376848	0.00211672	0.00075291	COL7A1	NA	NA	NA	NA	NA	NA	NA	NA	NA	NA	NA	NA	NA	NA	NA	NA	NA	NA	NA	NA	NA	NA	NA	NA	NA	NA
chr3	48693597	48695065	NA	NA	NA	NA	NA	NA	NA	NA	chr3	48693597	48695065	1469	8	6.28e-40	8.04e-25	6.41e-21	0.00595423	0.00305218	CELSR3	NA	NA	NA	NA	NA	NA	NA	NA	NA	NA	NA	NA	NA	NA	NA	NA	NA	NA	NA	NA	NA	NA	NA	NA	NA	NA
chr3	48699637	48700498	862	8	6.72e-30	8.04e-17	2.38e-13	0.00458408	0.0026358	CELSR3	chr3	48698519	48701061	2543	13	1.18e-29	2.78e-31	2.22e-27	0.0038263	0.00208516	CELSR3	NA	NA	NA	NA	NA	NA	NA	NA	NA	NA	NA	NA	NA	NA	NA	NA	NA	NA	NA	NA	NA	NA	NA	NA	233	Hyper
chr12	48722169	48723875	NA	NA	NA	NA	NA	NA	NA	NA	chr12	48722169	48723875	1707	10	9.53e-07	3.06e-07	0.00244387	-0.00122657	-0.000364594	H1FNT	NA	NA	NA	NA	NA	NA	NA	NA	NA	NA	NA	NA	NA	NA	NA	NA	NA	NA	NA	NA	NA	NA	NA	NA	NA	NA
chr18	48722878	48724424	NA	NA	NA	NA	NA	NA	NA	NA	chr18	48722878	48724424	1547	13	8.91e-15	4.22e-06	0.0336697	-0.00139236	-0.000320093	MEX3C	NA	NA	NA	NA	NA	NA	NA	NA	NA	NA	NA	NA	NA	NA	NA	NA	NA	NA	NA	NA	NA	NA	NA	NA	NA	NA
chr17	48796501	48797139	NA	NA	NA	NA	NA	NA	NA	NA	chr17	48796501	48797139	639	13	2.73e-18	1.76e-09	1.4e-05	-0.00227684	-0.000530028	LUC7L3	NA	NA	NA	NA	NA	NA	NA	NA	NA	NA	NA	NA	NA	NA	NA	NA	NA	NA	NA	NA	NA	NA	NA	NA	NA	NA
chr19	48823408	48825620	NA	NA	NA	NA	NA	NA	NA	NA	chr19	48823408	48825620	2213	15	1.24e-16	2.08e-11	1.66e-07	-0.00155607	-0.000630386	EMP3, CCDC114	NA	NA	NA	NA	NA	NA	NA	NA	NA	NA	NA	NA	NA	NA	NA	NA	NA	NA	NA	NA	NA	NA	NA	NA	NA	NA
chr8	48871710	48874244	NA	NA	NA	NA	NA	NA	NA	NA	chr8	48871710	48874244	2535	17	1.29e-09	4.68e-09	3.73e-05	-0.00130974	-0.000362729	MCM4, PRKDC	NA	NA	NA	NA	NA	NA	NA	NA	NA	NA	NA	NA	NA	NA	NA	NA	NA	NA	NA	NA	NA	NA	NA	NA	NA	NA
chr3	48884566	48885665	NA	NA	NA	NA	NA	NA	NA	NA	chr3	48884566	48885665	1100	16	1.06e-17	1.18e-08	9.38e-05	-0.00182259	-0.000410586	PRKAR2A-AS1, PRKAR2A	NA	NA	NA	NA	NA	NA	NA	NA	NA	NA	NA	NA	NA	NA	NA	NA	NA	NA	NA	NA	NA	NA	NA	NA	NA	NA
chr4	48908469	48909146	NA	NA	NA	NA	NA	NA	NA	NA	chr4	48908469	48909146	678	11	1.1e-19	2.38e-09	1.9e-05	-0.00288982	-0.000673288	OCIAD2	NA	NA	NA	NA	NA	NA	NA	NA	NA	NA	NA	NA	NA	NA	NA	NA	NA	NA	NA	NA	NA	NA	NA	NA	NA	NA
chr3	48935933	48936775	NA	NA	NA	NA	NA	NA	NA	NA	chr3	48935933	48936775	843	9	1.13e-25	8.92e-10	7.12e-06	-0.00168892	-0.000602827	SLC25A20	NA	NA	NA	NA	NA	NA	NA	NA	NA	NA	NA	NA	NA	NA	NA	NA	NA	NA	NA	NA	NA	NA	NA	NA	NA	NA
chr15	48936208	48938775	NA	NA	NA	NA	NA	NA	NA	NA	chr15	48936208	48938775	2568	13	2.69e-40	1.43e-28	1.14e-24	0.00493851	0.00240191	RP11-227D13.1, FBN1	chr15	48936335	48938775	2441	10	1.77e-28	1.46e-17	1.5e-14	0.473053	0.339066	RP11-227D13.1, FBN1	chr15	48936208	48939483	3276	13	9.06e-117	7.06e-16	1.42e-12	0.355863	0.17872	RP11-227D13.1, FBN1	178	Hyper	NA	NA
chr22	48943317	48946660	NA	NA	NA	NA	NA	NA	NA	NA	chr22	48943317	48946660	3344	8	1.68e-17	2.07e-17	1.66e-13	-0.00261515	-0.00144421	FAM19A5	NA	NA	NA	NA	NA	NA	NA	NA	NA	NA	NA	NA	NA	NA	NA	NA	NA	NA	NA	NA	NA	NA	NA	NA	NA	NA
chr19	48971524	48972670	NA	NA	NA	NA	NA	NA	NA	NA	chr19	48971524	48972670	1147	13	4.28e-16	1.4e-08	0.000111753	-0.00128618	-0.000336049	CTC-273B12.7, CYTH2, CTC-273B12.5	NA	NA	NA	NA	NA	NA	NA	NA	NA	NA	NA	NA	NA	NA	NA	NA	NA	NA	NA	NA	NA	NA	NA	NA	NA	NA
chr2	48982509	48983210	NA	NA	NA	NA	NA	NA	NA	NA	chr2	48982509	48983210	702	9	3.26e-27	8.68e-09	6.92e-05	0.00318713	0.00122495	STON1-GTF2A1L, LHCGR	NA	NA	NA	NA	NA	NA	NA	NA	NA	NA	NA	NA	NA	NA	NA	NA	NA	NA	NA	NA	NA	NA	NA	NA	NA	NA
chr3	49026934	49028925	NA	NA	NA	NA	NA	NA	NA	NA	chr3	49026934	49028925	1992	25	2.59e-36	3.63e-12	2.89e-08	-0.00154726	-0.00040798	P4HTM, RP13-131K19.2	NA	NA	NA	NA	NA	NA	NA	NA	NA	NA	NA	NA	NA	NA	NA	NA	NA	NA	NA	NA	NA	NA	NA	NA	NA	NA
chr3	49055596	49059985	NA	NA	NA	NA	NA	NA	NA	NA	chr3	49055596	49059985	4390	39	7.38e-19	6.34e-10	5.06e-06	-0.00146419	-0.000229857	NDUFAF3, DALRD3, MIR425, MIR191	NA	NA	NA	NA	NA	NA	NA	NA	NA	NA	NA	NA	NA	NA	NA	NA	NA	NA	NA	NA	NA	NA	NA	NA	NA	NA
chr3	49065746	49067151	NA	NA	NA	NA	NA	NA	NA	NA	chr3	49065746	49067151	1406	10	9.61e-13	3.14e-06	0.0250812	-0.00230048	-0.00047576	RP13-131K19.6, IMPDH2, QRICH1	NA	NA	NA	NA	NA	NA	NA	NA	NA	NA	NA	NA	NA	NA	NA	NA	NA	NA	NA	NA	NA	NA	NA	NA	NA	NA
chr19	49140338	49141420	NA	NA	NA	NA	NA	NA	NA	NA	chr19	49140338	49141420	1083	18	9.13e-22	4.55e-08	0.000362836	-0.00166825	-0.000366922	SEC1P, DBP, CA11	NA	NA	NA	NA	NA	NA	NA	NA	NA	NA	NA	NA	NA	NA	NA	NA	NA	NA	NA	NA	NA	NA	NA	NA	NA	NA
chr3	49236237	49237327	NA	NA	NA	NA	NA	NA	NA	NA	chr3	49236237	49237327	1091	9	5.3e-45	2.36e-19	1.88e-15	0.00385236	0.00172396	CCDC36	NA	NA	NA	NA	NA	NA	NA	NA	NA	NA	NA	NA	NA	NA	NA	NA	NA	NA	NA	NA	NA	NA	NA	NA	NA	NA
chr17	49242271	49244797	NA	NA	NA	NA	NA	NA	NA	NA	chr17	49242271	49244797	2527	23	3.19e-13	6.65e-11	5.31e-07	-0.00179845	8.31e-05	NME1-NME2, NME2	NA	NA	NA	NA	NA	NA	NA	NA	NA	NA	NA	NA	NA	NA	NA	NA	NA	NA	NA	NA	NA	NA	NA	NA	NA	NA
chr19	49249123	49250688	NA	NA	NA	NA	NA	NA	NA	NA	chr19	49249123	49250688	1566	9	7.63e-41	1.26e-25	1.01e-21	0.00537288	0.00320602	IZUMO1	NA	NA	NA	NA	NA	NA	NA	NA	NA	NA	NA	NA	NA	NA	NA	NA	NA	NA	NA	NA	NA	NA	NA	NA	NA	NA
chr12	49297569	49298070	NA	NA	NA	NA	NA	NA	NA	NA	chr12	49297569	49298070	502	7	7.36e-13	2.75e-08	0.000219051	0.00219071	0.00159709	CCDC65, RP11-302B13.1, RP11-302B13.5	NA	NA	NA	NA	NA	NA	NA	NA	NA	NA	NA	NA	NA	NA	NA	NA	NA	NA	NA	NA	NA	NA	NA	NA	NA	NA
chr20	49307959	49308830	NA	NA	NA	NA	NA	NA	NA	NA	chr20	49307959	49308830	872	11	9.66e-66	1.01e-31	8.03e-28	0.00584673	0.00312605	FAM65C	NA	NA	NA	NA	NA	NA	NA	NA	NA	NA	NA	NA	NA	NA	NA	NA	NA	NA	NA	NA	NA	NA	NA	NA	NA	NA
chr16	49311483	49312543	NA	NA	NA	NA	NA	NA	NA	NA	chr16	49311483	49312543	1061	7	1.26e-30	9.16e-18	7.31e-14	0.00535547	0.00270697	CBLN1	NA	NA	NA	NA	NA	NA	NA	NA	NA	NA	NA	NA	NA	NA	NA	NA	NA	NA	NA	NA	NA	NA	NA	NA	NA	NA
chr12	49364094	49366538	NA	NA	NA	NA	NA	NA	NA	NA	chr12	49364094	49366538	2445	16	1.71e-15	6.7e-15	5.34e-11	0.00124518	-1.7e-05	WNT10B	NA	NA	NA	NA	NA	NA	NA	NA	NA	NA	NA	NA	NA	NA	NA	NA	NA	NA	NA	NA	NA	NA	NA	NA	NA	NA
chr12	49371751	49374710	NA	NA	NA	NA	NA	NA	NA	NA	chr12	49371751	49374710	2960	18	8.23e-13	5.55e-12	4.43e-08	-0.00125964	-0.000175647	WNT1	NA	NA	NA	NA	NA	NA	NA	NA	NA	NA	NA	NA	NA	NA	NA	NA	NA	NA	NA	NA	NA	NA	NA	NA	NA	NA
chr3	49377369	49378271	NA	NA	NA	NA	NA	NA	NA	NA	chr3	49377369	49378271	903	11	1.74e-17	2e-09	1.59e-05	0.00245675	0.000759818	USP4	NA	NA	NA	NA	NA	NA	NA	NA	NA	NA	NA	NA	NA	NA	NA	NA	NA	NA	NA	NA	NA	NA	NA	NA	NA	NA
chr19	49403168	49404253	NA	NA	NA	NA	NA	NA	NA	NA	chr19	49403168	49404253	1086	13	1.34e-17	4.02e-10	3.21e-06	-0.00224918	-0.000504383	NUCB1	NA	NA	NA	NA	NA	NA	NA	NA	NA	NA	NA	NA	NA	NA	NA	NA	NA	NA	NA	NA	NA	NA	NA	NA	NA	NA
chr3	49448871	49450564	NA	NA	NA	NA	NA	NA	NA	NA	chr3	49448871	49450564	1694	17	8e-15	6.61e-07	0.00527085	-0.00133496	-0.000339774	TCTA, RHOA	NA	NA	NA	NA	NA	NA	NA	NA	NA	NA	NA	NA	NA	NA	NA	NA	NA	NA	NA	NA	NA	NA	NA	NA	NA	NA
chr3	49459855	49460566	NA	NA	NA	NA	NA	NA	NA	NA	chr3	49459855	49460566	712	11	2.61e-12	1.59e-06	0.012692	0.00112128	0.000632942	NICN1-AS1, AMT, NICN1	NA	NA	NA	NA	NA	NA	NA	NA	NA	NA	NA	NA	NA	NA	NA	NA	NA	NA	NA	NA	NA	NA	NA	NA	NA	NA
chr8	49468296	49469775	1480	12	4.01e-14	1.62e-07	0.000477955	0.0043924	0.00076866	RP11-770E5.1, RP11-567J20.2	chr8	49468296	49469560	1265	11	2.23e-76	5.06e-20	4.04e-16	0.00620489	0.00278512	RP11-770E5.1, RP11-567J20.2	NA	NA	NA	NA	NA	NA	NA	NA	NA	NA	NA	NA	NA	NA	NA	NA	NA	NA	NA	NA	NA	NA	NA	NA	644	Hyper
chr12	49524541	49527755	NA	NA	NA	NA	NA	NA	NA	NA	chr12	49524541	49527755	3215	18	1.98e-29	2.17e-12	1.73e-08	-0.00254509	-0.000616961	RP11-386G11.10, TUBA1B, Y_RNA	NA	NA	NA	NA	NA	NA	NA	NA	NA	NA	NA	NA	NA	NA	NA	NA	NA	NA	NA	NA	NA	NA	NA	NA	NA	NA
chr20	49638661	49640143	NA	NA	NA	NA	NA	NA	NA	NA	chr20	49638661	49640143	1483	7	4.99e-18	1.66e-10	1.32e-06	0.00292018	0.00144739	KCNG1	NA	NA	NA	NA	NA	NA	NA	NA	NA	NA	NA	NA	NA	NA	NA	NA	NA	NA	NA	NA	NA	NA	NA	NA	NA	NA
chr6	49681178	49681851	NA	NA	NA	NA	NA	NA	NA	NA	chr6	49681178	49681851	674	11	8.36e-16	6.54e-12	5.22e-08	0.0025526	0.00220436	CRISP2	NA	NA	NA	NA	NA	NA	NA	NA	NA	NA	NA	NA	NA	NA	NA	NA	NA	NA	NA	NA	NA	NA	NA	NA	NA	NA
chr3	49755422	49757016	NA	NA	NA	NA	NA	NA	NA	NA	chr3	49755422	49757016	1595	10	1.54e-37	1.6e-15	1.27e-11	0.00534199	0.0013005	RNF123, AMIGO3, GMPPB	NA	NA	NA	NA	NA	NA	NA	NA	NA	NA	NA	NA	NA	NA	NA	NA	NA	NA	NA	NA	NA	NA	NA	NA	NA	NA
chr3	49760915	49762132	NA	NA	NA	NA	NA	NA	NA	NA	chr3	49760915	49762132	1218	10	5.15e-19	2.88e-07	0.00229399	-0.000851	-0.00035643	AMIGO3, GMPPB, IP6K1	NA	NA	NA	NA	NA	NA	NA	NA	NA	NA	NA	NA	NA	NA	NA	NA	NA	NA	NA	NA	NA	NA	NA	NA	NA	NA
chr13	49792767	49794681	NA	NA	NA	NA	NA	NA	NA	NA	chr13	49792767	49794681	1915	9	5.4e-44	1.23e-26	9.8e-23	0.0037162	0.00202398	MLNR	NA	NA	NA	NA	NA	NA	NA	NA	NA	NA	NA	NA	NA	NA	NA	NA	NA	NA	NA	NA	NA	NA	NA	NA	NA	NA
chr10	49812686	49813434	NA	NA	NA	NA	NA	NA	NA	NA	chr10	49812686	49813434	749	11	9.33e-20	1.03e-10	8.19e-07	-0.00141444	-0.000433546	ARHGAP22	NA	NA	NA	NA	NA	NA	NA	NA	NA	NA	NA	NA	NA	NA	NA	NA	NA	NA	NA	NA	NA	NA	NA	NA	NA	NA
chr13	49821654	49822903	NA	NA	NA	NA	NA	NA	NA	NA	chr13	49821654	49822903	1250	16	5.67e-10	5.49e-06	0.0437568	0.000685228	-9.29e-05	CDADC1	NA	NA	NA	NA	NA	NA	NA	NA	NA	NA	NA	NA	NA	NA	NA	NA	NA	NA	NA	NA	NA	NA	NA	NA	NA	NA
chr18	49866548	49868552	2005	12	1.6e-10	3.78e-11	1.12e-07	0.00418381	0.00216801	DCC	chr18	49867117	49868552	1436	11	7.51e-24	9.89e-19	7.89e-15	0.00412355	0.00200056	DCC	NA	NA	NA	NA	NA	NA	NA	NA	NA	NA	NA	NA	NA	NA	NA	NA	NA	NA	NA	NA	NA	NA	NA	NA	508	Hyper
chr19	49926276	49927244	NA	NA	NA	NA	NA	NA	NA	NA	chr19	49926276	49927244	969	9	8.2e-28	1.46e-06	0.0116135	0.00322553	0.00102968	GFY, PTH2	NA	NA	NA	NA	NA	NA	NA	NA	NA	NA	NA	NA	NA	NA	NA	NA	NA	NA	NA	NA	NA	NA	NA	NA	NA	NA
chr19	49935823	49937176	1354	7	2.99e-14	2.08e-11	6.13e-08	0.00243748	0.00159883	SLC17A7	chr19	49935823	49937176	1354	7	2.73e-18	2.07e-12	1.65e-08	0.00229113	0.00119665	SLC17A7	NA	NA	NA	NA	NA	NA	NA	NA	NA	NA	NA	NA	NA	NA	NA	NA	NA	NA	NA	NA	NA	NA	NA	NA	563	Hyper
chr3	49940853	49942243	NA	NA	NA	NA	NA	NA	NA	NA	chr3	49940853	49942243	1391	16	4.56e-11	3.21e-07	0.00256131	-0.0014514	-0.000458845	CTD-2330K9.2, CTD-2330K9.3, MST1R	NA	NA	NA	NA	NA	NA	NA	NA	NA	NA	NA	NA	NA	NA	NA	NA	NA	NA	NA	NA	NA	NA	NA	NA	NA	NA
chr19	49954649	49956506	NA	NA	NA	NA	NA	NA	NA	NA	chr19	49954649	49956506	1858	12	1.29e-16	3.24e-10	2.59e-06	-0.00102848	-0.000391729	ALDH16A1, PIH1D1	NA	NA	NA	NA	NA	NA	NA	NA	NA	NA	NA	NA	NA	NA	NA	NA	NA	NA	NA	NA	NA	NA	NA	NA	NA	NA
chr19	49990882	49994336	NA	NA	NA	NA	NA	NA	NA	NA	chr19	49990882	49994336	3455	21	5.5e-25	4.97e-20	3.96e-16	-0.00287709	-0.00089255	CTD-3148I10.15, RPL13A, SNORD32A, SNORD33, SNORD34	NA	NA	NA	NA	NA	NA	NA	NA	NA	NA	NA	NA	NA	NA	NA	NA	NA	NA	NA	NA	NA	NA	NA	NA	NA	NA
chr13	50069913	50070766	NA	NA	NA	NA	NA	NA	NA	NA	chr13	50069913	50070766	854	10	2.07e-21	6.58e-13	5.25e-09	0.0027939	0.00102856	PHF11	NA	NA	NA	NA	NA	NA	NA	NA	NA	NA	NA	NA	NA	NA	NA	NA	NA	NA	NA	NA	NA	NA	NA	NA	NA	NA
chr14	50087093	50088598	NA	NA	NA	NA	NA	NA	NA	NA	chr14	50087093	50088598	1506	17	1.57e-15	1.37e-06	0.0108893	-0.0017519	-0.000283173	MGAT2, RPL36AL, RP11-649E7.5	NA	NA	NA	NA	NA	NA	NA	NA	NA	NA	NA	NA	NA	NA	NA	NA	NA	NA	NA	NA	NA	NA	NA	NA	NA	NA
chr14	50100815	50102422	NA	NA	NA	NA	NA	NA	NA	NA	chr14	50100815	50102422	1608	14	1.32e-09	7.27e-08	0.000579841	-0.00156903	-0.000335813	DNAAF2	NA	NA	NA	NA	NA	NA	NA	NA	NA	NA	NA	NA	NA	NA	NA	NA	NA	NA	NA	NA	NA	NA	NA	NA	NA	NA
chr12	50134833	50136105	NA	NA	NA	NA	NA	NA	NA	NA	chr12	50134833	50136105	1273	21	5.66e-38	6.45e-09	5.15e-05	-0.00150826	-0.000358332	TMBIM6	NA	NA	NA	NA	NA	NA	NA	NA	NA	NA	NA	NA	NA	NA	NA	NA	NA	NA	NA	NA	NA	NA	NA	NA	NA	NA
chr14	50159532	50160307	NA	NA	NA	NA	NA	NA	NA	NA	chr14	50159532	50160307	776	10	6.54e-14	3.49e-07	0.00278364	-0.00150207	-0.000375391	KLHDC1	NA	NA	NA	NA	NA	NA	NA	NA	NA	NA	NA	NA	NA	NA	NA	NA	NA	NA	NA	NA	NA	NA	NA	NA	NA	NA
chr13	50159387	50160350	NA	NA	NA	NA	NA	NA	NA	NA	chr13	50159387	50160350	964	10	2.1e-21	3.4e-07	0.00270848	-0.00254642	-0.000530691	RCBTB1	NA	NA	NA	NA	NA	NA	NA	NA	NA	NA	NA	NA	NA	NA	NA	NA	NA	NA	NA	NA	NA	NA	NA	NA	NA	NA
chr19	50179398	50181103	NA	NA	NA	NA	NA	NA	NA	NA	chr19	50179398	50181103	1706	13	1.46e-13	5.28e-06	0.0421451	0.00124024	-0.000117894	PRMT1	NA	NA	NA	NA	NA	NA	NA	NA	NA	NA	NA	NA	NA	NA	NA	NA	NA	NA	NA	NA	NA	NA	NA	NA	NA	NA
chr14	50234146	50235219	NA	NA	NA	NA	NA	NA	NA	NA	chr14	50234146	50235219	1074	16	8.72e-27	6.24e-09	4.98e-05	-0.00181719	-0.00039499	KLHDC2	NA	NA	NA	NA	NA	NA	NA	NA	NA	NA	NA	NA	NA	NA	NA	NA	NA	NA	NA	NA	NA	NA	NA	NA	NA	NA
chr17	50235279	50237844	2566	28	4.23e-31	2.85e-20	8.42e-17	0.0029974	0.00168571	CA10	chr17	50235279	50237844	2566	28	3.47e-47	3.15e-53	2.51e-49	0.00432484	0.00199523	CA10	chr17	50235279	50237315	2037	13	2.17e-17	5.93e-11	6.11e-08	0.447544	0.238121	CA10	chr17	50235279	50237844	2566	19	4.5e-102	3.5e-18	7.04e-15	0.269626	0.12791	CA10	285	Hyper	84	Hyper
chr19	50249464	50250595	NA	NA	NA	NA	NA	NA	NA	NA	chr19	50249464	50250595	1132	8	4.34e-15	7.17e-09	5.72e-05	0.00193146	0.000460328	TSKS	NA	NA	NA	NA	NA	NA	NA	NA	NA	NA	NA	NA	NA	NA	NA	NA	NA	NA	NA	NA	NA	NA	NA	NA	NA	NA
chr5	50265407	50265924	518	7	6.04e-28	6.45e-10	1.91e-06	0.00542665	0.00201078	CTD-2089N3.3, CTD-2089N3.2	chr5	50264516	50266394	1879	15	2.32e-73	4.54e-34	3.62e-30	0.00532769	0.00210567	CTD-2089N3.3, CTD-2089N3.2	NA	NA	NA	NA	NA	NA	NA	NA	NA	NA	NA	NA	NA	NA	NA	NA	NA	NA	NA	NA	NA	NA	NA	NA	392	Hyper
chr10	50323127	50324176	NA	NA	NA	NA	NA	NA	NA	NA	chr10	50323127	50324176	1050	7	4.14e-38	2.53e-20	2.02e-16	0.00246695	0.00156007	VSTM4	NA	NA	NA	NA	NA	NA	NA	NA	NA	NA	NA	NA	NA	NA	NA	NA	NA	NA	NA	NA	NA	NA	NA	NA	NA	NA
chr7	50343052	50344331	NA	NA	NA	NA	NA	NA	NA	NA	chr7	50343052	50344331	1280	7	4.6e-22	2.38e-14	1.9e-10	0.0023931	0.00150616	IKZF1	chr7	50343131	50344724	1594	9	7.2e-13	1.22e-09	1.26e-06	0.432378	0.284781	IKZF1	chr7	50343131	50344724	1594	9	3.23e-71	1.3e-13	2.61e-10	0.417406	0.251088	IKZF1	443	Hyper	NA	NA
chr3	50358322	50359583	NA	NA	NA	NA	NA	NA	NA	NA	chr3	50358322	50359583	1262	12	6.71e-14	6.01e-07	0.00479452	-0.00120651	-0.000191229	HYAL2, TUSC2	NA	NA	NA	NA	NA	NA	NA	NA	NA	NA	NA	NA	NA	NA	NA	NA	NA	NA	NA	NA	NA	NA	NA	NA	NA	NA
chr20	50417972	50419348	NA	NA	NA	NA	NA	NA	NA	NA	chr20	50417972	50419348	1377	10	3.8e-19	3.09e-10	2.46e-06	0.00154034	0.000488127	SALL4	NA	NA	NA	NA	NA	NA	NA	NA	NA	NA	NA	NA	NA	NA	NA	NA	NA	NA	NA	NA	NA	NA	NA	NA	NA	NA
chr22	50468964	50470537	NA	NA	NA	NA	NA	NA	NA	NA	chr22	50468964	50470537	1574	7	8.12e-22	1.41e-11	1.12e-07	-0.00289737	-0.00128134	TTLL8	NA	NA	NA	NA	NA	NA	NA	NA	NA	NA	NA	NA	NA	NA	NA	NA	NA	NA	NA	NA	NA	NA	NA	NA	NA	NA
chr1	50489240	50489827	588	14	3.63e-12	1.42e-06	0.0042049	0.00278791	0.00154439	AGBL4	chr1	50489240	50490145	906	15	4.73e-52	5.95e-31	4.75e-27	0.00266143	0.00154346	AGBL4	NA	NA	NA	NA	NA	NA	NA	NA	NA	NA	NA	NA	NA	NA	NA	NA	NA	NA	NA	NA	NA	NA	NA	NA	599	Hyper
chr10	50506293	50507130	NA	NA	NA	NA	NA	NA	NA	NA	chr10	50506293	50507130	838	8	1.28e-56	1.91e-14	1.52e-10	0.00289485	0.0010847	C10orf71-AS1	NA	NA	NA	NA	NA	NA	NA	NA	NA	NA	NA	NA	NA	NA	NA	NA	NA	NA	NA	NA	NA	NA	NA	NA	NA	NA
chr1	50513443	50514460	1018	12	2.39e-28	1.47e-10	4.36e-07	0.00301284	0.00127065	ELAVL4	chr1	50513166	50514460	1295	13	4.57e-68	1.39e-25	1.11e-21	0.00382173	0.0019665	ELAVL4	chr1	50513166	50514460	1295	10	3.85e-14	5.9e-08	6.07e-05	0.353521	0.226806	ELAVL4	chr1	50513166	50514460	1295	11	1.6e-74	4.27e-11	8.58e-08	0.197159	0.114979	ELAVL4	578	Hyper	444	Hyper
chr22	50523686	50524691	NA	NA	NA	NA	NA	NA	NA	NA	chr22	50523686	50524691	1006	14	4.92e-10	4.8e-06	0.0382665	0.00181605	0.000581843	MLC1	NA	NA	NA	NA	NA	NA	NA	NA	NA	NA	NA	NA	NA	NA	NA	NA	NA	NA	NA	NA	NA	NA	NA	NA	NA	NA
chr22	50527958	50529071	NA	NA	NA	NA	NA	NA	NA	NA	chr22	50527958	50529071	1114	15	1.27e-51	2.39e-18	1.91e-14	0.00347404	0.00122756	MOV10L1	NA	NA	NA	NA	NA	NA	NA	NA	NA	NA	NA	NA	NA	NA	NA	NA	NA	NA	NA	NA	NA	NA	NA	NA	NA	NA
chr2	50573485	50575098	1614	12	2.9e-11	9.92e-10	2.93e-06	0.00269282	0.00168136	NRXN1	chr2	50574196	50575098	903	11	4.68e-36	2.3e-28	1.83e-24	0.00299232	0.00221851	NRXN1	NA	NA	NA	NA	NA	NA	NA	NA	NA	NA	NA	NA	NA	NA	NA	NA	NA	NA	NA	NA	NA	NA	NA	NA	451	Hyper
chr16	50581404	50582453	NA	NA	NA	NA	NA	NA	NA	NA	chr16	50581404	50582453	1050	9	1.66e-14	5.2e-06	0.0414729	-0.000544044	-0.000217138	NKD1	NA	NA	NA	NA	NA	NA	NA	NA	NA	NA	NA	NA	NA	NA	NA	NA	NA	NA	NA	NA	NA	NA	NA	NA	NA	NA
chr10	50603612	50604518	NA	NA	NA	NA	NA	NA	NA	NA	chr10	50603612	50604518	907	12	5.96e-46	4.3e-07	0.00343407	0.00425359	0.000600824	NA	NA	NA	NA	NA	NA	NA	NA	NA	NA	NA	NA	NA	NA	NA	NA	NA	NA	NA	NA	NA	NA	NA	NA	NA	NA	NA
chr3	50604909	50606708	NA	NA	NA	NA	NA	NA	NA	NA	chr3	50604909	50606708	1800	15	1.79e-13	2.17e-06	0.017329	-0.00134938	-0.000249698	HEMK1, C3orf18	NA	NA	NA	NA	NA	NA	NA	NA	NA	NA	NA	NA	NA	NA	NA	NA	NA	NA	NA	NA	NA	NA	NA	NA	NA	NA
chr22	50628383	50629224	NA	NA	NA	NA	NA	NA	NA	NA	chr22	50628383	50629224	842	8	4.02e-22	5.01e-16	4e-12	-0.00222146	-0.00131633	TRABD	NA	NA	NA	NA	NA	NA	NA	NA	NA	NA	NA	NA	NA	NA	NA	NA	NA	NA	NA	NA	NA	NA	NA	NA	NA	NA
chr22	50638762	50639485	NA	NA	NA	NA	NA	NA	NA	NA	chr22	50638762	50639485	724	7	1.12e-13	5.05e-06	0.0403137	-0.00178952	-0.000383769	SELO, RP3-402G11.26	NA	NA	NA	NA	NA	NA	NA	NA	NA	NA	NA	NA	NA	NA	NA	NA	NA	NA	NA	NA	NA	NA	NA	NA	NA	NA
chr15	50646099	50647856	NA	NA	NA	NA	NA	NA	NA	NA	chr15	50646099	50647856	1758	23	7.98e-26	2.31e-10	1.84e-06	-0.00316408	-0.000545232	GABPB1-AS1, GABPB1	NA	NA	NA	NA	NA	NA	NA	NA	NA	NA	NA	NA	NA	NA	NA	NA	NA	NA	NA	NA	NA	NA	NA	NA	NA	NA
chr22	50682691	50684054	NA	NA	NA	NA	NA	NA	NA	NA	chr22	50682691	50684054	1364	15	4.15e-17	1.6e-08	0.000127524	-0.0010144	-0.000260334	TUBGCP6, HDAC10, MAPK12	NA	NA	NA	NA	NA	NA	NA	NA	NA	NA	NA	NA	NA	NA	NA	NA	NA	NA	NA	NA	NA	NA	NA	NA	NA	NA
chr6	50690647	50692762	NA	NA	NA	NA	NA	NA	NA	NA	chr6	50690647	50692762	2116	9	3.22e-25	7.62e-22	6.07e-18	0.00380082	0.00239896	TFAP2D	NA	NA	NA	NA	NA	NA	NA	NA	NA	NA	NA	NA	NA	NA	NA	NA	NA	NA	NA	NA	NA	NA	NA	NA	NA	NA
chr13	50706583	50708043	NA	NA	NA	NA	NA	NA	NA	NA	chr13	50706583	50708043	1461	11	1.34e-47	1.44e-30	1.15e-26	0.00346372	0.0021915	DLEU1	chr13	50706583	50707753	1171	9	1.9e-16	6.09e-08	6.27e-05	0.3404	0.165731	DLEU1	chr13	50706583	50708043	1461	11	5.99e-50	5.19e-09	1.04e-05	0.29648	0.122244	DLEU1	638	Hyper	NA	NA
chr22	50709221	50710746	NA	NA	NA	NA	NA	NA	NA	NA	chr22	50709221	50710746	1526	9	4.91e-09	3.04e-08	0.000242542	-0.00198745	-0.000465979	NA	NA	NA	NA	NA	NA	NA	NA	NA	NA	NA	NA	NA	NA	NA	NA	NA	NA	NA	NA	NA	NA	NA	NA	NA	NA	NA
chr20	50720908	50722929	2022	12	1.66e-07	1.95e-07	0.000575564	0.00259713	0.0012987	ZFP64	chr20	50720731	50722929	2199	13	2.28e-34	1.99e-24	1.58e-20	0.00414706	0.00170814	ZFP64	NA	NA	NA	NA	NA	NA	NA	NA	NA	NA	NA	NA	NA	NA	NA	NA	NA	NA	NA	NA	NA	NA	NA	NA	607	Hyper
chr6	50787361	50789471	NA	NA	NA	NA	NA	NA	NA	NA	chr6	50787361	50789471	2111	9	4.06e-21	9.34e-16	7.45e-12	0.00241915	0.00144712	TFAP2B	NA	NA	NA	NA	NA	NA	NA	NA	NA	NA	NA	NA	NA	NA	NA	NA	NA	NA	NA	NA	NA	NA	NA	NA	NA	NA
chr10	50816854	50818911	2058	13	3.93e-24	1.19e-24	3.53e-21	0.00578135	0.00209295	CHAT, SLC18A3	chr10	50816854	50818911	2058	14	1.5e-47	8.42e-50	6.72e-46	0.00522772	0.00229351	CHAT, SLC18A3	chr10	50816917	50820803	3887	17	3.06e-29	3.12e-24	3.22e-21	0.56178	0.231212	CHAT, SLC18A3	chr10	50816262	50822752	6491	33	1.61e-98	8.26e-15	1.66e-11	0.426084	0.102222	CHAT, SLC18A3	147	Hyper	80	Hyper
chr6	50817157	50818424	1268	8	2.26e-14	2.01e-10	5.95e-07	0.00234655	0.001776	NA	chr6	50817157	50819054	1898	11	7.25e-33	2.2e-38	1.76e-34	0.00332194	0.002462	NA	chr6	50817157	50818181	1025	9	2.93e-10	9.82e-07	0.00101194	0.316949	0.195321	NA	chr6	50817157	50819236	2080	15	1.43e-59	8.75e-12	1.76e-08	0.300296	0.127171	NA	590	Hyper	329	Hyper
chr10	50819928	50822752	NA	NA	NA	NA	NA	NA	NA	NA	chr10	50819928	50822752	2825	16	3.51e-24	8.9e-31	7.1e-27	0.00290083	0.00147852	CHAT, SLC18A3	NA	NA	NA	NA	NA	NA	NA	NA	NA	NA	NA	NA	NA	NA	NA	NA	NA	NA	NA	NA	NA	NA	NA	NA	NA	NA
[truncated: 2,334 more rows]

## Sheet: Table S3
Table S3: Summary of novel, age- and rectal cancer-associated DMRs. Positive mean difference values represent a DMR that was hypermethylated in rectal tumors or is positively correlated with increasing age. Only DMRs that were found to be significant in both rectal cancer cohorts and concordant for direction of effect were considered. DMRs were ranked according to rank significance measures of RC…
[truncated: 52 more rows]

[truncated: 1 more sheets: Table S4]
